# Supplementary material for: In silico analysis of heme oxygenase structural homologues identifies group‐specific conservations
Source: FEBS Open Bio. 2017 Sep 4;7(10):1480–98. doi: 10.1002/2211-5463.12275 (PMC5623701; doi:10.1002/2211-5463.12275)
Supplement: Supplementary file 1 — Fig. S1. Complete alignment of 472 heme oxygenase homologue sequences (MSF format). [file FEB4-7-1480-s001.txt]

PileUp
 HOsem3finalfinal.msf  MSF: 685  Type: P  December 7, 2016  11:05  Check: 9213 ..

 Name: HomSapHOx1       Len:   685  Check: 6165  Weight:   1.00
 Name: PanTroHOx1       Len:   685  Check: 6165  Weight:   1.00
 Name: PonAbeHOx1       Len:   685  Check: 5474  Weight:   1.00
 Name: ClSabHOx1        Len:   685  Check: 4645  Weight:   1.00
 Name: NomLeuHOX1       Len:   685  Check: 6153  Weight:   1.00
 Name: MacFasHOx1       Len:   685  Check: 4728  Weight:   1.00
 Name: RhiRoxHOx1       Len:   685  Check: 6366  Weight:   1.00
 Name: PapAnuHOx1       Len:   685  Check: 4774  Weight:   1.00
 Name: MacMulHOx1       Len:   685  Check: 5523  Weight:   1.00
 Name: GorGorHOx1       Len:   685  Check: 2310  Weight:   1.00
 Name: CalJacHOx1       Len:   685  Check: 4353  Weight:   1.00
 Name: SaiBolHOx1       Len:   685  Check: 4842  Weight:   1.00
 Name: VicPacHOx1       Len:   685  Check: 5573  Weight:   1.00
 Name: OryAfeHOx1       Len:   685  Check: 8209  Weight:   1.00
 Name: FelCatHOx1       Len:   685  Check: 3336  Weight:   1.00
 Name: BubBubHOx1       Len:   685  Check: 3841  Weight:   1.00
 Name: PanTigHOx1       Len:   685  Check: 7027  Weight:   1.00
 Name: OryCunHOx1       Len:   685  Check: 7253  Weight:   1.00
 Name: MusPutHox1       Len:   685  Check: 3274  Weight:   1.00
 Name: MyoBraHOx1       Len:   685  Check: 2849  Weight:   1.00
 Name: BosMutHOx1       Len:   685  Check: 2922  Weight:   1.00
 Name: CamFerHOx1       Len:   685  Check: 1695  Weight:   1.00
 Name: OdoDivHOx1       Len:   685  Check: 8582  Weight:   1.00
 Name: NanGalHOx1       Len:   685  Check: 8497  Weight:   1.00
 Name: TarSyrHOx1       Len:   685  Check: 242   Weight:   1.00
 Name: LipVexHOx1       Len:   685  Check: 5703  Weight:   1.00
 Name: LoxAfrHOx1       Len:   685  Check: 4938  Weight:   1.00
 Name: EleEdwHOx1       Len:   685  Check: 7360  Weight:   1.00
 Name: MusPutHOx1       Len:   685  Check: 1497  Weight:   1.00
 Name: CerSimHOx1       Len:   685  Check: 8409  Weight:   1.00
 Name: EriEurHOx1       Len:   685  Check: 1919  Weight:   1.00
 Name: DasNovHOx1       Len:   685  Check: 3387  Weight:   1.00
 Name: EquCabHOx1       Len:   685  Check: 5049  Weight:   1.00
 Name: ConCriHOx1       Len:   685  Check: 4534  Weight:   1.00
 Name: EchTelHOx1       Len:   685  Check: 7892  Weight:   1.00
 Name: MonDomHOx1       Len:   685  Check: 7926  Weight:   1.00
 Name: SarHarHOx1       Len:   685  Check: 6092  Weight:   1.00
 Name: ColStrHOx1       Len:   685  Check: 863   Weight:   1.00
 Name: PseHumHOx1       Len:   685  Check: 9723  Weight:   1.00
 Name: AnaPlaHOx1       Len:   685  Check: 643   Weight:   1.00
 Name: GalGalHOx1       Len:   685  Check: 9028  Weight:   1.00
 Name: TaeGutHOx1       Len:   685  Check: 7899  Weight:   1.00
 Name: ChlMacHOx1       Len:   685  Check: 337   Weight:   1.00
 Name: NesNotHOx1       Len:   685  Check: 8730  Weight:   1.00
 Name: AliMisHOx1       Len:   685  Check: 9101  Weight:   1.00
 Name: MelGalHOx1       Len:   685  Check: 8079  Weight:   1.00
 Name: CucCanHOx1       Len:   685  Check: 7810  Weight:   1.00
 Name: TauEryHOx1       Len:   685  Check: 9430  Weight:   1.00
 Name: CheMydHOx1       Len:   685  Check: 1940  Weight:   1.00
 Name: SerCanHOx1       Len:   685  Check: 232   Weight:   1.00
 Name: AptForHOx1       Len:   685  Check: 3254  Weight:   1.00
 Name: FulGlaHOx1       Len:   685  Check: 1774  Weight:   1.00
 Name: PelSinHOx1       Len:   685  Check: 4059  Weight:   1.00
 Name: CorCorHOx1       Len:   685  Check: 9134  Weight:   1.00
 Name: GeoForHOx1       Len:   685  Check: 9131  Weight:   1.00
 Name: XenTroHOx1       Len:   685  Check: 9581  Weight:   1.00
 Name: PelCriHOx1       Len:   685  Check: 1426  Weight:   1.00
 Name: MesUniHOx1       Len:   685  Check: 7301  Weight:   1.00
 Name: AnoCarHOx1       Len:   685  Check: 8178  Weight:   1.00
 Name: StrAusHOx1       Len:   685  Check: 6075  Weight:   1.00
 Name: OpiHoaHOx1       Len:   685  Check: 9283  Weight:   1.00
 Name: HomSapHOx2       Len:   685  Check: 6222  Weight:   1.00
 Name: DanRerHOx2       Len:   685  Check: 1813  Weight:   1.00
 Name: PicPubHOx2       Len:   685  Check: 429   Weight:   1.00
 Name: TauEryHOx2       Len:   685  Check: 5936  Weight:   1.00
 Name: PhaCarHOx2       Len:   685  Check: 1488  Weight:   1.00
 Name: ChlMacHOx2       Len:   685  Check: 7569  Weight:   1.00
 Name: HalAlbHOx2       Len:   685  Check: 5551  Weight:   1.00
 Name: CucCanHOx2       Len:   685  Check: 5620  Weight:   1.00
 Name: LepDisHOx2       Len:   685  Check: 1301  Weight:   1.00
 Name: HalLeuHOx2       Len:   685  Check: 3959  Weight:   1.00
 Name: NesNotHOx2       Len:   685  Check: 7635  Weight:   1.00
 Name: LoxAfrHOx2       Len:   685  Check: 7605  Weight:   1.00
 Name: PelCriHOx2       Len:   685  Check: 1903  Weight:   1.00
 Name: ApaVitHOx2       Len:   685  Check: 6174  Weight:   1.00
 Name: PseHumHOx2       Len:   685  Check: 675   Weight:   1.00
 Name: NipNipHOx2       Len:   685  Check: 2005  Weight:   1.00
 Name: CorBraHOx2       Len:   685  Check: 541   Weight:   1.00
 Name: GeoForHOx2       Len:   685  Check: 2128  Weight:   1.00
 Name: MacMulHOx2       Len:   685  Check: 7734  Weight:   1.00
 Name: MacFasHOx2       Len:   685  Check: 8266  Weight:   1.00
 Name: TarSyrHOx2       Len:   685  Check: 1312  Weight:   1.00
 Name: JacJacHOx2       Len:   685  Check: 1091  Weight:   1.00
 Name: SaiBolHOx2       Len:   685  Check: 6443  Weight:   1.00
 Name: NanGalHOx2       Len:   685  Check: 9697  Weight:   1.00
 Name: TupChiHOx2       Len:   685  Check: 2479  Weight:   1.00
 Name: UrsMarHOx2       Len:   685  Check: 9183  Weight:   1.00
 Name: OtoGarHOx2       Len:   685  Check: 2740  Weight:   1.00
 Name: CalJacHOx2       Len:   685  Check: 9160  Weight:   1.00
 Name: OchPriHOx2       Len:   685  Check: 8673  Weight:   1.00
 Name: VicPacHOx2       Len:   685  Check: 1214  Weight:   1.00
 Name: OryAfeHOx2       Len:   685  Check: 2249  Weight:   1.00
 Name: CamDroHOx2       Len:   685  Check: 700   Weight:   1.00
 Name: TurTruHOx2       Len:   685  Check: 9887  Weight:   1.00
 Name: OrcOrcHOx2       Len:   685  Check: 538   Weight:   1.00
 Name: LipVexHOx2       Len:   685  Check: 9644  Weight:   1.00
 Name: CamBacHOx2       Len:   685  Check: 821   Weight:   1.00
 Name: GalVarHOx2       Len:   685  Check: 3441  Weight:   1.00
 Name: FukDamHOx2       Len:   685  Check: 1378  Weight:   1.00
 Name: PhyCatHOx2       Len:   685  Check: 2421  Weight:   1.00
 Name: CamFerHOx2       Len:   685  Check: 1315  Weight:   1.00
 Name: SorAraHOx2       Len:   685  Check: 3292  Weight:   1.00
 Name: PteAleHOx2       Len:   685  Check: 1530  Weight:   1.00
 Name: MyoDavHOx2       Len:   685  Check: 160   Weight:   1.00
 Name: DasNovHOx2       Len:   685  Check: 9976  Weight:   1.00
 Name: EriEurHOx2       Len:   685  Check: 1899  Weight:   1.00
 Name: BosMutHOx2       Len:   685  Check: 4363  Weight:   1.00
 Name: EleEdwHOx2       Len:   685  Check: 925   Weight:   1.00
 Name: BubBubHOx2       Len:   685  Check: 2250  Weight:   1.00
 Name: PanHodHOx2       Len:   685  Check: 970   Weight:   1.00
 Name: CheMydHOx2       Len:   685  Check: 7592  Weight:   1.00
 Name: ChrPicHOx2       Len:   685  Check: 4473  Weight:   1.00
 Name: AllMisHOx2       Len:   685  Check: 1247  Weight:   1.00
 Name: ChaPelHOx2       Len:   685  Check: 4027  Weight:   1.00
 Name: EgrGarHOx2       Len:   685  Check: 6185  Weight:   1.00
 Name: PodCriHOx2       Len:   685  Check: 1796  Weight:   1.00
 Name: AnaPlaHOx2       Len:   685  Check: 5742  Weight:   1.00
 Name: SerCanHOx2       Len:   685  Check: 2743  Weight:   1.00
 Name: CalAnnHOx2       Len:   685  Check: 3533  Weight:   1.00
 Name: CatAurHOx2       Len:   685  Check: 3285  Weight:   1.00
 Name: CorCorHOx2       Len:   685  Check: 4269  Weight:   1.00
 Name: MesUniHOx2       Len:   685  Check: 5058  Weight:   1.00
 Name: AcaChlHOx2       Len:   685  Check: 1499  Weight:   1.00
 Name: ZonAlbHOx2       Len:   685  Check: 2715  Weight:   1.00
 Name: LatChaHOx2       Len:   685  Check: 2015  Weight:   1.00
 Name: OryLatHOx2       Len:   685  Check: 4578  Weight:   1.00
 Name: TakRubHOx2       Len:   685  Check: 3859  Weight:   1.00
 Name: OreNilHOx2       Len:   685  Check: 2537  Weight:   1.00
 Name: NeoBriHOx2       Len:   685  Check: 647   Weight:   1.00
 Name: LarCroHOx2       Len:   685  Check: 5204  Weight:   1.00
 Name: SteParHOx2       Len:   685  Check: 4277  Weight:   1.00
 Name: MayZebHOx2       Len:   685  Check: 9472  Weight:   1.00
 Name: HapBurHOx2       Len:   685  Check: 7108  Weight:   1.00
 Name: PunNyeHOx2       Len:   685  Check: 9040  Weight:   1.00
 Name: PoeRetHOx2       Len:   685  Check: 3656  Weight:   1.00
 Name: XipMacHOx2       Len:   685  Check: 6381  Weight:   1.00
 Name: NotCorHOx2       Len:   685  Check: 4576  Weight:   1.00
 Name: CordipHOx        Len:   685  Check: 6574  Weight:   1.00
 Name: CorulcHOx        Len:   685  Check: 7791  Weight:   1.00
 Name: CormusHOx        Len:   685  Check: 6281  Weight:   1.00
 Name: CorpseHOx        Len:   685  Check: 1337  Weight:   1.00
 Name: CorargHOx        Len:   685  Check: 7454  Weight:   1.00
 Name: CorfreHOx        Len:   685  Check: 5391  Weight:   1.00
 Name: CordurHOx        Len:   685  Check: 1957  Weight:   1.00
 Name: CorbovHOx        Len:   685  Check: 3037  Weight:   1.00
 Name: TurotiHOx        Len:   685  Check: 2312  Weight:   1.00
 Name: SanguiHOx        Len:   685  Check: 6176  Weight:   1.00
 Name: MobpelHOx        Len:   685  Check: 8096  Weight:   1.00
 Name: GoramiHOx        Len:   685  Check: 614   Weight:   1.00
 Name: CelfunHOx        Len:   685  Check: 8846  Weight:   1.00
 Name: RhorhoHOx        Len:   685  Check: 1022  Weight:   1.00
 Name: ActinaHOx        Len:   685  Check: 9048  Weight:   1.00
 Name: RuaalbHOx        Len:   685  Check: 1706  Weight:   1.00
 Name: TimsenHOx        Len:   685  Check: 4498  Weight:   1.00
 Name: DiealiHOx        Len:   685  Check: 1087  Weight:   1.00
 Name: MictesHOx        Len:   685  Check: 1653  Weight:   1.00
 Name: OerturHOx        Len:   685  Check: 9318  Weight:   1.00
 Name: StremegHOx       Len:   685  Check: 7702  Weight:   1.00
 Name: ProW15HOx        Len:   685  Check: 3814  Weight:   1.00
 Name: ActmisHOx        Len:   685  Check: 121   Weight:   1.00
 Name: NocserHOx        Len:   685  Check: 8647  Weight:   1.00
 Name: LeixylHOx        Len:   685  Check: 7840  Weight:   1.00
 Name: TombifHOx        Len:   685  Check: 8174  Weight:   1.00
 Name: XylcelHOx        Len:   685  Check: 1267  Weight:   1.00
 Name: StrkatHOx        Len:   685  Check: 7688  Weight:   1.00
 Name: RensalHOx        Len:   685  Check: 9605  Weight:   1.00
 Name: ArathaHOx1       Len:   685  Check: 6670  Weight:   1.00
 Name: CamsatHOx1       Len:   685  Check: 5837  Weight:   1.00
 Name: BrarapHOx1       Len:   685  Check: 4741  Weight:   1.00
 Name: BrajunHOx1       Len:   685  Check: 8790  Weight:   1.00
 Name: TarhasHOx1       Len:   685  Check: 3555  Weight:   1.00
 Name: SesindHOx1       Len:   685  Check: 5125  Weight:   1.00
 Name: VitvinHOx1       Len:   685  Check: 2656  Weight:   1.00
 Name: BetplaHOx1       Len:   685  Check: 208   Weight:   1.00
 Name: SolycHOx1        Len:   685  Check: 4211  Weight:   1.00
 Name: NictomHOx1       Len:   685  Check: 4688  Weight:   1.00
 Name: MaldomHOx1       Len:   685  Check: 1462  Weight:   1.00
 Name: PrumumHOx1       Len:   685  Check: 6314  Weight:   1.00
 Name: ErygutHOx1       Len:   685  Check: 8116  Weight:   1.00
 Name: CucmelHOx1       Len:   685  Check: 7027  Weight:   1.00
 Name: RiccomHOx1       Len:   685  Check: 32    Weight:   1.00
 Name: NictabHOx1       Len:   685  Check: 3451  Weight:   1.00
 Name: ThecacHOx1       Len:   685  Check: 7806  Weight:   1.00
 Name: CitsinHOx1       Len:   685  Check: 2533  Weight:   1.00
 Name: JatcurHOx1       Len:   685  Check: 6833  Weight:   1.00
 Name: GosarbHOx1       Len:   685  Check: 9263  Weight:   1.00
 Name: NelnucHOx1       Len:   685  Check: 152   Weight:   1.00
 Name: CicariHOx1       Len:   685  Check: 7443  Weight:   1.00
 Name: PopeupHOx1       Len:   685  Check: 4588  Weight:   1.00
 Name: MedtruHOx1       Len:   685  Check: 545   Weight:   1.00
 Name: PoptreHOx1       Len:   685  Check: 7227  Weight:   1.00
 Name: AmbtriHOx1       Len:   685  Check: 5288  Weight:   1.00
 Name: MoralbHOx        Len:   685  Check: 9542  Weight:   1.00
 Name: HelannHOx        Len:   685  Check: 9384  Weight:   1.00
 Name: GlymaxHOx1       Len:   685  Check: 625   Weight:   1.00
 Name: ArathaHOx4       Len:   685  Check: 7717  Weight:   1.00
 Name: PhodacHOx1       Len:   685  Check: 9251  Weight:   1.00
 Name: HorvulHOx1       Len:   685  Check: 8324  Weight:   1.00
 Name: ZeamayHOx1       Len:   685  Check: 8524  Weight:   1.00
 Name: CamsatHOx4       Len:   685  Check: 9263  Weight:   1.00
 Name: tactPyrFur       Len:   685  Check: 1883  Weight:   1.00
 Name: tactBacCer       Len:   685  Check: 1270  Weight:   1.00
 Name: tactBacWei       Len:   685  Check: 2189  Weight:   1.00
 Name: tactBlaSax       Len:   685  Check: 3983  Weight:   1.00
 Name: tactBroThe       Len:   685  Check: 3817  Weight:   1.00
 Name: tactChrThe       Len:   685  Check: 877   Weight:   1.00
 Name: tactGeoObs       Len:   685  Check: 7966  Weight:   1.00
 Name: tactKitSet       Len:   685  Check: 4693  Weight:   1.00
 Name: tactKriFla       Len:   685  Check: 6614  Weight:   1.00
 Name: tactMycVan       Len:   685  Check: 7153  Weight:   1.00
 Name: tactNatOcc       Len:   685  Check: 2516  Weight:   1.00
 Name: tactOscAcu       Len:   685  Check: 7238  Weight:   1.00
 Name: tactPleMin       Len:   685  Check: 8818  Weight:   1.00
 Name: tactRosCas       Len:   685  Check: 5716  Weight:   1.00
 Name: tactRubRad       Len:   685  Check: 3508  Weight:   1.00
 Name: tactRubXyl       Len:   685  Check: 5156  Weight:   1.00
 Name: tactTriEry       Len:   685  Check: 8809  Weight:   1.00
 Name: thiaBacCyt       Len:   685  Check: 997   Weight:   1.00
 Name: thiaBacGae       Len:   685  Check: 1555  Weight:   1.00
 Name: thiaBacMan       Len:   685  Check: 9855  Weight:   1.00
 Name: thiaBacMyc       Len:   685  Check: 2034  Weight:   1.00
 Name: thiaBacPan       Len:   685  Check: 824   Weight:   1.00
 Name: thiaBacThu       Len:   685  Check: 2731  Weight:   1.00
 Name: thiaHalSal       Len:   685  Check: 7444  Weight:   1.00
 Name: thiaStrAlb       Len:   685  Check: 5597  Weight:   1.00
 Name: thiaStrJeo       Len:   685  Check: 9690  Weight:   1.00
 Name: thiaStrVit       Len:   685  Check: 2163  Weight:   1.00
 Name: tregCanBla       Len:   685  Check: 6205  Weight:   1.00
 Name: tregKitGri       Len:   685  Check: 4132  Weight:   1.00
 Name: tregMasLam       Len:   685  Check: 4375  Weight:   1.00
 Name: tregMycAus       Len:   685  Check: 7083  Weight:   1.00
 Name: tregMycCos       Len:   685  Check: 955   Weight:   1.00
 Name: tregMycHec       Len:   685  Check: 6760  Weight:   1.00
 Name: tregMycIra       Len:   685  Check: 7479  Weight:   1.00
 Name: tregMycObu       Len:   685  Check: 3227  Weight:   1.00
 Name: tregMycSme       Len:   685  Check: 1939  Weight:   1.00
 Name: tregNatJeo       Len:   685  Check: 2088  Weight:   1.00
 Name: tregPyrAby       Len:   685  Check: 5933  Weight:   1.00
 Name: tregPyrHor       Len:   685  Check: 1464  Weight:   1.00
 Name: tregScyMil       Len:   685  Check: 8542  Weight:   1.00
 Name: thiaPyrHor       Len:   685  Check: 9606  Weight:   1.00
 Name: ThiaNatMoo       Len:   685  Check: 9495  Weight:   1.00
 Name: tactAerPer       Len:   685  Check: 6964  Weight:   1.00
 Name: tactHalHyd       Len:   685  Check: 9705  Weight:   1.00
 Name: tactPyrArs       Len:   685  Check: 4164  Weight:   1.00
 Name: tactPyrCal       Len:   685  Check: 4361  Weight:   1.00
 Name: tactPyrNeu       Len:   685  Check: 6253  Weight:   1.00
 Name: tactSphThe       Len:   685  Check: 8744  Weight:   1.00
 Name: tactStaHel       Len:   685  Check: 5532  Weight:   1.00
 Name: tactStaMar       Len:   685  Check: 6855  Weight:   1.00
 Name: tactTheSib       Len:   685  Check: 885   Weight:   1.00
 Name: tactTheTen       Len:   685  Check: 991   Weight:   1.00
 Name: tactTheTer       Len:   685  Check: 8347  Weight:   1.00
 Name: tactTheUzo       Len:   685  Check: 586   Weight:   1.00
 Name: tactVulDis       Len:   685  Check: 5254  Weight:   1.00
 Name: tactVulMou       Len:   685  Check: 7123  Weight:   1.00
 Name: thiaAmyHal       Len:   685  Check: 8044  Weight:   1.00
 Name: thiaAmyTai       Len:   685  Check: 9359  Weight:   1.00
 Name: thiaBacAlv       Len:   685  Check: 108   Weight:   1.00
 Name: thiaBreAgr       Len:   685  Check: 7546  Weight:   1.00
 Name: thiaCloBut       Len:   685  Check: 6746  Weight:   1.00
 Name: thiaGeoKau       Len:   685  Check: 5916  Weight:   1.00
 Name: thiaHalKur       Len:   685  Check: 1651  Weight:   1.00
 Name: thiaHerCre       Len:   685  Check: 9214  Weight:   1.00
 Name: thiaKitPho       Len:   685  Check: 4786  Weight:   1.00
 Name: thiaPaeMas       Len:   685  Check: 8382  Weight:   1.00
 Name: thiaPaePan       Len:   685  Check: 8913  Weight:   1.00
 Name: thiaPseAut       Len:   685  Check: 4761  Weight:   1.00
 Name: tregMycXen       Len:   685  Check: 4554  Weight:   1.00
 Name: tregPatAme       Len:   685  Check: 5891  Weight:   1.00
 Name: tregAceBac       Len:   685  Check: 9525  Weight:   1.00
 Name: tregCorTus       Len:   685  Check: 5507  Weight:   1.00
 Name: tregGemRos       Len:   685  Check: 5819  Weight:   1.00
 Name: tregHerArs       Len:   685  Check: 8975  Weight:   1.00
 Name: tregOchAnt       Len:   685  Check: 5388  Weight:   1.00
 Name: tregParDen       Len:   685  Check: 1602  Weight:   1.00
 Name: tregParPan       Len:   685  Check: 299   Weight:   1.00
 Name: tregParVer       Len:   685  Check: 2173  Weight:   1.00
 Name: tregPluGer       Len:   685  Check: 5691  Weight:   1.00
 Name: tregProAcn       Len:   685  Check: 3820  Weight:   1.00
 Name: tregProHum       Len:   685  Check: 6136  Weight:   1.00
 Name: tregPseAut       Len:   685  Check: 6330  Weight:   1.00
 Name: tregPsePut       Len:   685  Check: 8094  Weight:   1.00
 Name: tregStaNov       Len:   685  Check: 7514  Weight:   1.00
 Name: tregStrMit       Len:   685  Check: 8163  Weight:   1.00
 Name: tregStrOra       Len:   685  Check: 8864  Weight:   1.00
 Name: tregStrPne       Len:   685  Check: 8966  Weight:   1.00
 Name: ThiaBacAqu       Len:   685  Check: 7503  Weight:   1.00
 Name: ThiaBacSim       Len:   685  Check: 8280  Weight:   1.00
 Name: thiaAlkHal       Len:   685  Check: 6973  Weight:   1.00
 Name: thiaAmpJil       Len:   685  Check: 5358  Weight:   1.00
 Name: thiaAnoFla       Len:   685  Check: 4386  Weight:   1.00
 Name: thiaAnoTep       Len:   685  Check: 3872  Weight:   1.00
 Name: thiaBacAci       Len:   685  Check: 7457  Weight:   1.00
 Name: thiaBacAlt       Len:   685  Check: 5467  Weight:   1.00
 Name: thiaBacAmy       Len:   685  Check: 3614  Weight:   1.00
 Name: thiaBacAnt       Len:   685  Check: 3514  Weight:   1.00
 Name: thiaBacMar       Len:   685  Check: 5119  Weight:   1.00
 Name: thiaBacMet       Len:   685  Check: 9227  Weight:   1.00
 Name: thiaBacMoj       Len:   685  Check: 3385  Weight:   1.00
 Name: thiaBacPum       Len:   685  Check: 5058  Weight:   1.00
 Name: thiaBacSia       Len:   685  Check: 9086  Weight:   1.00
 Name: thiaBacSon       Len:   685  Check: 324   Weight:   1.00
 Name: thiaBacTeq       Len:   685  Check: 5512  Weight:   1.00
 Name: thiaBacTim       Len:   685  Check: 7341  Weight:   1.00
 Name: thiaBacVal       Len:   685  Check: 2515  Weight:   1.00
 Name: thiaBacVie       Len:   685  Check: 9927  Weight:   1.00
 Name: thiaBacXia       Len:   685  Check: 5422  Weight:   1.00
 Name: thiaGeoCal       Len:   685  Check: 3141  Weight:   1.00
 Name: thiaGeoThe       Len:   685  Check: 9747  Weight:   1.00
 Name: thiaGraHal       Len:   685  Check: 7255  Weight:   1.00
 Name: thiaJeoCam       Len:   685  Check: 7560  Weight:   1.00
 Name: thiaPaeEhi       Len:   685  Check: 7426  Weight:   1.00
 Name: thiaPaeElg       Len:   685  Check: 9124  Weight:   1.00
 Name: thiaPaeGin       Len:   685  Check: 2379  Weight:   1.00
 Name: thiaPaeMuc       Len:   685  Check: 6875  Weight:   1.00
 Name: thiaSalAid       Len:   685  Check: 3457  Weight:   1.00
 Name: thisJeoSol       Len:   685  Check: 7918  Weight:   1.00
 Name: unkSheDen        Len:   685  Check: 7982  Weight:   1.00
 Name: tregVibOwe       Len:   685  Check: 6065  Weight:   1.00
 Name: tregPseFlu       Len:   685  Check: 1913  Weight:   1.00
 Name: tregBurGlu       Len:   685  Check: 6525  Weight:   1.00
 Name: tregBurGla       Len:   685  Check: 3643  Weight:   1.00
 Name: tregXylFas       Len:   685  Check: 681   Weight:   1.00
 Name: tregBurOxy       Len:   685  Check: 2040  Weight:   1.00
 Name: tactRalPic       Len:   685  Check: 2366  Weight:   1.00
 Name: tregBurH16       Len:   685  Check: 2712  Weight:   1.00
 Name: tregRalSol       Len:   685  Check: 4699  Weight:   1.00
 Name: tregPseBra       Len:   685  Check: 4189  Weight:   1.00
 Name: tregPseChl       Len:   685  Check: 5993  Weight:   1.00
 Name: thiaBacSub       Len:   685  Check: 3076  Weight:   1.00
 Name: 3RM5             Len:   685  Check: 3825  Weight:   1.00
 Name: T20pSacCer       Len:   685  Check: 3937  Weight:   1.00
 Name: T21pSacCer       Len:   685  Check: 2289  Weight:   1.00
 Name: T22pSacCer       Len:   685  Check: 2515  Weight:   1.00
 Name: pmpkBlaDer       Len:   685  Check: 3695  Weight:   1.00
 Name: pmpkCanAlb       Len:   685  Check: 2881  Weight:   1.00
 Name: pmpkHisCap       Len:   685  Check: 2506  Weight:   1.00
 Name: pmpkPenSol       Len:   685  Check: 1895  Weight:   1.00
 Name: pmpkSclBor       Len:   685  Check: 9719  Weight:   1.00
 Name: pmpkTriInt       Len:   685  Check: 1389  Weight:   1.00
 Name: MMOxMetTri       Len:   685  Check: 6470  Weight:   1.00
 Name: MMOxMetSpo       Len:   685  Check: 2528  Weight:   1.00
 Name: MMOxMetSil       Len:   685  Check: 3280  Weight:   1.00
 Name: MMOxMetSte       Len:   685  Check: 2539  Weight:   1.00
 Name: MMOxSkeAer       Len:   685  Check: 7792  Weight:   1.00
 Name: MMOxMetBur       Len:   685  Check: 2535  Weight:   1.00
 Name: MMOxMetMet       Len:   685  Check: 1889  Weight:   1.00
 Name: MMOxMycRho       Len:   685  Check: 9306  Weight:   1.00
 Name: MMOxMycTY6       Len:   685  Check: 9621  Weight:   1.00
 Name: MMOxMycLen       Len:   685  Check: 8786  Weight:   1.00
 Name: TMOxGemNec       Len:   685  Check: 7929  Weight:   1.00
 Name: MMOAMetTri       Len:   685  Check: 629   Weight:   1.00
 Name: MMOAMet051       Len:   685  Check: 925   Weight:   1.00
 Name: MMOAMet104       Len:   685  Check: 1575  Weight:   1.00
 Name: MMOAMet11b       Len:   685  Check: 6704  Weight:   1.00
 Name: MMOAMetAci       Len:   685  Check: 1334  Weight:   1.00
 Name: MMOAMetB12       Len:   685  Check: 1911  Weight:   1.00
 Name: MMOAMetB4S       Len:   685  Check: 1431  Weight:   1.00
 Name: MMOAMetCap       Len:   685  Check: 5775  Weight:   1.00
 Name: MMOAMetD15       Len:   685  Check: 1837  Weight:   1.00
 Name: MMOAMetHT1       Len:   685  Check: 8340  Weight:   1.00
 Name: MMOAMetHir       Len:   685  Check: 6139  Weight:   1.00
 Name: MMOAMetJap       Len:   685  Check: 9894  Weight:   1.00
 Name: MMOAMetLC1       Len:   685  Check: 6172  Weight:   1.00
 Name: MMOAMetLR1       Len:   685  Check: 1201  Weight:   1.00
 Name: MMOAMetLW4       Len:   685  Check: 262   Weight:   1.00
 Name: MMOAMetMK1       Len:   685  Check: 7118  Weight:   1.00
 Name: MMOAMetMar       Len:   685  Check: 4039  Weight:   1.00
 Name: MMOAMetMet       Len:   685  Check: 6474  Weight:   1.00
 Name: MMOAMetMiy       Len:   685  Check: 7924  Weight:   1.00
 Name: MMOAMetPW1       Len:   685  Check: 9490  Weight:   1.00
 Name: MMOAMetPal       Len:   685  Check: 3077  Weight:   1.00
 Name: MMOAMetSE1       Len:   685  Check: 1146  Weight:   1.00
 Name: MMOAMetSil       Len:   685  Check: 5625  Weight:   1.00
 Name: MMOAMetSpo       Len:   685  Check: 592   Weight:   1.00
 Name: MMOAMetSte       Len:   685  Check: 141   Weight:   1.00
 Name: MMOAMetTun       Len:   685  Check: 6605  Weight:   1.00
 Name: MMOAMycChu       Len:   685  Check: 4056  Weight:   1.00
 Name: MMOAMycRho       Len:   685  Check: 1711  Weight:   1.00
 Name: MMOASkeAer       Len:   685  Check: 5157  Weight:   1.00
 Name: MMOAMetBur       Len:   685  Check: 9582  Weight:   1.00
 Name: RDR1Esccol       Len:   685  Check: 176   Weight:   1.00
 Name: RDR1SalBon       Len:   685  Check: 9849  Weight:   1.00
 Name: RDR1CitRod       Len:   685  Check: 9691  Weight:   1.00
 Name: RDR1CitSed       Len:   685  Check: 35    Weight:   1.00
 Name: RDR1KluCry       Len:   685  Check: 9830  Weight:   1.00
 Name: RDR1KluAsc       Len:   685  Check: 9467  Weight:   1.00
 Name: RDR1CitYou       Len:   685  Check: 939   Weight:   1.00
 Name: RDR1CitAma       Len:   685  Check: 1027  Weight:   1.00
 Name: RDR1CitWer       Len:   685  Check: 9443  Weight:   1.00
 Name: RDR1TraOdo       Len:   685  Check: 8704  Weight:   1.00
 Name: RDR1EntHor       Len:   685  Check: 8831  Weight:   1.00
 Name: RDR1EntClo       Len:   685  Check: 204   Weight:   1.00
 Name: RDR1EntLig       Len:   685  Check: 1165  Weight:   1.00
 Name: RDR1KleVar       Len:   685  Check: 638   Weight:   1.00
 Name: RDR1KlePne       Len:   685  Check: 848   Weight:   1.00
 Name: RDR1MoeWis       Len:   685  Check: 1128  Weight:   1.00
 Name: RDR1AerSch       Len:   685  Check: 7441  Weight:   1.00
 Name: RDR1CanSch       Len:   685  Check: 747   Weight:   1.00
 Name: RDR1AerDiv       Len:   685  Check: 6657  Weight:   1.00
 Name: RDR1GilApi       Len:   685  Check: 6194  Weight:   1.00
 Name: RDR1GalAna       Len:   685  Check: 9513  Weight:   1.00
 Name: RDR1ProAlc       Len:   685  Check: 8256  Weight:   1.00
 Name: RDR1AviPar       Len:   685  Check: 4955  Weight:   1.00
 Name: RDR1AerHyd       Len:   685  Check: 6233  Weight:   1.00
 Name: RDR1AerMed       Len:   685  Check: 6266  Weight:   1.00
 Name: RDR1AerSan       Len:   685  Check: 6578  Weight:   1.00
 Name: RDR1AerTec       Len:   685  Check: 7485  Weight:   1.00
 Name: RDR1AerFin       Len:   685  Check: 7829  Weight:   1.00
 Name: RDR1SalCos       Len:   685  Check: 5961  Weight:   1.00
 Name: RDR1AerPis       Len:   685  Check: 6499  Weight:   1.00
 Name: RDR1AerSal       Len:   685  Check: 6829  Weight:   1.00
 Name: RDR1PasBet       Len:   685  Check: 5763  Weight:   1.00
 Name: RDR1AerRiv       Len:   685  Check: 7696  Weight:   1.00
 Name: RDR1EntCal       Len:   685  Check: 6026  Weight:   1.00
 Name: RDR1SalSoc       Len:   685  Check: 5309  Weight:   1.00
 Name: RDR1AerEnc       Len:   685  Check: 6757  Weight:   1.00
 Name: RDR1AerAqu       Len:   685  Check: 7264  Weight:   1.00
 Name: RDR1AerMol       Len:   685  Check: 8090  Weight:   1.00
 Name: RDR1NeiGon       Len:   685  Check: 2483  Weight:   1.00
 Name: RDR1AerSob       Len:   685  Check: 5991  Weight:   1.00
 Name: RDR1AerPop       Len:   685  Check: 6748  Weight:   1.00
 Name: RDR1AerFlu       Len:   685  Check: 7205  Weight:   1.00
 Name: RDR1EntNor       Len:   685  Check: 5764  Weight:   1.00
 Name: RDR1NeiMen       Len:   685  Check: 4124  Weight:   1.00
 Name: RDR1NeiLac       Len:   685  Check: 1876  Weight:   1.00
 Name: RDR1PhoGae       Len:   685  Check: 4748  Weight:   1.00
 Name: RDR1TolAue       Len:   685  Check: 5924  Weight:   1.00
 Name: RDR1NeiPol       Len:   685  Check: 2140  Weight:   1.00
 Name: RDR1NeiCin       Len:   685  Check: 5998  Weight:   1.00
 Name: RDR1VibOri       Len:   685  Check: 5047  Weight:   1.00
 Name: RDR1VibGaz       Len:   685  Check: 5465  Weight:   1.00
 Name: RDR1VibPac       Len:   685  Check: 6531  Weight:   1.00
 Name: RDR1AlyCra       Len:   685  Check: 408   Weight:   1.00
 Name: RDR1VibSpl       Len:   685  Check: 4313  Weight:   1.00
 Name: RDR1ActSui       Len:   685  Check: 9876  Weight:   1.00
 Name: RDR1VibCam       Len:   685  Check: 5184  Weight:   1.00
 Name: RDR1KinKin       Len:   685  Check: 4207  Weight:   1.00
 Name: RDR1VibAzu       Len:   685  Check: 5415  Weight:   1.00
 Name: RDR1VibHar       Len:   685  Check: 5430  Weight:   1.00
 Name: RDR1KinDen       Len:   685  Check: 2141  Weight:   1.00
 Name: RDR1AliWod       Len:   685  Check: 6374  Weight:   1.00
 Name: RDR1VibPar       Len:   685  Check: 5173  Weight:   1.00
 Name: RDR1PhoIli       Len:   685  Check: 3403  Weight:   1.00
 Name: RDR1VibNat       Len:   685  Check: 4676  Weight:   1.00
 Name: RDR1VibAlg       Len:   685  Check: 4804  Weight:   1.00
 Name: RDR1BasPsi       Len:   685  Check: 7839  Weight:   1.00
 Name: RDR1KerGyi       Len:   685  Check: 6986  Weight:   1.00
 Name: RDR1PhoPho       Len:   685  Check: 3202  Weight:   1.00
 Name: RDR1PelInd       Len:   685  Check: 5125  Weight:   1.00
 Name: RDR1MorCer       Len:   685  Check: 4357  Weight:   1.00
 Name: RDR1OliUre       Len:   685  Check: 6515  Weight:   1.00
 Name: RDR1CanTac       Len:   685  Check: 9026  Weight:   1.00
 Name: RDR1AlgSag       Len:   685  Check: 1442  Weight:   1.00
 Name: RDR1SheMar       Len:   685  Check: 5307  Weight:   1.00
 Name: RDR1AliAgr       Len:   685  Check: 4064  Weight:   1.00
 Name: RRR2SalEnt       Len:   685  Check: 2043  Weight:   1.00
 Name: RRR2SalBon       Len:   685  Check: 3755  Weight:   1.00
 Name: RRR2CitKos       Len:   685  Check: 2490  Weight:   1.00
 Name: RRR2CitBra       Len:   685  Check: 2374  Weight:   1.00
 Name: RRR2CitFre       Len:   685  Check: 1829  Weight:   1.00
 Name: RRR2CitSed       Len:   685  Check: 1217  Weight:   1.00
 Name: RRR2CitRod       Len:   685  Check: 9541  Weight:   1.00
 Name: RRR2CitAma       Len:   685  Check: 252   Weight:   1.00
 Name: RRR2CitWer       Len:   685  Check: 2846  Weight:   1.00
 Name: RRR2CitS77       Len:   685  Check: 9340  Weight:   1.00
 Name: RRR2CitJT3       Len:   685  Check: 271   Weight:   1.00
 Name: RRR2CitCtB       Len:   685  Check: 129   Weight:   1.00
 Name: RRR2Cit106       Len:   685  Check: 9040  Weight:   1.00
 Name: RRR2CitYou       Len:   685  Check: 992   Weight:   1.00
 Name: RRR2Cit100       Len:   685  Check: 1701  Weight:   1.00

//

            1                                                   50 
HomSapHOx1  .......... .......... .......... .......... .......... 
PanTroHOx1  .......... .......... .......... .......... .......... 
PonAbeHOx1  .......... .......... .......... .......... .......... 
 ClSabHOx1  .......... .......... .......... .......... .......... 
NomLeuHOX1  .......... .......... .......... .......... .......... 
MacFasHOx1  .......... .......... .......... .......... .......... 
RhiRoxHOx1  .......... .......... .......... .......... .......... 
PapAnuHOx1  .......... .......... .......... .......... .......... 
MacMulHOx1  .......... .......... .......... .......... .......... 
GorGorHOx1  .......... .......... .......... .......... .......... 
CalJacHOx1  .......... .......... .......... .......... .......... 
SaiBolHOx1  .......... .......... .......... .......... .......... 
VicPacHOx1  .......... .......... .......... .......... .......... 
OryAfeHOx1  .......... .......... .......... .......... .......... 
FelCatHOx1  .......... .......... .......... .......... .......... 
BubBubHOx1  .......... .......... .......... .......... .......... 
PanTigHOx1  .......... .......... .......... .......... .......... 
OryCunHOx1  .......... .......... .......... .......... .......... 
MusPutHox1  .......... .......... .......... .......... .......... 
MyoBraHOx1  .......... .......... .......... .......... .......... 
BosMutHOx1  .......... .......... .......... .......... .......... 
CamFerHOx1  .......... .......... .......... .......... .......... 
OdoDivHOx1  .......... .......... .......... .......... .......... 
NanGalHOx1  .......... .......... .......... .......... .......... 
TarSyrHOx1  .......... .......... .......... .......... .......... 
LipVexHOx1  .......... .......... .......... .......... .......... 
LoxAfrHOx1  .......... .......... .......... .......... .......... 
EleEdwHOx1  .......... .......... .......... .......... .......... 
MusPutHOx1  .......... .......... .......... .......... .......... 
CerSimHOx1  .......... .......... .......... .......... .......... 
EriEurHOx1  .......... .......... .......... .......... .......... 
DasNovHOx1  .......... .......... .......... .......... .......... 
EquCabHOx1  .......... .......... .......... .......... .......... 
ConCriHOx1  .......... .......... .......... .......... .......... 
EchTelHOx1  .......... .......... .......... .......... .......... 
MonDomHOx1  .......... .......... .......... .......... .......... 
SarHarHOx1  .......... .......... .......... .......... .......... 
ColStrHOx1  .......... .......... .......... .......... .......... 
PseHumHOx1  .......... .......... .......... .......... .......... 
AnaPlaHOx1  .......... .......... .......... .......... .......... 
GalGalHOx1  .......... .......... .......... .......... .......... 
TaeGutHOx1  .......... .......... .......... .......... .......... 
ChlMacHOx1  .......... .......... .......... .......... .......... 
NesNotHOx1  .......... .......... .......... .......... .......... 
AliMisHOx1  .......... .......... .......... .......... .......... 
MelGalHOx1  .......... .......... .......... .......... .......... 
CucCanHOx1  .......... .......... .......... .......... .......... 
TauEryHOx1  .......... .......... .......... .......... .......... 
CheMydHOx1  .......... .......... .......... .......... .......... 
SerCanHOx1  .......... .......... .......... .......... .......... 
AptForHOx1  .......... .......... .......... .......... .......... 
FulGlaHOx1  .......... .......... .......... .......... .......... 
PelSinHOx1  .......... .......... .......... .......... .......... 
CorCorHOx1  .......... .......... .......... .......... .......... 
GeoForHOx1  .......... .......... .......... .......... .......... 
XenTroHOx1  .......... .......... .......... .......... .......... 
PelCriHOx1  .......... .......... .......... .......... .......... 
MesUniHOx1  .......... .......... .......... .......... .......... 
AnoCarHOx1  .......... .......... .......... .......... .......... 
StrAusHOx1  .......... .......... .......... .......... .......... 
OpiHoaHOx1  .......... .......... .......... .......... .......... 
HomSapHOx2  .......... .......... .......... .......... .......... 
DanRerHOx2  .......... .......... .......... .......... .......... 
PicPubHOx2  .......... .......... .......... .......... .......... 
TauEryHOx2  .......... .......... .......... .......... .......... 
PhaCarHOx2  .......... .......... .......... .......... .......... 
ChlMacHOx2  .......... .......... .......... .......... .......... 
HalAlbHOx2  .......... .......... .......... .......... .......... 
CucCanHOx2  .......... .......... .......... .......... .......... 
LepDisHOx2  .......... .......... .......... .......... .......... 
HalLeuHOx2  .......... .......... .......... .......... .......... 
NesNotHOx2  .......... .......... .......... .......... .......... 
LoxAfrHOx2  .......... .......... .......... .......... .......... 
PelCriHOx2  .......... .......... .......... .......... .......... 
ApaVitHOx2  .......... .......... .......... .......... .......... 
PseHumHOx2  .......... .......... .......... .......... .......... 
NipNipHOx2  .......... .......... .......... .......... .......... 
CorBraHOx2  .......... .......... .......... .......... .......... 
GeoForHOx2  .......... .......... .......... .......... .......... 
MacMulHOx2  .......... .......... .......... .......... .......... 
MacFasHOx2  .......... .......... .......... .......... .......... 
TarSyrHOx2  .......... .......... .......... .......... .......... 
JacJacHOx2  .......... .......... .......... .......... .......... 
SaiBolHOx2  .......... .......... .......... .......... .......... 
NanGalHOx2  .......... .......... .......... .......... .......... 
TupChiHOx2  .......... .......... .......... .......... .......... 
UrsMarHOx2  .......... .......... .......... .......... .......... 
OtoGarHOx2  .......... .......... .......... .......... .......... 
CalJacHOx2  .......... .......... .......... .......... .......... 
OchPriHOx2  .......... .......... .......... .......... .......... 
VicPacHOx2  .......... .......... .......... .......... .......... 
OryAfeHOx2  .......... .......... .......... .......... .......... 
CamDroHOx2  .......... .......... .......... .......... .......... 
TurTruHOx2  .......... .......... .......... .......... .......... 
OrcOrcHOx2  .......... .......... .......... .......... .......... 
LipVexHOx2  .......... .......... .......... .......... .......... 
CamBacHOx2  .......... .......... .......... .......... .......... 
GalVarHOx2  .......... .......... .......... .......... .......... 
FukDamHOx2  .......... .......... .......... .......... .......... 
PhyCatHOx2  .......... .......... .......... .......... .......... 
CamFerHOx2  .......... .......... .......... .......... .......... 
SorAraHOx2  .......... .......... .......... .......... .......... 
PteAleHOx2  .......... .......... .......... .......... .......... 
MyoDavHOx2  .......... .......... .......... .......... .......... 
DasNovHOx2  .......... .......... .......... .......... .......... 
EriEurHOx2  .......... .......... .......... .......... .......... 
BosMutHOx2  .......... .......... .......... .......... .......... 
EleEdwHOx2  .......... .......... .......... .......... .......... 
BubBubHOx2  .......... .......... .......... .......... .......... 
PanHodHOx2  .......... .......... .......... .......... .......... 
CheMydHOx2  .......... .......... .......... .......... .......... 
ChrPicHOx2  .......... .......... .......... .......... .......... 
AllMisHOx2  .......... .......... .......... .......... .......... 
ChaPelHOx2  .......... .......... .......... .......... .......... 
EgrGarHOx2  .......... .......... .......... .......... .......... 
PodCriHOx2  .......... .......... .......... .......... .......... 
AnaPlaHOx2  .......... .......... .......... .......... .......... 
SerCanHOx2  .......... .......... .......... .......... .......... 
CalAnnHOx2  .......... .......... .......... .......... .......... 
CatAurHOx2  .......... .......... .......... .......... .......... 
CorCorHOx2  .......... .......... .......... .......... .......... 
MesUniHOx2  .......... .......... .......... .......... .......... 
AcaChlHOx2  .......... .......... .......... .......... .......... 
ZonAlbHOx2  .......... .......... .......... .......... .......... 
LatChaHOx2  .......... .......... .......... .......... .......... 
OryLatHOx2  .......... .......... .......... .......... .......... 
TakRubHOx2  .......... .......... .......... .......... .......... 
OreNilHOx2  .......... .......... .......... .......... .......... 
NeoBriHOx2  .......... .......... .......... .......... .......... 
LarCroHOx2  .......... .......... .......... .......... .......... 
SteParHOx2  .......... .......... .......... .......... .......... 
MayZebHOx2  .......... .......... .......... .......... .......... 
HapBurHOx2  .......... .......... .......... .......... .......... 
PunNyeHOx2  .......... .......... .......... .......... .......... 
PoeRetHOx2  .......... .......... .......... .......... .......... 
XipMacHOx2  .......... .......... .......... .......... .......... 
NotCorHOx2  .......... .......... .......... .......... .......... 
 CordipHOx  .......... .......... .......... .......... .......... 
 CorulcHOx  .......... .......... .......... .......... .......... 
 CormusHOx  .......... .......... .......... .......... .......... 
 CorpseHOx  .......... .......... .......... .......... .......... 
 CorargHOx  .......... .......... .......... .......... .......... 
 CorfreHOx  .......... .......... .......... .......... .......... 
 CordurHOx  .......... .......... .......... .......... .......... 
 CorbovHOx  .......... .......... .......... .......... .......... 
 TurotiHOx  .......... .......... .......... .......... .......... 
 SanguiHOx  .......... .......... .......... .......... .......... 
 MobpelHOx  .......... .......... .......... .......... .......... 
 GoramiHOx  .......... .......... .......... .......... .......... 
 CelfunHOx  .......... .......... .......... .......... .......... 
 RhorhoHOx  .......... .......... .......... .......... .......... 
 ActinaHOx  .......... .......... .......... .......... .......... 
 RuaalbHOx  .......... .......... .......... .......... .......... 
 TimsenHOx  .......... .......... .......... .......... .......... 
 DiealiHOx  .......... .......... .......... .......... .......... 
 MictesHOx  .......... .......... .......... .......... .......... 
 OerturHOx  .......... .......... .......... .......... .......... 
StremegHOx  .......... .......... .......... .......... .......... 
 ProW15HOx  .......... .......... .......... .......... .......... 
 ActmisHOx  .......... .......... .......... .......... .......... 
 NocserHOx  .......... .......... .......... .......... .......... 
 LeixylHOx  .......... .......... .......... .......... .......... 
 TombifHOx  .......... .......... .......... .......... .......... 
 XylcelHOx  .......... .......... .......... .......... .......... 
 StrkatHOx  .......... .......... .......... .......... .......... 
 RensalHOx  .......... .......... .......... .......... .......... 
ArathaHOx1  .......... ....MA.YLA P..ISSSLS. .IFK.NPQLS RFQ..FS... 
CamsatHOx1  .......... ....MA.YLA S..ISSSLS. .IFK.NPQLS RFQ..FA... 
BrarapHOx1  .......... ....MA.YLA P..ISPSLS. .IFK.NPQLT SFH..FA... 
BrajunHOx1  .......... ....MA.YSA P..ISPSLS. .FFK.TPQLA RFS..FP... 
TarhasHOx1  .......... ....MA.SLT P..INRSIS. .IFK.NPQLA KPV.....IS 
SesindHOx1  .......... ....MA.SIT ..PISRTQS. .LFK.KPQFS VLK..KPEAH 
VitvinHOx1  .......... ....MA.SLT P..VSQSQS. .VLD.KPQFK SP...ALHAS 
BetplaHOx1  .......... ....MA.SLT P..ISQSRS. .YFT.KPHFQ IPS..PLTNP 
 SolycHOx1  .......... ....MA.SIS ..PLSQSQP. .LLE.KPQFT VLN..KSQNQ 
NictomHOx1  .......... ....MA.SIT ..PLSQSQP. .LYE.KPQFT LLK..THQNQ 
MaldomHOx1  .......... ....MA.SLT P..ISQSQS. .LFN.KNQFK LPP...IL.. 
PrumumHOx1  .......... ....MA.SLT P..ISQSQS. .LFN.KTRCP PKS...LT.. 
ErygutHOx1  .......... ....MA.SIT .TPISQSQ.. ..FK.KPQLS ILK..TPKSQ 
CucmelHOx1  .......... ....MA.SIN S..ISPSQS. .LFK.NTLFV IPT......S 
RiccomHOx1  .......... ....MMGSLN P..ISNSQS. .LLR.KPHLQ VSL..SPS.. 
NictabHOx1  .......... ....MA.SIT ..PLSQSQP. .LYE.KTQFT LLK..TPQNQ 
ThecacHOx1  .......... ....MA.SLT P..ISQSHA. .LLK.KPNLT LTP....... 
CitsinHOx1  .......... ....MA.SLT S..ISQSQS. .FLM.KPHLI NTA..ITSAR 
JatcurHOx1  .......... ....MA.SLN P..ISQSQS. .LLN.KPHLQ VSS..SSWFS 
GosarbHOx1  .......... ....MA.SLT P..FSHSHSH SLLK.MPNVR PPP....... 
NelnucHOx1  .......... ....MA.YAI R..ISQSQP. .FLN.ETHLR AG...RVQTS 
CicariHOx1  .......... ....MA.SQT .TPFSQTKI. .LLYNKPRIS LS....PSPQ 
PopeupHOx1  .......... ....MA.SLT P..ISKTQF. .LFN.KPHLK SSS..PCL.. 
MedtruHOx1  .......... ....MA.SLT ..PLYQIQS. .IFHYKTNYP Q....FSTHQ 
PoptreHOx1  .......... ....LL.KSS S......... .......... .....PHL.. 
AmbtriHOx1  .......... ....MA.SLS S..YHPFWF. .TPN.DTHIV FHGHNSPKTS 
 MoralbHOx  .......... ....MA.SLT S..ISQLNK. ......TRFQ TPP..QAQFH 
 HelannHOx  .......... ....MA.SIP ..AISQSQL. .LLK.KTQFI S....TPKTS 
GlymaxHOx1  .......... ....MA.SSL TTTLSQSQS. .LYI.KPRLA PRP...PHPQ 
ArathaHOx4  .......... ....MA.TSR L...NASCR. .FPA.SRRLD CES..YVSLR 
PhodacHOx1  .......... ....MA.STL P..IYQSHG. .LTS.SGRLR QP......KP 
HorvulHOx1  .......... ....MA.PAA A...SASAS. .IAA.IAQHH APA...APRA 
ZeamayHOx1  .......... ....MA.PAP A...SLSAP. .NAL.....S LPA....PAR 
CamsatHOx4  .......... ....MA.TAR I...NASSY. .FPA.SRRLD CES..HVSLR 
tactPyrFur  .......... .......... .......... .......... .......... 
tactBacCer  .......... .......... .......... .......... .......... 
tactBacWei  .......... .......... .......... .......... .......... 
tactBlaSax  .......... .......... .......... .......... .......... 
tactBroThe  .......... .......... .......... .......... .......... 
tactChrThe  .......... .......... .......... .......... .......... 
tactGeoObs  .......... .......... .......... .......... .......... 
tactKitSet  .......... .......... .......... .......... .......... 
tactKriFla  .......... .......... .......... .......... .......... 
tactMycVan  .......... .......... .......... .......... .......... 
tactNatOcc  .......... .......... .......... .......... .......... 
tactOscAcu  .......... .......... .......... .......... .......... 
tactPleMin  .......... .......... .......... .......... .......... 
tactRosCas  .......... .......... .......... .......... .......... 
tactRubRad  .......... .......... .......... .......... .......... 
tactRubXyl  .......... .......... .......... .......... .......... 
tactTriEry  .......... .......... .......... .......... .......... 
thiaBacCyt  .......... .......... .......... .......... .......... 
thiaBacGae  .......... .......... .......... .......... .......... 
thiaBacMan  .......... .......... .......... .......... .......... 
thiaBacMyc  .......... .......... .......... .......... .......... 
thiaBacPan  .......... .......... .......... .......... .......... 
thiaBacThu  .......... .......... .......... .......... .......... 
thiaHalSal  .......... .......... .......... .......... .......... 
thiaStrAlb  .......... .......... .......... .......... .......... 
thiaStrJeo  .......... .......... .......... .......... .......... 
thiaStrVit  .......... .......... .......... .......... .......... 
tregCanBla  .......... .......... .......... .......... .......... 
tregKitGri  .......... .......... .......... .......... .......... 
tregMasLam  .......... .......... .......... .......... .......... 
tregMycAus  .......... .......... .......... .......... .......... 
tregMycCos  .......... .......... .......... .......... .......... 
tregMycHec  .......... .......... .......... .......... .......... 
tregMycIra  .......... .......... .......... .......... .......... 
tregMycObu  .......... .......... .......... .......... .......... 
tregMycSme  .......... .......... .......... .......... .......... 
tregNatJeo  .......... .......... .......... .......... .......... 
tregPyrAby  .......... .......... .......... .......... .......... 
tregPyrHor  .......... .......... .......... .......... .......... 
tregScyMil  .......... .......... .......... .......... .......... 
thiaPyrHor  .......... .......... .......... .......... .......... 
ThiaNatMoo  .......... .......... .......... .......... .......... 
tactAerPer  .......... .......... .......... .......... .......... 
tactHalHyd  .......... .......... .......... .......... .......... 
tactPyrArs  .......... .......... .......... .......... .......... 
tactPyrCal  .......... .......... .......... .......... .......... 
tactPyrNeu  .......... .......... .......... .......... .......... 
tactSphThe  .......... .......... .......... .......... .......... 
tactStaHel  .......... .......... .......... .......... .......... 
tactStaMar  .......... .......... .......... .......... .......... 
tactTheSib  .......... .......... .......... .......... .......... 
tactTheTen  .......... .......... .......... .......... .......... 
tactTheTer  .......... .......... .......... .......... .......... 
tactTheUzo  .......... .......... .......... .......... .......... 
tactVulDis  .......... .......... .......... .......... .......... 
tactVulMou  .......... .......... .......... .......... .......... 
thiaAmyHal  .......... .......... .......... .......... .......... 
thiaAmyTai  .......... .......... .......... .......... .......... 
thiaBacAlv  .......... .......... .......... .......... .......... 
thiaBreAgr  .......... .......... .......... .......... .......... 
thiaCloBut  .......... .......... .......... .......... .......... 
thiaGeoKau  .......... .......... .......... .......... .......... 
thiaHalKur  .......... .......... .......... .......... .......... 
thiaHerCre  .......... .......... .......... .......... .......... 
thiaKitPho  .......... .......... .......... .......... .......... 
thiaPaeMas  .......... .......... .......... .......... .......... 
thiaPaePan  .......... .......... .......... .......... .......... 
thiaPseAut  .......... .......... .......... .......... .......... 
tregMycXen  .......... .......... .......... .......... .......... 
tregPatAme  .......... .......... .......... .......... .......... 
tregAceBac  .......... .......... .......... .......... .......... 
tregCorTus  .......... .......... .......... .......... .......... 
tregGemRos  .......... .......... .......... .......... .......... 
tregHerArs  .......... .......... .......... .......... .......... 
tregOchAnt  .......... .......... .......... .......... .......... 
tregParDen  .......... .......... .......... .......... .......... 
tregParPan  .......... .......... .......... .......... .......... 
tregParVer  .......... .......... .......... .......... .......... 
tregPluGer  .......... .......... .......... .......... .......... 
tregProAcn  .......... .......... .......... .......... .......... 
tregProHum  .......... .......... .......... .......... .......... 
tregPseAut  .......... .......... .......... .......... .......... 
tregPsePut  .......... .......... .......... .......... .......... 
tregStaNov  .......... .......... .......... .......... .......... 
tregStrMit  .......... .......... .......... .......... .......... 
tregStrOra  .......... .......... .......... .......... .......... 
tregStrPne  .......... .......... .......... .......... .......... 
ThiaBacAqu  .......... .......... .......... .......... .......... 
ThiaBacSim  .......... .......... .......... .......... .......... 
thiaAlkHal  .......... .......... .......... .......... .......... 
thiaAmpJil  .......... .......... .......... .......... .......... 
thiaAnoFla  .......... .......... .......... .......... .......... 
thiaAnoTep  .......... .......... .......... .......... .......... 
thiaBacAci  .......... .......... .......... .......... .......... 
thiaBacAlt  .......... .......... .......... .......... .......... 
thiaBacAmy  .......... .......... .......... .......... .......... 
thiaBacAnt  .......... .......... .......... .......... .......... 
thiaBacMar  .......... .......... .......... .......... .......... 
thiaBacMet  .......... .......... .......... .......... .......... 
thiaBacMoj  .......... .......... .......... .......... .......... 
thiaBacPum  .......... .......... .......... .......... .......... 
thiaBacSia  .......... .......... .......... .......... .......... 
thiaBacSon  .......... .......... .......... .......... .......... 
thiaBacTeq  .......... .......... .......... .......... .......... 
thiaBacTim  .......... .......... .......... .......... .......... 
thiaBacVal  .......... .......... .......... .......... .......... 
thiaBacVie  .......... .......... .......... .......... .......... 
thiaBacXia  .......... .......... .......... .......... .......... 
thiaGeoCal  .......... .......... .......... .......... .......... 
thiaGeoThe  .......... .......... .......... .......... .......... 
thiaGraHal  .......... .......... .......... .......... .......... 
thiaJeoCam  .......... .......... .......... .......... .......... 
thiaPaeEhi  .......... .......... .......... .......... .......... 
thiaPaeElg  .......... .......... .......... .......... .......... 
thiaPaeGin  .......... .......... .......... .......... .......... 
thiaPaeMuc  .......... .......... .......... .......... .......... 
thiaSalAid  .......... .......... .......... .......... .......... 
thisJeoSol  .......... .......... .......... .......... .......... 
 unkSheDen  .......... .......... .......... .......... .......... 
tregVibOwe  .......... .......... .......... .......... .......... 
tregPseFlu  .......... .......... .......... .......... .......... 
tregBurGlu  .......... .......... .......... .......... .......... 
tregBurGla  .......... .......... .......... .......... .......... 
tregXylFas  .......... .......... .......... .......... .......... 
tregBurOxy  .......... .......... .......... .......... .......... 
tactRalPic  .......... .......... .......... .......... .......... 
tregBurH16  .......... .......... .......... .......... .......... 
tregRalSol  .......... .......... .......... .......... .......... 
tregPseBra  .......... .......... .......... .......... .......... 
tregPseChl  .......... .......... .......... .......... .......... 
thiaBacSub  .......... .......... .......... .......... .......... 
      3RM5  TDVLFLGAEQ KFIIFKGNFV NTTHTHGTGC TLASAIASNL ARG......Y 
T20pSacCer  TDVLFLGAEQ KFIIFRGNFV NTTHTHGTGC TLASAIASNL ARG......Y 
T21pSacCer  TDVLYLGAEQ RFITFKGNFV NTTHTHGTGC TLASAIASNL ARG......Y 
T22pSacCer  TDVLYLGAEQ KFITFKGQFV NTTRTHGAGC TLASAIASNL ARG......Y 
pmpkBlaDer  VDVLFDGE.. KVTLFENEFL TSKNTHGTGC SLASAIAANL AQE......M 
pmpkCanAlb  RDILYESESE RVTVFQSAYI DSNNNHGSGC TLASAISANV AKG......L 
pmpkHisCap  VDVLYDGQ.. EVTLFENEFL TSKNTHGTGC SLASAIAANL AQG......M 
pmpkPenSol  VDILFDGT.. TATLFETEFL VSKNTHGTGC SLASAIAANL ASG......K 
pmpkSclBor  VDILYGEG.. VITEIWSRYQ KSRNTHGTGC SMASAIASNI ANG......M 
pmpkTriInt  IDILYDGK.. TVTLVEAAFS RSKNTHGTGC SLASAIAANL ARE......M 
MMOxMetTri  MSQPQSSQ.. .VTKRGLTD. ........PE RAAII.AAAV PDHALDTQRK 
MMOxMetSpo  MSQPQSSQ.. .VTKRGLTD. ........PE RAAII.AAAV PDHALDTQRK 
MMOxMetSil  MAIAS..... .TTKRGLTD. ........PD KAAQI.LAAV PDHELDTQRR 
MMOxMetSte  MAIATAT... .TTKRGLTD. ........PE RAAKI.LAAI PDHELDTQRR 
MMOxSkeAer  MALID..... .ANKRGLTD. ........PE RAAEI.LKAI PAVPLDSQRR 
MMOxMetBur  MSIQVQ.... .QGKRGLTD. ........PD MVKEI.LAAI PDQPLDTQRK 
MMOxMetMet  MSIEVN.... .GGRRGLTD. ........PE IAAVI.MAAV PEKPLETQRK 
MMOxMycRho  MTITEAN... .DEKRQVATA GVSAVAGAPR RAFLNPAYDI EREPLETRRT 
MMOxMycTY6  MTAMLP.... .......... .......... .......GTV E.CAGTPTRD 
MMOxMycLen  MTALLP.... .......... .......... .......GAV E.CAGKPTRD 
TMOxGemNec  MTATSSSVGS .......... ........GA AGAAI.FA.. ....GSTSRK 
MMOAMetTri  .......... .......... .......... .......MAI SLATKAATDA 
MMOAMet051  .......... .......... .......... .......... .......... 
MMOAMet104  .......... .......... .......... .......... .......... 
MMOAMet11b  .......... .......... .......... .......MAI STATKAATDA 
MMOAMetAci  .......... .......... .......... .......... .......... 
MMOAMetB12  .......... .......... .......... .......... .......... 
MMOAMetB4S  .......... .......... .......... .......... .......... 
MMOAMetCap  .......... .......... .......... .......MAL STATKAATDA 
MMOAMetD15  .......... .......... .......... .......... .......... 
MMOAMetHT1  .......... .......... .......... .......MAI SAATKAATDA 
MMOAMetHir  .......... .......... .......... .......... .......... 
MMOAMetJap  .......... .......... .......... .......MAI SAATKAATDA 
MMOAMetLC1  .......... .......... .......... .......... .......... 
MMOAMetLR1  .......... .......... .......... .......... .......... 
MMOAMetLW4  .......... .......... .......... .......MAI SLATKAATDA 
MMOAMetMK1  .......... .......... .......... .......MAI STATKAATDA 
MMOAMetMar  .......... .......... .......... .......MAI SSATKAATDA 
MMOAMetMet  .......... .......... .......... .......MAI SAATKAATDA 
MMOAMetMiy  .......... .......... .......... .......MAI SAATKAATDA 
MMOAMetPW1  .......... .......... .......... .......MAI SLATKAATDA 
MMOAMetPal  .......... .......... .......... .......... .......... 
MMOAMetSE1  .......... .......... .......... .......... .......... 
MMOAMetSil  .......... .......... .......... .......MAL STATKAASDA 
MMOAMetSpo  .......... .......... .......... .......MAI SLATKAATDA 
MMOAMetSte  .......... .......... .......... .......MAI STATKAATDA 
MMOAMetTun  .......... .......... .......... .......... .......... 
MMOAMycChu  .......... .......... .......... .......MTS TLPGKVSGHP 
MMOAMycRho  .......... .......... .......... .......MTS TLPGKVTGRP 
MMOASkeAer  .......... .......... .......... .......MPI SAATEAASSA 
MMOAMetBur  .......... .......... .......... .......MAI SAATKAATDA 
RDR1Esccol  .......... .......... .......... .......... .......... 
RDR1SalBon  .......... .......... .......... .......... .......... 
RDR1CitRod  .......... .......... .......... .......... .......... 
RDR1CitSed  .......... .......... .......... .......... .......... 
RDR1KluCry  .......... .......... .......... .......... .......... 
RDR1KluAsc  .......... .......... .......... .......... .......... 
RDR1CitYou  .......... .......... .......... .......... .......... 
RDR1CitAma  .......... .......... .......... .......... .......... 
RDR1CitWer  .......... .......... .......... .......... .......... 
RDR1TraOdo  .......... .......... .......... .......... .......... 
RDR1EntHor  .......... .......... .......... .......... .......... 
RDR1EntClo  .......... .......... .......... .......... .......... 
RDR1EntLig  .......... .......... .......... .......... .......... 
RDR1KleVar  .......... .......... .......... .......... .......... 
RDR1KlePne  .......... .......... .......... .......... .......... 
RDR1MoeWis  .......... .......... .......... .......... .......... 
RDR1AerSch  .......... .......... .......... .......... .......... 
RDR1CanSch  .......... .......... .......... .......... .......... 
RDR1AerDiv  .......... .......... .......... .......... .......... 
RDR1GilApi  .......... .......... .......... .......... .......... 
RDR1GalAna  .......... .......... .......... .......... .......... 
RDR1ProAlc  .......... .......... .......... .......... .......... 
RDR1AviPar  .......... .......... .......... .......... .......... 
RDR1AerHyd  .......... .......... .......... .......... .......... 
RDR1AerMed  .......... .......... .......... .......... .......... 
RDR1AerSan  .......... .......... .......... .......... .......... 
RDR1AerTec  .......... .......... .......... .......... .......... 
RDR1AerFin  .......... .......... .......... .......... .......... 
RDR1SalCos  .......... .......... .......... .......... .......... 
RDR1AerPis  .......... .......... .......... .......... .......... 
RDR1AerSal  .......... .......... .......... .......... .......... 
RDR1PasBet  .......... .......... .......... .......... .......... 
RDR1AerRiv  .......... .......... .......... .......... .......... 
RDR1EntCal  .......... .......... .......... .......... .......... 
RDR1SalSoc  .......... .......... .......... .......... .......... 
RDR1AerEnc  .......... .......... .......... .......... .......... 
RDR1AerAqu  .......... .......... .......... .......... .......... 
RDR1AerMol  .......... .......... .......... .......... .......... 
RDR1NeiGon  .......... .......... .......... .......... .......... 
RDR1AerSob  .......... .......... .......... .......... .......... 
RDR1AerPop  .......... .......... .......... .......... .......... 
RDR1AerFlu  .......... .......... .......... .......... .......... 
RDR1EntNor  .......... .......... .......... .......... .......... 
RDR1NeiMen  .......... .......... .......... .......... .......... 
RDR1NeiLac  .......... .......... .......... .......... .......... 
RDR1PhoGae  .......... .......... .......... .......... .......... 
RDR1TolAue  .......... .......... .......... .......... .......... 
RDR1NeiPol  .......... .......... .......... .......... .......... 
RDR1NeiCin  .......... .......... .......... .......... .......... 
RDR1VibOri  .......... .......... .......... .......... .......... 
RDR1VibGaz  .......... .......... .......... .......... .......... 
RDR1VibPac  .......... .......... .......... .......... .......... 
RDR1AlyCra  .......... .......... .......... .......... .......... 
RDR1VibSpl  .......... .......... .......... .......... .......... 
RDR1ActSui  .......... .......... .......... .......... .......... 
RDR1VibCam  .......... .......... .......... .......... .......... 
RDR1KinKin  .......... .......... .......... .......... .......... 
RDR1VibAzu  .......... .......... .......... .......... .......... 
RDR1VibHar  .......... .......... .......... .......... .......... 
RDR1KinDen  .......... .......... .......... .......... .......... 
RDR1AliWod  .......... .......... .......... .......... .......... 
RDR1VibPar  .......... .......... .......... .......... .......... 
RDR1PhoIli  .......... .......... .......... .......... .......... 
RDR1VibNat  .......... .......... .......... .......... .......... 
RDR1VibAlg  .......... .......... .......... .......... .......... 
RDR1BasPsi  .......... .......... .......... .......... .......... 
RDR1KerGyi  .......... .......... .......... .......... .......... 
RDR1PhoPho  .......... .......... .......... .......... .......... 
RDR1PelInd  .......... .......... .......... .......... .......... 
RDR1MorCer  .......... .......... .......... .......... .......... 
RDR1OliUre  .......... .......... .......... .......... .......... 
RDR1CanTac  .......... .......... .......... .......... .......... 
RDR1AlgSag  .......... .......... .......... .......... .......... 
RDR1SheMar  .......... .......... .......... .......... .......... 
RDR1AliAgr  .......... .......... .......... .......... .......... 
RRR2SalEnt  .......... .......... .......... .......... .......... 
RRR2SalBon  .......... .......... .......... .......... .......... 
RRR2CitKos  .......... .......... .......... .......... .......... 
RRR2CitBra  .......... .......... .......... .......... .......... 
RRR2CitFre  .......... .......... .......... .......... .......... 
RRR2CitSed  .......... .......... .......... .......... .......... 
RRR2CitRod  .......... .......... .......... .......... .......... 
RRR2CitAma  .......... .......... .......... .......... .......... 
RRR2CitWer  .......... .......... .......... .......... .......... 
RRR2CitS77  .......... .......... .......... .......... .......... 
RRR2CitJT3  .......... .......... .......... .......... .......... 
RRR2CitCtB  .......... .......... .......... .......... .......... 
RRR2Cit106  .......... .......... .......... .......... .......... 
RRR2CitYou  .......... .......... .......... .......... .......... 
RRR2Cit100  .......... .......... .......... .......... .......... 

            51                                                 100 
HomSapHOx1  .......... .......... .......... .......... .......... 
PanTroHOx1  .......... .......... .......... .......... .......... 
PonAbeHOx1  .......... .......... .......... .......... .......... 
 ClSabHOx1  .......... .......... .......... .......... .......... 
NomLeuHOX1  .......... .......... .......... .......... .......... 
MacFasHOx1  .......... .......... .......... .......... .......... 
RhiRoxHOx1  .......... .......... .......... .......... .......... 
PapAnuHOx1  .......... .......... .......... .......... .......... 
MacMulHOx1  .......... .......... .......... .......... .......... 
GorGorHOx1  .......... .......... .......... .......... .......... 
CalJacHOx1  .......... .......... .......... .......... .......... 
SaiBolHOx1  .......... .......... .......... .......... .......... 
VicPacHOx1  .......... .......... .......... .......... .......... 
OryAfeHOx1  .......... .......... .......... .......... .......... 
FelCatHOx1  .......... .......... .......... .......... .......... 
BubBubHOx1  .......... .......... .......... .......... .......... 
PanTigHOx1  .......... .......... .......... .......... .......... 
OryCunHOx1  .......... .......... .......... .......... .......... 
MusPutHox1  .......... ..MWGSAAGR RHVTRGWDKW TARPRSAQSL SHVLLRVRET 
MyoBraHOx1  .......... .......... .......... .......... .......... 
BosMutHOx1  .......... .......... .......... .......... .......... 
CamFerHOx1  .......... .......... .......... .......... .....MDSNF 
OdoDivHOx1  .......... .......... .......... .......... .......... 
NanGalHOx1  .......... .......... .......... .......... .......... 
TarSyrHOx1  .......... .......... .......... .......... .......... 
LipVexHOx1  .......... .......... .......... .......... .......... 
LoxAfrHOx1  .......... .......... .......... .......... .......... 
EleEdwHOx1  .......... .......... .......... .......... .......... 
MusPutHOx1  .......... .......... .......... .......... .......... 
CerSimHOx1  .......... .......... .......... .......... .......... 
EriEurHOx1  .......... .......... .......... .......... .......... 
DasNovHOx1  .......... .......... .......... .......... .......... 
EquCabHOx1  .......... .......... .......... .......... .......... 
ConCriHOx1  .......... .......... .......... .......... .......... 
EchTelHOx1  .......... .......... .......... .......... ........MG 
MonDomHOx1  .......... .......... .......... .......... .......... 
SarHarHOx1  .......... .......... .......... .......... .......... 
ColStrHOx1  .......... .......... .......... .......... .......... 
PseHumHOx1  .......... .......... .......... .......... .......... 
AnaPlaHOx1  .......... .......... .......... .......... .......... 
GalGalHOx1  .......... .......... .......... .......... .......... 
TaeGutHOx1  .......... .......... .......... .......... .......... 
ChlMacHOx1  .......... .......... .......... .......... .......... 
NesNotHOx1  .......... .......... .......... .......... .......... 
AliMisHOx1  .......... .......... .......... .......... .......... 
MelGalHOx1  .......... .......... .......... .......... .......... 
CucCanHOx1  .......... .......... .......... .......... .......... 
TauEryHOx1  .......... .......... .......... .......... .......... 
CheMydHOx1  .......... .......... .......... .......... .......... 
SerCanHOx1  .......... .......... .......... .......... .......... 
AptForHOx1  .......... .......... .......... .......... .......... 
FulGlaHOx1  .......... .......... .......... .......... .......... 
PelSinHOx1  .......... .......... ....MQEKGC LTPRLHSALT EEGRREEDNR 
CorCorHOx1  .......... .......... .......... .......... .......... 
GeoForHOx1  .......... .......... .......... .......... .......... 
XenTroHOx1  .......... .......... .......... .......... .......... 
PelCriHOx1  .......... .......... .......... .......... .......... 
MesUniHOx1  .......... .......... .......... .......... .......... 
AnoCarHOx1  .......... .......... .......MRA PGSQTQKLLG LWAAGEKPRS 
StrAusHOx1  .......... .......... .......... .......... .......... 
OpiHoaHOx1  .......... .......... .......... .......... .......... 
HomSapHOx2  .......... .......... .......... .MS....AEV .ET...SEGV 
DanRerHOx2  .......... .......... .......... .........M SAVRTEDAAN 
PicPubHOx2  .......... .......... .......... .......... MPSAMEGPEG 
TauEryHOx2  .......... .......... .......... .......... MPSAMEGSEA 
PhaCarHOx2  .......... .......... .......... .......... MPSAMEGSEQ 
ChlMacHOx2  .......... .......... .......... .......... MPSAVEGSEG 
HalAlbHOx2  .......... .......... .......... .......... MPSAMEGSEG 
CucCanHOx2  .......... .......... .......... .......... MPSAMEGSEA 
LepDisHOx2  .......... .......... .......... .......... MPSAMEGSEG 
HalLeuHOx2  .......... .......... .......... .......... MPSAMEGSEG 
NesNotHOx2  .......... .......... .......... .......... ....MEGSDR 
LoxAfrHOx2  .......... .......... .......... .......... MSAELETSEG 
PelCriHOx2  .......... .......... .......... .......... MPSAMEGSEG 
ApaVitHOx2  .......... .......... .......... .......... MLSAMEASEV 
PseHumHOx2  .......... .......... .......... .......... MPSALESPEA 
NipNipHOx2  .......... .......... .......... .......... MPSAMEGSEG 
CorBraHOx2  .......... .......... .......... .......... MPSAVESPEG 
GeoForHOx2  .......... .......... .......... .......... MPSAQESPEG 
MacMulHOx2  .......... .......... .......... .MS....AEV .ET...SEGV 
MacFasHOx2  .......... .......... .......... .MS....AEV .ET...SEGV 
TarSyrHOx2  .......... .......... .......... .MS....AEV .ET...SEGV 
JacJacHOx2  .......... .......... .......... .MS....AEV .ET...SEGV 
SaiBolHOx2  .......... .......... .......... .MS....AEV .ET...SEGV 
NanGalHOx2  .......... .......... .......... .MS....SEV .ET...SEGV 
TupChiHOx2  .......... .......... .......... .MS....VEV .ET...SEGV 
UrsMarHOx2  .......... .......... .......... .MS....AEL .ET...SEGV 
OtoGarHOx2  .......... .......... .......... .MS....TEV .ET...SEGV 
CalJacHOx2  .......... .......... .......... .MS....VEV .ET...SEGV 
OchPriHOx2  .......... .......... .......... .MS....AEM .ET...SEGV 
VicPacHOx2  .......... .......... .......... .MS....AEL .ET...SEGL 
OryAfeHOx2  .......... .......... .......... .MS....AEP .ES...SEGL 
CamDroHOx2  .......... .......... .......... .MS....AEL .ET...SEGL 
TurTruHOx2  .......... .......... .......... .MS....AEL .ET...SEGV 
OrcOrcHOx2  .......... .......... .......... .MS....VEL .ET...SEGV 
LipVexHOx2  .......... .......... .......... .MS....AEL .ET...SEGV 
CamBacHOx2  .......... .......... .......... .MS....AEL .ET...SEGL 
GalVarHOx2  .......... .......... .......... .MS....ADV .ET...SEGV 
FukDamHOx2  .......... .......... .......... .MS....AEI .EA...SEGV 
PhyCatHOx2  .......... .......... .......... .MS....AEL .ET...SEGV 
CamFerHOx2  .......... .......... .......... .MS....AEL .ET...SEGL 
SorAraHOx2  .......... .......... .......... .MS....AEP .ET...SEGV 
PteAleHOx2  .......... .......... .......... .MS....VEL .ET...SEGV 
MyoDavHOx2  .......... .......... .......... .ML....MEL .ET...SEGV 
DasNovHOx2  .......... .......... .......... .MS....TEL .ET...SEGV 
EriEurHOx2  .......... .......... .......... .MS....AEP .EA...SEGM 
BosMutHOx2  .......... .......... .......... .MS....AEL .ET...SEGL 
EleEdwHOx2  .......... .......... .......... .MS....VEL .ET...LEGL 
BubBubHOx2  .......... .......... .......... .MS....AEL .ET...SEGL 
PanHodHOx2  .......... .......... .......... .MS....AEL .EA...SEGL 
CheMydHOx2  .......... .......... .......... .MP....SDV TET...SEGV 
ChrPicHOx2  .......... .......... .......... .MP....SDV TEA...SEGV 
AllMisHOx2  .......... .......... .......... .ML....SDV MEA...SEGA 
ChaPelHOx2  .......... .......... .......... .MP....AAL .EG...SEGG 
EgrGarHOx2  .......... .......... .......... .MP....SAM .EG...SERG 
PodCriHOx2  .......... .......... .......... .MP....SAM .EG...SEGG 
AnaPlaHOx2  .......... .......... .......... .......... .......... 
SerCanHOx2  .......... .......... .......... .MP....SAL .ES...PEGG 
CalAnnHOx2  .......... .......... .......... .MP....SAM .EG...PEGA 
CatAurHOx2  .......... .......... .......... .MP....SAM .EG...SEGG 
CorCorHOx2  .......... .......... .......... .MP....SAV .ES...PEGG 
MesUniHOx2  .......... .......... .......... .ML....SAM .EG...SEGG 
AcaChlHOx2  .......... .......... .......... .MP....SAM .EG...SEQG 
ZonAlbHOx2  .......... .......... .......... .MP....AAQ .ES...PEGG 
LatChaHOx2  .......... .......... .......... .MLTNQVAEM .EE...TKEL 
OryLatHOx2  .......... .......... .......... .MS....AE. KMG...TR.. 
TakRubHOx2  .......... .......... .......... .ME....TS. TGT...SQ.. 
OreNilHOx2  .......... .......... .......... .ME....TA. GNV...SN.. 
NeoBriHOx2  .......... .......... .......... .ME....TA. GNV...SN.. 
LarCroHOx2  .......... .......... .......... .MS....EEK MET...SANV 
SteParHOx2  .......... .......... .......... .ME....TK. VASEPVPNGV 
MayZebHOx2  .......... .......... .......... .ME....NE. FPPEP..NSA 
HapBurHOx2  .......... .......... .......... .ME....NE. FPPEP..NSA 
PunNyeHOx2  .......... .......... .......... .ME....NE. FPPEP..NSA 
PoeRetHOx2  .......... .......... .......... .MD....SN. SISEPKSNGV 
XipMacHOx2  .......... .......... .......... .MD....SN. SISEPKSNGV 
NotCorHOx2  .......... .......... .......... .MT....TK. IKAEPKSSGV 
 CordipHOx  .......... .......... .......... .......... .......... 
 CorulcHOx  .......... .......... .......... .......... .......... 
 CormusHOx  .......... .......... .......... .......... .......... 
 CorpseHOx  .......... .......... .......... .......... .......... 
 CorargHOx  .......... .......... .......... .......... .......... 
 CorfreHOx  .......... .......... .......... .......... .......... 
 CordurHOx  .......... .......... .......... .......... .......... 
 CorbovHOx  .......... .......... .......... .......... .......... 
 TurotiHOx  .......... .......... .......... .......... .......... 
 SanguiHOx  .......... .......... .......... .......... .......... 
 MobpelHOx  .......... .......... .......... .......... .......... 
 GoramiHOx  .......... .......... .......... .......... .......... 
 CelfunHOx  .......... .......... .......... .......... .......... 
 RhorhoHOx  .......... .......... .......... .......... .......... 
 ActinaHOx  .......... .......... .......... .......... .......... 
 RuaalbHOx  .......... .......... .......... .......... .......... 
 TimsenHOx  .......... .......... .......... .......... .......... 
 DiealiHOx  .......... .......... .......... .......... .......... 
 MictesHOx  .......... .......... .......... .......... .......... 
 OerturHOx  .......... .......... .......... .......... .......... 
StremegHOx  .......... .......... .......... .......... .......... 
 ProW15HOx  .......... .......... .......... .......... .......... 
 ActmisHOx  .......... .......... .......... .......... .......... 
 NocserHOx  .......... .......... .......... .......... .......... 
 LeixylHOx  .......... .......... .......... .......... .......... 
 TombifHOx  .......... .......... .......... .......... .......... 
 XylcelHOx  .......... .......... .......... .......... .......... 
 StrkatHOx  .......... .......... .......... .......... .......... 
 RensalHOx  .......... .......... .......... .......... .......... 
ArathaHOx1  .......... .........S SSPNPL.FLR PR..IQI.LS M.TMNKSPSL 
CamsatHOx1  .......... .........F SPPNPLVVLR PR..VQI.LS M.PMNKTPSL 
BrarapHOx1  .......... .........F SSPKPL.LAR PG..NQN.LK M.STNK..TS 
BrajunHOx1  .......... .........F SP....LYSS PR..VQN.PS LLTKNKTWSS 
TarhasHOx1  L......... ......SSTF SPTNPL.LLR AK..IEN.LR M.PMNGAAPA 
SesindHOx1  F......... ......LSL. ....PISSF. .........P LKK....VRM 
VitvinHOx1  FP...PVSL. ......RSPS FRFRALRR.. HGSVP...AR RGGVLEMAPK 
BetplaHOx1  .....GSNF. ......SL.. RKSGQL.... .....GF.HR RVK.KMPLKM 
 SolycHOx1  F......... ......FSI. ....PFSRFT QS......CN LSLKK..SRM 
NictomHOx1  F......... ......YAI. ....PFSRFT QS......SK LSLKK..SRM 
MaldomHOx1  .......... ......SSDF FPKK.FSVSF LR..MN..SG VPTNA.AAAA 
PrumumHOx1  .....SPNL. ......GSDF LLKK.SSVSI PR..MT..TR VP.....MKA 
ErygutHOx1  F......... ......LSL. ....PMSSFA .........P VKKAA..ARM 
CucmelHOx1  FS...NLNL. ......DSCF LPNKRVPISL R...FQK.NP VGISTVRMRT 
RiccomHOx1  ......TNF. ......QSSF VPRS.VSFQF PVP.KIA.NM PPLR....AT 
NictabHOx1  F......... ......CSI. ....PFSRFT QS......SK LSLKK..SRM 
ThecacHOx1  ....PPPNF. ......SSSF IAKD.YP.YF KT..QS..FK LPPRM.A.TR 
CitsinHOx1  .....PNYF. ......SSNF LPLWSR.... .....SF.FK LPR.MTQKNG 
JatcurHOx1  LS...SVHF. ......QSAF VPKG.VSFQF QVP.LRI.VN MPLK.....A 
GosarbHOx1  .....PPSF. ......FSSF ILKD.FPY.. SKT.LS..LK LP.RM.V.TR 
NelnucHOx1  FA...SVSL. ......KNTF FQSKVLSR.. RSC....... GRGRAKMPFK 
CicariHOx1  F......... ......HSN. ....FST... PK..LNF.H. .SGTRPM.KA 
PopeupHOx1  .....ETFF. ......QSSL VSKR.LSFQF KVP.IS..DR MP.....LKA 
MedtruHOx1  F......... ......RSN. ....FFFQ.. KK..LSF.SS FNRMPPMKQS 
PoptreHOx1  .....ETCF. ......QSSF VSKR.LCFQL KVP.VF..DR MP.....LKN 
AmbtriHOx1  LKVVLSLSLD GLNSRVRNSV TRLKPTSSFY RKALV...MG SAGHGSVPFR 
 MoralbHOx  ......PNL. ......ASDF LPKKRGSILF QGHFRNL.SG MPMKAKTAGK 
 HelannHOx  F......... ......FTI. ....PISKPN KS..LNL.YG LKFKKPVA.A 
GlymaxHOx1  F......... ......RSL. ......FLTS PA..VAG.GV RATVM.PRRA 
ArathaHOx4  A......... ......KTVT IRY.VRTIAA PR......RH LVRRANEDQT 
PhodacHOx1  FV...SLRP. .......R.S PIFHSWALRR PHFGP..... GGLSLRSPSP 
HorvulHOx1  FV...SVAA. .......AGR NGGLSVSVGV RPVPGISV.. ...VNSQRKR 
ZeamayHOx1  VT...SG... ........RW NRSLSVSAAA RSVTRVVSVA SAAAVTAQRR 
CamsatHOx4  A......... ......KTVT VRY.PLTKAA PR......RH LVRRGNKDRN 
tactPyrFur  .......... .......... .......... .......... .......... 
tactBacCer  .......... .......... .......... .......... .......... 
tactBacWei  .......... .......... .......... .......... .......... 
tactBlaSax  .......... .......... .......... .......... .......... 
tactBroThe  .......... .......... .......... .......... .......... 
tactChrThe  .......... .......... .......... .......... .......... 
tactGeoObs  .......... .......... .......... .......... .......... 
tactKitSet  .......... .......... .......... .......... .......... 
tactKriFla  .......... .......... .......... .......... .......... 
tactMycVan  .......... .......... .......... .......... .......... 
tactNatOcc  .......... .......... .......... .......... .......... 
tactOscAcu  .......... .......... .......... .......... .......... 
tactPleMin  .......... .......... .......... .......... .......... 
tactRosCas  .......... .......... .......... .......... .......... 
tactRubRad  .......... .......... .......... .......... .......... 
tactRubXyl  .......... .......... .......... .......... .......... 
tactTriEry  .......... .......... .......... .......... .......... 
thiaBacCyt  .......... .......... .......... .......... .......... 
thiaBacGae  .......... .......... .......... .......... .......... 
thiaBacMan  .......... .......... .......... .......... .......... 
thiaBacMyc  .......... .......... .......... .......... .......... 
thiaBacPan  .......... .......... .......... .......... .......... 
thiaBacThu  .......... .......... .......... .......... .......... 
thiaHalSal  .......... .......... .......... .......... .......... 
thiaStrAlb  .......... .......... .......... .......... .......... 
thiaStrJeo  .......... .......... .......... .......... .......... 
thiaStrVit  .......... .......... .......... .......... .......... 
tregCanBla  .......... .......... .......... .......... .......... 
tregKitGri  .......... .......... .......... .......... .......... 
tregMasLam  .......... .......... .......... .......... .......... 
tregMycAus  .......... .......... .......... .......... .......... 
tregMycCos  .......... .......... .......... .......... .......... 
tregMycHec  .......... .......... .......... .......... .......... 
tregMycIra  .......... .......... .......... .......... .......... 
tregMycObu  .......... .......... .......... .......... .......... 
tregMycSme  .......... .......... .......... .......... .......... 
tregNatJeo  .......... .......... .......... .......... .......... 
tregPyrAby  .......... .......... .......... .......... .......... 
tregPyrHor  .......... .......... .......... .......... .......... 
tregScyMil  .......... .......... .......... .......... .......... 
thiaPyrHor  .......... .......... .......... .......... .......... 
ThiaNatMoo  .......... .......... .......... .......... .......... 
tactAerPer  .......... .......... .......... .......... .......... 
tactHalHyd  .......... .......... .......... .......... .......... 
tactPyrArs  .......... .......... .......... .......... .......... 
tactPyrCal  .......... .......... .......... .......... .......... 
tactPyrNeu  .......... .......... .......... .......... .......... 
tactSphThe  .......... .......... .......... .......... .......... 
tactStaHel  .......... .......... .......... .......... .......... 
tactStaMar  .......... .......... .......... .......... .......... 
tactTheSib  .......... .......... .......... .......... .......... 
tactTheTen  .......... .......... .......... .......... .......... 
tactTheTer  .......... .......... .......... .......... .......... 
tactTheUzo  .......... .......... .......... .......... .......... 
tactVulDis  .......... .......... .......... .......... .......... 
tactVulMou  .......... .......... .......... .......... .......... 
thiaAmyHal  .......... .......... .......... .......... .......... 
thiaAmyTai  .......... .......... .......... .......... .......... 
thiaBacAlv  .......... .......... .......... .......... .......... 
thiaBreAgr  .......... .......... .......... .......... .......... 
thiaCloBut  .......... .......... .......... .......... .......... 
thiaGeoKau  .......... .......... .......... .......... .......... 
thiaHalKur  .......... .......... .......... .......... .......... 
thiaHerCre  .......... .......... .......... .......... .......... 
thiaKitPho  .......... .......... .......... .......... .......... 
thiaPaeMas  .......... .......... .......... .......... .......... 
thiaPaePan  .......... .......... .......... .......... .......... 
thiaPseAut  .......... .......... .......... .......... .......... 
tregMycXen  .......... .......... .......... .......... .......... 
tregPatAme  .......... .......... .......... .......... .......... 
tregAceBac  .......... .......... .......... .......... .......... 
tregCorTus  .......... .......... .......... .......... .......... 
tregGemRos  .......... .......... .......... .......... .......... 
tregHerArs  .......... .......... .......... .......... .......... 
tregOchAnt  .......... .......... .......... .......... .......... 
tregParDen  .......... .......... .......... .......... .......... 
tregParPan  .......... .......... .......... .......... .......... 
tregParVer  .......... .......... .......... .......... .......... 
tregPluGer  .......... .......... .......... .......... .......... 
tregProAcn  .......... .......... .......... .......... .......... 
tregProHum  .......... .......... .......... .......... .......... 
tregPseAut  .......... .......... .......... .......... .......... 
tregPsePut  .......... .......... .......... .......... .......... 
tregStaNov  .......... .......... .......... .......... .......... 
tregStrMit  .......... .......... .......... .......... .......... 
tregStrOra  .......... .......... .......... .......... .......... 
tregStrPne  .......... .......... .......... .......... .......... 
ThiaBacAqu  .......... .......... .......... .......... .......... 
ThiaBacSim  .......... .......... .......... .......... .......... 
thiaAlkHal  .......... .......... .......... .......... .......... 
thiaAmpJil  .......... .......... .......... .......... .......... 
thiaAnoFla  .......... .......... .......... .......... .......... 
thiaAnoTep  .......... .......... .......... .......... .......... 
thiaBacAci  .......... .......... .......... .......... .......... 
thiaBacAlt  .......... .......... .......... .......... .......... 
thiaBacAmy  .......... .......... .......... .......... .......... 
thiaBacAnt  .......... .......... .......... .......... .......... 
thiaBacMar  .......... .......... .......... .......... .......... 
thiaBacMet  .......... .......... .......... .......... .......... 
thiaBacMoj  .......... .......... .......... .......... .......... 
thiaBacPum  .......... .......... .......... .......... .......... 
thiaBacSia  .......... .......... .......... .......... .......... 
thiaBacSon  .......... .......... .......... .......... .......... 
thiaBacTeq  .......... .......... .......... .......... .......... 
thiaBacTim  .......... .......... .......... .......... .......... 
thiaBacVal  .......... .......... .......... .......... .......... 
thiaBacVie  .......... .......... .......... .......... .......... 
thiaBacXia  .......... .......... .......... .......... .......... 
thiaGeoCal  .......... .......... .......... .......... .......... 
thiaGeoThe  .......... .......... .......... .......... .......... 
thiaGraHal  .......... .......... .......... .......... .......... 
thiaJeoCam  .......... .......... .......... .......... .......... 
thiaPaeEhi  .......... .......... .......... .......... .......... 
thiaPaeElg  .......... .......... .......... .......... .......... 
thiaPaeGin  .......... .......... .......... .......... .......... 
thiaPaeMuc  .......... .......... .......... .......... .......... 
thiaSalAid  .......... .......... .......... .......... .......... 
thisJeoSol  .......... .......... .......... .......... .......... 
 unkSheDen  .......... .......... .......... .......... .......... 
tregVibOwe  .......... .......... .......... .......... .......... 
tregPseFlu  .......... .......... .......... .......... .......... 
tregBurGlu  .......... .......... .......... .......... .......... 
tregBurGla  .......... .......... .......... .......... .......... 
tregXylFas  .......... .......... .......... .......... .......... 
tregBurOxy  .......... .......... .......... .......... .......... 
tactRalPic  .......... .......... .......... .......... .......... 
tregBurH16  .......... .......... .......... .......... .......... 
tregRalSol  .......... .......... .......... .......... .......... 
tregPseBra  .......... .......... .......... .......... .......... 
tregPseChl  .......... .......... .......... .......... .......... 
thiaBacSub  .......... .......... .......... .......... .......... 
      3RM5  SLPQSVYGGI EYVQNAVAIG .CDVTKETVK DNGPINHVYA VE.IPLEKML 
T20pSacCer  SLPQSVYGGI EYVQNAVAIG .CDVTKETVK DNGPINHVYA VE.IPLEKML 
T21pSacCer  SLPQSVYGGI EYVQNAVAIG .CDVTKETVK DNGPINHVYA IE.IPLEKML 
T22pSacCer  SLSQSVYGGI EYVQNAIAIG .CDVTKKA.V KVGPINHVYA VE.IPLEKML 
pmpkBlaDer  DVVRAVRAAC RYVEAGIRTS .VDM....GK GNGPINHFHS LY........ 
pmpkCanAlb  SLEDSILISI DFIHRGMISS ANKL....GF GNSPLNHTVT PAHVASS... 
pmpkHisCap  DVVRAVRAAC RFVEAGIRTS .VDM....GK GNGPINHFHS VY........ 
pmpkPenSol  DMIRAVRSAV RFVEVGIKTS .IDL....GK GSGPINHFHS TY........ 
pmpkSclBor  PVVQAVRSAC RYIEAGIRTA .PNL....GK GNGPINHFHS NY........ 
pmpkTriInt  DITRAVREAC RYVEAGINTS .TDL....GK GNGPINHFHS LY........ 
MMOxMetTri  YHYFIQPRWK PLSEYEQLSC YAQPNPDWIA GGLDWGDWTQ KFHGGRPSWG 
MMOxMetSpo  YHYFIQPRWK RLSEYEQLSC YAQPNPDWIA GGLDWGDWTQ KFHGGRPSWG 
MMOxMetSil  MNYFVTPRWK RLSEYEILTL YTQPNPDWIA GGLDWGDWTQ KFHGGRPSWG 
MMOxMetSte  MNYFVEPRWK RLSEYEILTS YTQPNPDWIA GGLDWGDWTQ KFHGGRPSWG 
MMOxSkeAer  MNYFVPPRWK RLSEYEILTL YCQPTPDWVP GGLDWGDWTQ KFHGGRPSWG 
MMOxMetBur  MNYFVKPRGR RLSEYEILTC YSQPTPDWIP GGLDWGDWTQ KFHGGRPSWG 
MMOxMetMet  MNYFMKPRGK RINEYEVLCC YSQPTPDWIP GGLDWGDWTQ KFHGGRPSWS 
MMOxMycRho  SQWYAKPYRR RISEYESLLL YAQSAPDWIP GALGVGGFCN KFSGGRAPWE 
MMOxMycTY6  FTY.IPTRRR RLSEYEAVTC FAQPDVNG.. ..FDQQGWLL RDVNGRTPWI 
MMOxMycLen  FTY.IPSRRR RVSEYEAVTC FTQPDMEM.. ..FDRQGWLL RDINGRTPWV 
TMOxGemNec  YNYF.EPRGK RATHYEDVTC DVQPDPER.. ..YLIQDWII SFGNGKGAYT 
MMOAMetTri  LKVNRAPVGV EPQEVHKWLQ SFNWDF.... .......... .....KENRT 
MMOAMet051  .......... .......... .......... .......... .......... 
MMOAMet104  .......... .......... .......... .......... .......... 
MMOAMet11b  LAANPAPVSV GAQEVHRWMQ SFTWDF.... .......... .....DKNRT 
MMOAMetAci  .......... .......... .......... .......... .......... 
MMOAMetB12  .......... .......... .......... .......... .......... 
MMOAMetB4S  .......... .......... .......... .......... .......... 
MMOAMetCap  LAANRAPTSV NAQEVHRWLQ SFNWDF.... .......... .....KNNRT 
MMOAMetD15  .......... .......... .......... .......... .......... 
MMOAMetHT1  LAVNRAPVSV GAQEVHRWMQ SFTWDF.... .......... .....EKNRT 
MMOAMetHir  .......... .......... .......... .......... .......... 
MMOAMetJap  LKINRAPVSV GAQEVHRWLQ SFSWDF.... .......... .....EKNRS 
MMOAMetLC1  .......... .......... .......... .......... .......... 
MMOAMetLR1  .......... .......... .......... .......... .......... 
MMOAMetLW4  LKVNRAPVGV EPQEVHKWLQ SFNWDF.... .......... .....KENRT 
MMOAMetMK1  LAANPAPVSV GAQEVHRWMQ SFTWDF.... .......... .....DKNRT 
MMOAMetMar  LATNRAPTGV NAQEVHRWMQ SFNWEF.... .......... .....KNNRT 
MMOAMetMet  LAANPAPVSV GAQEVHRWMQ SFTWDF.... .......... .....DKNRT 
MMOAMetMiy  LAVNRAPVSV GAQEVHRWMQ SFTWDF.... .......... .....EKNRT 
MMOAMetPW1  LKVNRAPVGV EPQEVHKWLQ SFNWDF.... .......... .....KENRT 
MMOAMetPal  .......... .......... .......... .......... .......... 
MMOAMetSE1  .......... .......... .......... .......... .......... 
MMOAMetSil  LGANRAPTSV SPQEVHRWLQ SFNWDF.... .......... .....AQNRT 
MMOAMetSpo  LKVNRAPVGV EPQEVHKWLQ SFNWDF.... .......... .....KENRT 
MMOAMetSte  LGVNRAPTSV NPQEVHRWLQ SFNWDF.... .......... .....AQNRT 
MMOAMetTun  .......... .......... .......... .......... .......... 
MMOAMycChu  ...SAPHASV SGQEVHSWLM DLGWDS.... .......... .....DTIRG 
MMOAMycRho  ...DAPHASV NGQEVHSWLQ DLGWDE.... .......... .....ATTRG 
MMOASkeAer  LQTNRAPISV NPQEVHRWMQ SFNWDF.... .......... .....EKNRT 
MMOAMetBur  LKINRAPVSV GAQEVHRWLQ SFSWDF.... .......... .....EKNRS 
RDR1Esccol  .......... .......... .......... .......MAY TTFSQTKNDQ 
RDR1SalBon  .......... .......... .......... .......MAY TTFSQTKNDQ 
RDR1CitRod  .......... .......... .......... .......MAY TTFSQTKNDQ 
RDR1CitSed  .......... .......... .......... .......MAY TTFSQTKNDQ 
RDR1KluCry  .......... .......... .......... .......MAY TTFSQTKNDQ 
RDR1KluAsc  .......... .......... .......... .......MAY TTFSQTKNDQ 
RDR1CitYou  .......... .......... .......... .......MAY TTFSQTKNDQ 
RDR1CitAma  .......... .......... .......... .......MAY TTFSQTKNDQ 
RDR1CitWer  .......... .......... .......... .......MAY TTFSQTKNDQ 
RDR1TraOdo  .......... .......... .......... .......MAY TTFSQTKNDQ 
RDR1EntHor  .......... .......... .......... .......MAY TTFSQTKNDQ 
RDR1EntClo  .......... .......... .......... .......MAY TTFSQTKNDQ 
RDR1EntLig  .......... .......... .......... .......MAY TTFSQTKNDQ 
RDR1KleVar  .......... .......... .......... .......MAY TTFSQTKNDQ 
RDR1KlePne  .......... .......... .......... .......MAY TTFSQTKNDQ 
RDR1MoeWis  .......... .......... .......... .....MSHTY TIFSQKKNDQ 
RDR1AerSch  .......... .......... .......... .......MAY TTFSQIKNDQ 
RDR1CanSch  .......... .......... .......... .....MNHSY TIFSQHYNDQ 
RDR1AerDiv  .......... .......... .......... .......MAY TTFSQIKNDQ 
RDR1GilApi  .......... .......... .......... .......MNY STFSQVHNDQ 
RDR1GalAna  .......... .......... .......... .......MAY TTFSQHKNDQ 
RDR1ProAlc  .......... .......... .......... .....MSHSY TIFSQKKNNQ 
RDR1AviPar  .......... .......... .......... .......MAY TTFSQTKNDQ 
RDR1AerHyd  .......... .......... .......... .......MAY STFCQTQNDQ 
RDR1AerMed  .......... .......... .......... .......MAY STFCQTQNDQ 
RDR1AerSan  .......... .......... .......... .......MAY STFCQTQNDQ 
RDR1AerTec  .......... .......... .......... .......MAY STFCQTQNDQ 
RDR1AerFin  .......... .......... .......... .......MAY STFCQTQNDQ 
RDR1SalCos  .......... .......... .......... .......MAY STFSKINNDP 
RDR1AerPis  .......... .......... .......... .......MAY STFCQTQNDQ 
RDR1AerSal  .......... .......... .......... .......MAY STFCQTQNDQ 
RDR1PasBet  .......... .......... .......... .......MAY TTFSQNKNDQ 
RDR1AerRiv  .......... .......... .......... .......MAY STFCQTQNDQ 
RDR1EntCal  .......... .......... .......... .......MAY STFSKTNNNA 
RDR1SalSoc  .......... .......... .......... .......MAY STFSKINNDP 
RDR1AerEnc  .......... .......... .......... .......MAY STFCQTQNDQ 
RDR1AerAqu  .......... .......... .......... .......MAY STFCQTQNDQ 
RDR1AerMol  .......... .......... .......... .......MAY STFCQTQNDQ 
RDR1NeiGon  .......... .......... .......... MSCEHLVMSY STFPKTKNDA 
RDR1AerSob  .......... .......... .......... .......MAY STFCQTQNDQ 
RDR1AerPop  .......... .......... .......... .......MAY STFCQTQNDQ 
RDR1AerFlu  .......... .......... .......... .......MAY STFCQTQNDQ 
RDR1EntNor  .......... .......... .......... .......MAY STFSKENNNA 
RDR1NeiMen  .......... .......... .......... .......MSY STFSKTKNDA 
RDR1NeiLac  .......... .......... .......... MSCEHLVMSY STFPKTKNDA 
RDR1PhoGae  .......... .......... .......... .......MAY STFCQTNNDQ 
RDR1TolAue  .......... .......... .......... .......MAY STFSKQPNDA 
RDR1NeiPol  .......... .......... .......... MSCEHLVMSY STFPKTKNDA 
RDR1NeiCin  .......... .......... .......... .......MSY STFPKTKNDA 
RDR1VibOri  .......... .......... .......... .......MAY STFNRTKNDQ 
RDR1VibGaz  .......... .......... .......... .......MAY STFTQKKNNQ 
RDR1VibPac  .......... .......... .......... .......MAY STFNRNKNDQ 
RDR1AlyCra  .......... .......... .......... MSCEHLEMQY STFSKTPNNP 
RDR1VibSpl  .......... .......... .......... .......MAY STFSQQKNDQ 
RDR1ActSui  .......... .......... .......... .......MAY TTFSQNKNNQ 
RDR1VibCam  .......... .......... .......... .......MAY STFNQNKNDQ 
RDR1KinKin  .......... .......... .......... .......MQY STFSKKANNP 
RDR1VibAzu  .......... .......... .......... .......MAY STFNQNKNDQ 
RDR1VibHar  .......... .......... .......... .......MAY STFNQNKNDQ 
RDR1KinDen  .......... .......... .......... MSCEHLVMQY STFSKNPNDP 
RDR1AliWod  .......... .......... .......... .......MAY STFRQEKNDQ 
RDR1VibPar  .......... .......... .......... .......MAY STFNQNKNDQ 
RDR1PhoIli  .......... .......... .......... .......MAY STFCQTSNDQ 
RDR1VibNat  .......... .......... .......... .......MAY STFNQKKNDQ 
RDR1VibAlg  .......... .......... .......... .......MAY STFNQKKNDQ 
RDR1BasPsi  .......... .......... .......... .......MKY SIFCQTPNNP 
RDR1KerGyi  .......... .......... .......... .......MAY SIFSRTDNDQ 
RDR1PhoPho  .......... .......... .......... .......MAY STFCQTSNDQ 
RDR1PelInd  .......... .......... .......... .......MSY STFCQTPNDA 
RDR1MorCer  .......... .......... .......... .......... .......... 
RDR1OliUre  .......... .......... .......... .......MLY STFNETPNDA 
RDR1CanTac  .......... .......... .......... .......MLY TTFSQKKNNQ 
RDR1AlgSag  .......... .......... .......... .......MAY TTFSREKNDP 
RDR1SheMar  .......... .......... .......... .......MAY STFCQTPNDA 
RDR1AliAgr  .......... .......... .......... .......MAY TTFNRNINDQ 
RRR2SalEnt  .......... .......... .......... .......... .......... 
RRR2SalBon  .......... .......... .......... .......... .......... 
RRR2CitKos  .......... .......... .......... .......... .......... 
RRR2CitBra  .......... .......... .......... .......... .......... 
RRR2CitFre  .......... .......... .......... .......... .......... 
RRR2CitSed  .......... .......... .......... .......... .......... 
RRR2CitRod  .......... .......... .......... .......... .......... 
RRR2CitAma  .......... .......... .......... .......... .......... 
RRR2CitWer  .......... .......... .......... .......... .......... 
RRR2CitS77  .......... .......... .......... .......... .......... 
RRR2CitJT3  .......... .......... .......... .......... .......... 
RRR2CitCtB  .......... .......... .......... .......... .......... 
RRR2Cit106  .......... .......... .......... .......... .......... 
RRR2CitYou  .......... .......... .......... .......... .......... 
RRR2Cit100  .......... .......... .......... .......... .......... 

            101                                                150 
HomSapHOx1  .......... ..MERPQPD. ..SMPQDLSE ALKEA..TKE VHTQAE.NAE 
PanTroHOx1  .......... ..MERPQPD. ..SMPQDLSE ALKEA..TKE VHTQAE.NAE 
PonAbeHOx1  .......... ..MERPQPD. ..SMPQDLSE ALKEA..TKE VHTQAE.NAE 
 ClSabHOx1  .......... ..MERLQPD. ..SMPQDLSE ALKEA..TKE VHTQAE.NAE 
NomLeuHOX1  .......... ..MERPQPD. ..SMPQDLSE ALKEA..TKE VHTQAE.NAE 
MacFasHOx1  .......... ..MERLQPD. ..SMPQDLSE ALKEA..TKE VHTQAE.NAE 
RhiRoxHOx1  .......... ..MERPQPD. ..SMPQDLSE ALKEA..TKE VHTQAE.NAE 
PapAnuHOx1  .......... ..MERLQPD. ..SMPQDLSE ALKEA..TKE VHTQAE.NAE 
MacMulHOx1  .......... ..MERLQPD. ..SMPQDLSE ALKEA..TKE VHTQAE.NAE 
GorGorHOx1  .......... .......... ...MPQDLSE ALKEA..TKE VHTQAE.NAE 
CalJacHOx1  .......... ..MERPQPD. ..SMPQDLSE ALKEA..TKE VHTQAE.NAE 
SaiBolHOx1  .......... ..MERTQPD. ..SMPQDLSE ALKEA..TKE VHTQAE.NAE 
VicPacHOx1  .......... ..MEQPQPD. ..SMPQDLSE ALKEA..TQE VHTQAE.NAE 
OryAfeHOx1  .......... ..MERPQPD. ..SMPQDLSE ALKEA..TKE VHTQAE.NAE 
FelCatHOx1  .......... ..MERPQPD. ..SMPQDLSE ALKEA..TKE VHVQAE.NAE 
BubBubHOx1  .......... ..MERPQPD. .SSMPQDLSE ALKEA..TKE VHTQAE.NAE 
PanTigHOx1  .......... ..MERPQPD. ..SMPQDLSE ALKEA..TKE VHVQAE.NAA 
OryCunHOx1  .......... ..MERTHPD. ..SLPQDLSE ALKEA..TKE VHTQAE.NAE 
MusPutHox1  SEPAPETPNA GRMERPQPD. ..SMPQDLSE ALKEA..TKE VHVQAE.NAE 
MyoBraHOx1  .......... ..MERPQPD. ..SMPQDLSE ALKEA..TKE VHTQAE.NAE 
BosMutHOx1  .......... ..MERPQPD. .SSMPQDLSE ALKEA..TKE VHTQAE.NAE 
CamFerHOx1  VLGVGPVNVV GGFLRLQEP. ..GMPQDLSE ALKEA..TQE VHTQAE.NAE 
OdoDivHOx1  .......... ..MERPQPD. ..SMPQDLSE ALKEA..TKE VHIQAE.NAE 
NanGalHOx1  .......... ..MECPQPT. ..SMSQDLSE ALKEA..TKE VHTQAE.NAE 
TarSyrHOx1  .....WHPRL SIWERPRPD. ..SMPQDLSE ALKEA..TKE VHTQAE.NVE 
LipVexHOx1  .......... ..MERPQPD. ..SMPQDLSE ALKEA..TKE VHTLAE.NAQ 
LoxAfrHOx1  .......... ..MERQQPA. ..SMPQDLSE ALKEA..TKE VHMQAE.NVE 
EleEdwHOx1  .......... ..MERPQRD. ..SMPQDLSE ALKEA..TKE VHTQAE.NVK 
MusPutHOx1  .......... .......... ...MPQDLSE ALKEA..TKE VHVQAE.NAE 
CerSimHOx1  .......... ..MERPQPH. ..SMSQDLSE AVKEA..TRE VHSQAE.NSE 
EriEurHOx1  .......... ..MEHPQLD. ..SMPQDLSE ALKEA..TKE VHTQAE.NAE 
DasNovHOx1  .......... .......... .....MDLSE ALKEA..TKE VHTQAE.NAE 
EquCabHOx1  .......... .......... ...MSQDLSE AVKAA..SRE VHSQAE.NSE 
ConCriHOx1  .......... ..MERY.... ..SRPQDLSE ALKAA..TQE VHTQAE.NAE 
EchTelHOx1  GGTPRNTLSL SKLLVTSLH. ..SMSQDLSE ALKEA..TKE VHAQAE.NVE 
MonDomHOx1  .........M EATQAEQFE. ..SMPQDLSE ALKEA..TKE VHAQAE.NVE 
SarHarHOx1  .......... .......... ...MPQDLSE ALKEA..TKE VHSQAE.NVE 
ColStrHOx1  .......... ..METSQRHS SESMSKDLSE LLKEA..TKE VHEQAE.NTP 
PseHumHOx1  .......... ..METSQAHS SERMSTDLSE LLKDA..TKE VHEQAE.NTP 
AnaPlaHOx1  .......... ..METSQKHG SESMSQDLSE LLKEA..TKE VHEQAE.NTP 
GalGalHOx1  .......... ..METSQPHN AESMSQDLSE LLKEA..TKE VHEQAE.NTP 
TaeGutHOx1  .......... ..METSQPRS SERMSADLSE LLKEA..TKE VHEQAE.NTP 
ChlMacHOx1  .......... ..METYQTHS SESMSKDLSE LLKEA..TKE VHEQAE.NTP 
NesNotHOx1  .......... ..METSRTHS SESMSKDLSE LLKEA..TKE VHEQAE.NTP 
AliMisHOx1  .......... ..METSRTAS PETTTRDLSE SIKEA..TKE VHEQAE.NTE 
MelGalHOx1  .......... ..METSQPHS AESMSQDLSE LLKEA..TKE VHEQAE.NTP 
CucCanHOx1  .......... ..METSQKHS CESMSKDLSE LMKEA..TKE VHEQAE.NTP 
TauEryHOx1  .......... ..METSQTHS SESMSKDLSE LMKEA..TKE VHEQAE.NTP 
CheMydHOx1  .......... ..MEGSKTHS SESMPGDLSE ALKEA..TKE VHEQAE.STE 
SerCanHOx1  .......... ..METSQSHS SERMSRDLSE LLKEA..TKE VHEQAE.NTP 
AptForHOx1  .......... RNMETSQAHS AESMSKDLSE LMKEA..TKE VHEQAE.NTP 
FulGlaHOx1  .......... ..METSQTHS SESMSKDLSE LMKEA..TKE VHEQAE.NTP 
PelSinHOx1  GAQKKKEGKT REMEDSKAHG SESMPGDLSE ALKEA..TKE VHEQAE.STE 
CorCorHOx1  .......... ..METSQAHS SERMSTDLSE LLKEA..TKE VHERAE.NTP 
GeoForHOx1  .......... ..METSQSHS SERMSTDLSE LLKEA..TKE VHEQAE.NTP 
XenTroHOx1  .........M DPSASQQLK. ..SSLKDLSE ALKEA..TKE VHVQAE.NTE 
PelCriHOx1  .......... RNMETSQTHS SESMSRDLSE LMKEA..TKE VHEQAE.NTP 
MesUniHOx1  .......... RNMETSQTHS SESMSKDLSE LMKEA..TKE VHEQAE.NTP 
AnoCarHOx1  REDLGGNNEQ ARMAQS...S ERMSRRDLSE ALKES..TKE VHVQAE.STQ 
StrAusHOx1  .......... RNMDTSQTHS SESMSRDLSE LMKEA..TKE VHEQAE.NTL 
OpiHoaHOx1  .......... RSMETSQTHS SESMSKDLSE LMKEA..TKE VHEQAE.NTP 
HomSapHOx2  D..ESE.KKN SGALEKENQ. ..MRMADLSE LLKEG..TKE AHDRAE.NTQ 
DanRerHOx2  GTSTANGGGG VKCEEGGV.. TVLRPTDLSE MLAAG..TKE VHQKAE.NTE 
PicPubHOx2  AE....EAEI LRYEETED.. DSVSPTDLSE LLKEG..TKE SHDRAE.NTQ 
TauEryHOx2  GE....EAEI LRYEETED.. DNVSPTDLSE LLKEG..TKE SHDRAE.NTQ 
PhaCarHOx2  GG.....GEI LLYEETED.. DNVSPTDLSE LLKEG..TKE SHDRAE.NTQ 
ChlMacHOx2  GE....EGEI LRYEEAED.. DNVSPTDLSE LLKEG..TKE SHDRAE.NTQ 
HalAlbHOx2  GE....EGEI LHYEETED.. DNVSPTDLSE LLKEG..TKE SHDRAE.NTQ 
CucCanHOx2  GE....EGEI LRYEETDD.. DNVSPTDLSE LLKEG..TKE SHDRAE.NTQ 
LepDisHOx2  GE....EGEI LRYDETED.. DNVSPTDLSE LLKEG..TKE SHDRAE.NTQ 
HalLeuHOx2  GE....EGEI LHYEETED.. DNVSPTDLSE LLKEG..TKE SHDRAE.NTQ 
NesNotHOx2  GE.....GEM LRYEETED.. DNVSPTDLSE LLKEG..TKE SHDRAE.NTQ 
LoxAfrHOx2  LD....ESEK KSSEAPERE. THTRVSDLSE LLKEG..TKE AHDQAE.NTQ 
PelCriHOx2  GE....EEEI LHYEETED.. DNVSPTDLSE LLKEG..TKE SHDRAE.NTQ 
ApaVitHOx2  GE....EGEI LRYEETED.. DNVSPTDLSE LLKEG..TKE SHDRAE.NTQ 
PseHumHOx2  GE.....EDI LHYDEVED.. DSVSPMDLSE LLKEG..TKE SHDRAE.NTQ 
NipNipHOx2  GE....EGEI LRYEETED.. DNVSPTDLSE LLKEG..TKE SHDRAE.NTQ 
CorBraHOx2  GE.....EDI LRYEEIEG.. DPVSPMDLSE LLKEG..TKE SHDRAE.NTQ 
GeoForHOx2  GE.....EDI LHYEEIED.. DAVSPMDLSE LLKEG..TKE SHDRAE.NTQ 
MacMulHOx2  D..ESE.KKN SGALEKENQ. ..MRMADLSE LLKEG..TKE AHDRAE.NTQ 
MacFasHOx2  D..ESE.KKN SGALEKENQ. ..MRMADLSE LLKEG..TKE AHDRAE.NTQ 
TarSyrHOx2  D..ESE.NNN SGTSVKENH. ..TRMADLSE LLKEG..TKE AHDRAE.NTQ 
JacJacHOx2  D..ESE.KKN SVVLEKENF. ..TKMADLSE LLKEG..TKE AHDRAE.NTQ 
SaiBolHOx2  D..ESE.KN. PGALEKENH. ..MRMVDLSE LLKEG..TRE AHDRAE.NTQ 
NanGalHOx2  D..ESE.KKN SMAPEKENH. ..IKMADLSE LLKEG..TKE AHDRAE.NTQ 
TupChiHOx2  D..ESE.KKN SGSTEKENH. ..TRMADLSE LLKEG..TKE AHGQAE.NTQ 
UrsMarHOx2  D..ESE.KKS SGAPKKENH. ..TRMADLSE LLKEG..TKE AHDRAE.NTQ 
OtoGarHOx2  E..ESE.KKN SQASEKENH. ..TRMADLSE LLKEG..TKE AHDKAE.NTQ 
CalJacHOx2  D..ESE.KN. PGALEKENH. ..TRMVDLSE LLKEG..TRE AHDRAE.NTQ 
OchPriHOx2  D..ESE.GKN SGALEKENH. ..IRMADLSE LLKEG..TKE AHDQAE.NTQ 
VicPacHOx2  D..ESE.KKS SRASEKENH. ..TRMADLSE LLKEG..TKE AHDRAE.NTQ 
OryAfeHOx2  D..ESE.KES PGTLEMQSP. ..ARISDLSE LLKEG..TKE AHDRAE.NTR 
CamDroHOx2  D..ESE.KKS SGASGKENH. ..TRMADLSE LLKEG..TKE AHDRAE.NTQ 
TurTruHOx2  D..EPE.KKS SGAPEKENH. ..TRMADLSE LLKEG..TKE AHDRAE.NTQ 
OrcOrcHOx2  D..EPE.KKS SGAPEKENH. ..TRMADLSE LLKEG..TKE AHDRAE.NTQ 
LipVexHOx2  D..EPE.KKS SGAPEKENH. ..TRMADLSE LLKEG..TKE AHDRAE.NTQ 
CamBacHOx2  D..ESE.KKS SGASGKENH. ..TRLLDLSE LLKEG..TKE AHDRAE.NTQ 
GalVarHOx2  D..DSEEKKN SSASEKENY. ..TRMADLSE LLKEG..TKE AHDQAE.NTQ 
FukDamHOx2  D..DSE.RKN PVPQEKENH. ..IRMPDLSE LLKEG..TKE AHDRAE.NTQ 
PhyCatHOx2  D..EPE.KKS SGTPEKENH. ..TRMADLSE LLKEG..TKE AHDRAE.NTQ 
CamFerHOx2  D..ESE.KKS SGASGKENH. ..TRMVDLSE LLKEG..TKE AHDRAE.NTQ 
SorAraHOx2  D..DSE.KKS PGTPEKENH. ..TRMTDLSE LLKEG..TKE AHDRAE.NTQ 
PteAleHOx2  D..ESE.KKS SRTPERENH. ..TRMADLSE LLKEG..TKE AHDRAE.NTQ 
MyoDavHOx2  E..ESE.KQR S.APERETP. ..SRMADLSE LLKEG..TKE AHDRAE.NTQ 
DasNovHOx2  D..ESE.EKS PKAPEGENH. ..ARTPDLSE LLKEG..TKE AHDRAE.NTQ 
EriEurHOx2  D..EPE.RNN SEIPAQENH. ..ARMADLSE LLKEG..TKE AHDRAE.NTQ 
BosMutHOx2  D..EPE.KKI SGLPEKENH. ..TRMADLSE LLKEG..TKE SHDRAE.NTQ 
EleEdwHOx2  D..ESE.KEQ AGAAE.ESQ. ..ARISDLSE LLKEG..TKE AHDWAE.NTQ 
BubBubHOx2  D..EPE.KKI SGVPEKENH. ..TRMADLSE LLKEG..TKE SHDRAE.NTQ 
PanHodHOx2  D..EPE.RRI SRAPEEENH. ..TSMADLSE LLKEG..TKE SHDRAE.NTQ 
CheMydHOx2  D..EAE.NVR YEETEEDNN. ..VSPTDLSE MLKEG..TKE SHDRAE.NTQ 
ChrPicHOx2  D..EAE.NVH YEETEEDDN. ..VSPTDLSE MLKEG..TKE SHDRAE.NTQ 
AllMisHOx2  D..EAE.GLH YKEMEEEND. ..VSPTDLSE LLKEG..TKE SHDRAE.NTQ 
ChaPelHOx2  D..EGD.TLR YEEA.EDNN. ..VSPTDLSE LLKEG..TKE SHDRAE.NTQ 
EgrGarHOx2  E..EGE.TLR YEET.EDDN. ..VSPTDLSE LLKEG..TKE SHDRAE.NTQ 
PodCriHOx2  E...GE.ILQ YEET.EDDN. ..VSPTDLSE LLKEG..TKE SHDRAE.NTQ 
AnaPlaHOx2  .......... .......... ...SPTDLSE LLKDG..TKE SHDRAE.NTQ 
SerCanHOx2  E...ED.VLH YEEI.EDDA. ..VSPMDLSE LLKEG..TKE SHDRAE.NTQ 
CalAnnHOx2  E..EGE.ILR YEEA.EDDS. ..ASPTDLSE LLKEG..TKE SHDRAE.NTQ 
CatAurHOx2  E..EGD.ILR YEET.EDDN. ..VSPTDLSE LLKEG..TKE SHDRAE.NTQ 
CorCorHOx2  E...ED.ILR YEEI.EGDP. ..VSPMDLSE LLKEG..TKE SHDRAE.NTQ 
MesUniHOx2  E...EE.ILH YQET.EDDS. ..VSPTDLSE LLKGG..TKE SHDRAE.NTQ 
AcaChlHOx2  G...GD.ILR YEET.EDNN. ..VSPTDLSE LLKEG..TKE SHDRAE.NTQ 
ZonAlbHOx2  E...ED.TLH YEET.EDDA. ..VSPMDLSE LLKEG..TKE SHDRAE.NTQ 
LatChaHOx2  Q..EVE.NIG YEEEDDTKD. ..CCPTDLSE LLKEG..TKE SHDRAE.NSK 
OryLatHOx2  ....GLGN.. ...EEKEGA. ..LSPEDLSE MLAAG..TKE VHEKAE.NTQ 
TakRubHOx2  ....GSNP.P Y..EDKDAT. ..LSPEDLSE MLAAG..TKE VHEKAE.NTQ 
OreNilHOx2  ....GAGP.V Y..EQKEKT. ..LRPEDLSE MLAAG..TKQ IHEKAE.NTQ 
NeoBriHOx2  ....GAGP.V N..EQKEKT. ..LRPEDLSE MLAAG..TKQ IHEKAE.NTQ 
LarCroHOx2  S..NGAKP.A Y..EEKEAA. ..LSPEDLSE MLAAG..TRE VHEKAE.NTQ 
SteParHOx2  T..KGGARIV V..DDDEDV. ..LSPTDLSE MLAEG..TKE SHDRAE.NCQ 
MayZebHOx2  K..KGRAMIA LDDDNDDEV. ..LSPTDLSE LLAEG..TKE AHDRAE.NCQ 
HapBurHOx2  K..KGRAMIA L..DDDDEV. ..LSPTDLSE LLAEG..TKE AHDRAE.NCQ 
PunNyeHOx2  K..KGRAMIA LDDDNDDEV. ..LSPTDLSE LLAEG..TKE AHDRAE.NCQ 
PoeRetHOx2  K..KGGVRII V..DDNDEG. ..LSPTDLSE MLAEG..TKE SHDRAE.NCQ 
XipMacHOx2  KVKKGGARII V..DDNDEG. ..LSPTDLSE MLAEG..TKE SHDRAE.NCQ 
NotCorHOx2  T..NGGARIV V..DGDDEV. ..LSPTDLSE MLAEG..TKD SHDKAE.NCQ 
 CordipHOx  .......... .......... MTTATAGLAV ELKQS..TAQ AHEKAE.HST 
 CorulcHOx  .......... .......... MTTATKGLAA ELKES..TAK AHADAE.HSS 
 CormusHOx  .......... .......... MTIATSPLSV ELKTS..TAD AHERAE.HST 
 CorpseHOx  .......... .......... MTTATKGLAA ELKES..TAK AHSDAE.HSS 
 CorargHOx  .......... .........M TTALTAPLSQ ALRTS..TAA AHEQAE.HST 
 CorfreHOx  .......... .....MTLAM EARPGAQLSA ELKTS..TAE AHERAE.HST 
 CordurHOx  .......... .......MTT ATDTRESLSA ALKTS..TAE AHDKAE.HSV 
 CorbovHOx  .......... MHTTTPPVDQ AEDTARPLSA RLREE..TAR AHEEAE.HSV 
 TurotiHOx  .......... ...MTTDSRL AHARPAGLWR RLKAA..TEA PHHDAE.HSD 
 SanguiHOx  .......... .......MTI LATDRPTLSS RLREG..TRE EHESAE.SSG 
 MobpelHOx  ........MP NLGDMTITAE TPLHETPLHT LLKES..TAR VHDEAE.NSS 
 GoramiHOx  .......... ...MSASISG PGTAGPSISQ RLREA..TAV AHQRAE.HAP 
 CelfunHOx  .......... .MTALTHDLE RADENVPLSL RLREG..TRP EHEQAE.GSG 
 RhorhoHOx  .......... .........M AATEVVGFAE RIRLE..TQQ AHSDTE.NSV 
 ActinaHOx  .......... .......... MAVLDEGFAT RLRMA..TRD EHERAE.RSV 
 RuaalbHOx  .......... .......MSV TALPSAPVSV LLKGA..TQE AHTRAE.TTA 
 TimsenHOx  .......... MSLTLDASAP VVEQTIPLAT RLREG..TRE VHSEAE.NVT 
 DiealiHOx  .......... .........M QTTIEPGFAA QVKAA..TDP AHRDAE.GSQ 
 MictesHOx  .......... .......... .MSAVIPFSV ALRER..SRT AHSSSE.GAD 
 OerturHOx  .......... MTAETLPAAD AASAPASLSL RLREG..TRP EHEQAE.TTG 
StremegHOx  .......... .......... ....MTPFST LIRTA..SQQ QHTEAE.TSA 
 ProW15HOx  .......... .....MTVAP DVLPTTTLSL RLREG..TRP EHEQAE.ASG 
 ActmisHOx  .......... .......... ....MTGFAA RIRRA..TMV EHREAE.TRT 
 NocserHOx  .......... .......... .MDTGTPFST LIRTA..TEQ QHNEAE.HST 
 LeixylHOx  .......... .......... .MAEPIPFSQ ALRER..TRT VHEESE.GAS 
 TombifHOx  .......... .........M QTKAPEGFAA QVKIA..TDP AHRDAE.GSQ 
 XylcelHOx  .......... .......MTV APVAPPLLSA LLREG..TRT EHQEAE.SQG 
 StrkatHOx  .......... .......... ....MDAFST VIRVA..SHE QHTEAE.TST 
 RensalHOx  .......... .......... .MTSNTDFSH ALRES..THV MHQNAH.DSP 
ArathaHOx1  VVV...AATT ...AAEKQK. KRYPGESKGF VEEMRFVAMR LHTKDQ.AKE 
CamsatHOx1  VVV...AATT ...AAEKQK. KRYPGESKGF VEEMRFVAMK LHTKEQ.AKE 
BrarapHOx1  VVI...AATT APAASEKQK. KRYPGESKGF VEEMRFVAMK LHTKEQ.AKE 
BrajunHOx1  SVV...VAAT ...AAEKQK. KRYPGESKGF VEEMRFVAMR LHTKEQ.AKE 
TarhasHOx1  AVV...VATK ...SAEKQK. KRYSGESKGF VEEMKFVAMR LHTKEQ.AKE 
SesindHOx1  VVV...AATT ...AAEKSK. KRYPGEAKGF VEEMRFVAMK LHTRDQ.AKE 
VitvinHOx1  SLV...VSAT ...TAEKPK. KRYPGEAKGF VEEMRFVAMK LHTRDQ.AKE 
BetplaHOx1  AVV...VSAT ...TAEKPR. KRYPGESKGF VEEMRFVAMK LHTKDQ.AKE 
 SolycHOx1  VVV...SATT ...AAEKSN. KRYPGEAKGF VEEMRFVAMK LHTKDQ.AKE 
NictomHOx1  VVV...SATT ...AAEKSN. KRYPGEAKGF VEEMRFVAMK LHTRDQ.SKE 
MaldomHOx1  AGV...VSAT ...TAEKAK. KRYPGEAKGF VEEMRFVAMK LHTRDQ.AKE 
PrumumHOx1  AGV...VSAT ...TVEKAK. KRYPGESKGF VEEMRFVAMK LHTKDQ.AKE 
ErygutHOx1  VVV...SATT ...AAEKPK. KRYPGEAKGF VEEMRFVAMK LHTKDQ.AKE 
CucmelHOx1  VPF...VSAT ...TAEKPQ. KRYPGESKGF VEEMRFVAMK LHTRDQ.AKE 
RiccomHOx1  STV...VSAT ...TAEKPK. KRYPGEAKGF VEEMRFVAMK LHTREQ.ARE 
NictabHOx1  VVV...SATT ...AAEKSN. KRYPGEAKGF VEEMRFVAMK LHTKDQ.SKE 
ThecacHOx1  NGV...VSAT ...TAEKRR. KRYPGEAKGF VEEMRFVAMK LHTREQ.AKE 
CitsinHOx1  VVV...VSAT ...TAEKPK. KRYPGEAKGF VEEMRFVAMK LHTKEQ.ARE 
JatcurHOx1  ASI...VSAT ...TAEKPR. KRYPGEAKGF VEEMRFVAMK LHTREQ.AKE 
GosarbHOx1  NVV...VSAT ...TAEKPR. KRYPGEAKGF VEEMRFVAMK LHTKEQ.AKE 
NelnucHOx1  SVV...VSAT ...TAEKPK. KRYPGETKGF VEEMRFVAMK LHTKDQ.AKE 
CicariHOx1  VVI...SA.T ...TAEKAK. KRYPGESKGF VEEMRFVAMR LHTRDQ.AKE 
PopeupHOx1  ATV...VSAT ...TAEKPK. KRYPGEAKGF VEEMRFVAMK LHTREQ.AKE 
MedtruHOx1  TVI...VSAT ...SAAAEK. KRHPGESKGF VEEMRFVAMR LHTKDQ.AKE 
PoptreHOx1  TAV...VAAT ...TAEKPK. KRYPGEAKGF VEEMRFVAMK LHTREQ.AKE 
AmbtriHOx1  AVT...VAAT ...TAEKPK. KKYPGEAKGF VEEMRFVAMR LHTRDV.AKE 
 MoralbHOx  NGV...VSAT ...TAEKPK. KRYPGEAKGF VEEMRFVAMR LHTREQ.AKE 
 HelannHOx  TAE...TAAA ...AEEKGK. KRYPGEGKGF VEEMRFVAMK LHTKDQ.AKE 
GlymaxHOx1  AVI...VSAA ...TAETPK. ..KKGESKGF VEEMRFVAMR LHTRDQ.ARE 
ArathaHOx4  LVVNVV..AA ...AGEKPE. RRYPREPNGF VEEMRFVVMK IHQEIQ.VKE 
PhodacHOx1  FVV...LAAT ...TVEMPRK KRSSSAEMGF VEEMRAVAMK LHTRDQ.AKE 
HorvulHOx1  MVA...AAAA ...TEMAP.A ARGEGGGKPF VDEMRAVAMR LHTKDQ.ARE 
ZeamayHOx1  LVA...AAAA ...TEMAP.T ASGEDGSKPF VEEMREVAMK LHTKDQ.ARE 
CamsatHOx4  LVVNAMEAAE ...EIEKPT. KRYPGEPKGF VEEMKFGVMK MHPREH.ANE 
tactPyrFur  .......... .......... ......MFSE ELIKE..NEN IWRRFL.PHK 
tactBacCer  .......... .......... .....MKFCE RLFET..VQP VWEKSH.NHP 
tactBacWei  .......... .......... .....MKFCE RLFDT..VQS VWEKSH.NHP 
tactBlaSax  .......... .......... ......MPVA ELLTA..HPD AWRDAT.RHP 
tactBroThe  .......... .......... ....MTLFTD ELKVM..TAK SWEKSM.THP 
tactChrThe  .......... .......... ....MGLTCQ QLLQK..HPQ AWQEAT.IHP 
tactGeoObs  .......... .......... ......MPVA DLLSH..HPD PWRGAT.RHP 
tactKitSet  .......... .......... .....MKLTD ELWAA..AEP TYRRIL.DHP 
tactKriFla  .......... .......... ....MGETAS KLVSG..QQA AWTQIL.MHP 
tactMycVan  .......... .......... .......... ....M..LDE LWAAAT.RHR 
tactNatOcc  .......... .......... .....MAFSD DLLEH..GSH VWEAQL.DHP 
tactOscAcu  .......... .......... ....MTITCQ EILKN..HQP LWQEAT.VHP 
tactPleMin  .......... .......... ....MTLTCQ QLLQN..HPQ VWQQAT.VHP 
tactRosCas  .......... .......... .....MRFTE TLWSS..ITG IYQAII.QHP 
tactRubRad  .......... .......... ......MDTG KLLEK..HAA PWREAR.EHP 
tactRubXyl  .......... .......... ......MRPR DLLAR..HQE LWRGAT.RHP 
tactTriEry  .......... .......... ......MNCQ ELLKK..YSE QWQAAT.VHP 
thiaBacCyt  .......... .......... .....MKFCE RLFEV..VQP VWEKSH.NHP 
thiaBacGae  .......... .......... .....MKFCE RLFEK..VQP VWEKSH.NHP 
thiaBacMan  .......... .......... .....MTFCE RLFET..VQP VWEKSH.NHP 
thiaBacMyc  .......... .......... .....MKFCE RLFET..VQP VWEKSH.NHP 
thiaBacPan  .......... .......... .....MTFCD ALFKK..VAP VWEKSH.QHP 
thiaBacThu  .......... .......... .....MKFCD RLLET..VQP VWEMSH.NHP 
thiaHalSal  .......... .......... .....MSFTD ELRDD..ADE VWSAIY.DHP 
thiaStrAlb  .......... .......... .MAEQLRFSE QLWAA..GEG VYREIL.AHP 
thiaStrJeo  .......... ......MRSD RSDRSDRFSD ELWHS..AES TYRAVL.DHP 
thiaStrVit  .......... .........M APTSEQPLTE QLWRS..AAP VYDSIL.AHP 
tregCanBla  .......... .......... ......MPVT DLLVR..HAD AWHRAT.RHP 
tregKitGri  .......... .......... .....MKLTD ELWTA..IEP IYGRIL.DHP 
tregMasLam  .......... .......... ....MPFTCT KLLLT..HSQ IWHAAT.IHP 
tregMycAus  .......... .......... .......... ....M..LDE LWAAAT.RHR 
tregMycCos  .......... .......... .......... ....M..SDE LWTSAT.RHP 
tregMycHec  .......... .......... ...MRNGWTR RLWAE..VAG IYSAIL.QHP 
tregMycIra  .......... .......... .......... ....M..LDD LWAAAT.RHQ 
tregMycObu  .......... .......... .......... ....M..HDS LWTAAT.QHP 
tregMycSme  .......... .......... .......... ....M..LDS LWSAAT.RHP 
tregNatJeo  .......... .......... .....MAFSD DLLED..GSH VWEAQL.DHP 
tregPyrAby  .......... .......... ......MITE RLRRD..ADH IWRKIF.EHP 
tregPyrHor  .......... .......... ......MFSD ELLRN..SSE IWRKFL.PHR 
tregScyMil  .......... .......... ....MSLTCQ QLLQE..HTQ AWQEAT.IHP 
thiaPyrHor  .......... .......... ......MITD KLRRD..SEQ IWKKIF.EHP 
ThiaNatMoo  .......... .......... .....MAFSD RLLED..GAH IWEAQK.DHP 
tactAerPer  .......... .......... ..MGESLLSD RLKRD..NMD LWSLLP.SHP 
tactHalHyd  .......... .......... .....MQFKD .LVSE..NKK DWLKVV.KHP 
tactPyrArs  .......... .......... ......MATE ELRRR..VDQ IWQRIF.AHP 
tactPyrCal  .......... .......... .....MGVSE VLRDR..AWG VWGRIL.EHP 
tactPyrNeu  .......... .......... ......MATE KLRAW..ADP IWQEIL.RHP 
tactSphThe  .......... .......... ...MDTRFTD ELWES..ITP IYQQIL.EHP 
tactStaHel  .......... .......... .....MPVTQ RLREE..ANS IWDKIF.KHP 
tactStaMar  .......... .......... .....MQITQ RLREE..ASS IWNKIF.KHP 
tactTheSib  .......... .......... .....MKISD ALRQK..ADY IWHRIL.NHP 
tactTheTen  .......... .......... .....MSLTE RLRES..SED VWRAIL.EHP 
tactTheTer  .......... .......MGE AKLKTGSTSI HLYEL..ARP IWQKQF.EHP 
tactTheUzo  .......... .......... .....MSLTE RLRQS..ADD IWSAIL.RHP 
tactVulDis  .......... .......... ...MSSRITE LLRSQ..SDD VWRKII.NHP 
tactVulMou  .......... .......... ...MNSHITD LLRSR..VND IWYRIF.NHP 
thiaAmyHal  .......... .......... ....MSGLSG QLRSS..AAE IWNAQR.DHP 
thiaAmyTai  .......... .......... ....MTGLSE RLRAA..AEE IWHAQH.DHP 
thiaBacAlv  .......... .......... .....MSFAN QLRQA..ADP IWEASF.KHP 
thiaBreAgr  .......... .......... MKKSMATFTD RLLRS..VAP IWERVH.QHP 
thiaCloBut  .......... .......... .....MKLSK VLYDS..VED IWNSYN.EHP 
thiaGeoKau  .......... .......... .....MSFAK QLRQA..ADP IWQASF.RHP 
thiaHalKur  .......... .......... .....MKFSE EIRKA..VDE IWEGSF.QHP 
thiaHerCre  .......... .......MTY QPTSLTTFTD GLWDA..VDP IYQAIL.RHP 
thiaKitPho  .......... .......... .....MKLTD ELWAA..AEP TYRRIL.DHP 
thiaPaeMas  .......... .......... .....MTITE RLYQA..AQP VWKECL.QHP 
thiaPaePan  .......... .......... .....MTITE RLYQA..AQP VWKECL.EHP 
thiaPseAut  .......... .......... ...MSTRTTD VLWSD..VEG VHAAIL.AHP 
tregMycXen  .......... .......... ...MRDGWTG RLWAE..VVG IYSAIL.QHP 
tregPatAme  .......MSA VPEPAPTDDP TPGGPDAFTA NLWRS..AAP IQAAIL.AHP 
tregAceBac  .......... .......... ..MTDTPFST RLRTA..SAE HWDAAI.THR 
tregCorTus  .......... .......... ....MPRFTE ELRDA..HRE TWDAAI.NHR 
tregGemRos  .......... .......... ..MSTIRFSD ELREA..SEP DWSAAV.GHR 
tregHerArs  .......... ...MTNTFST RTNTASTFTE WLREQ..NQV DWDAAI.HHR 
tregOchAnt  .......... .....MEIIV SVSTFETFSE RLRQN..SQP FWSQAV.GHR 
tregParDen  .......... .......... ...MTETFFE TLRGE..CAT DWSAAV.NHR 
tregParPan  .......... .......... ...MTESFFE TLRRE..CAT EWSAAV.GHR 
tregParVer  .......... .......... ...MTESFFE TLRRE..CAT EWSAAV.GHR 
tregPluGer  .......... .......... ...MGTTLTE QLKNR..HAA TWASVI.EHR 
tregProAcn  ....MNGFTP SSSAPLATAG ITVAPSGCVT RLAAG..RRE AWTTAI.NYR 
tregProHum  ....MNTSTP SPAPLATAGI TVAPSGR.VA GLSAR..RSE AWTKAI.NHR 
tregPseAut  .......... .......... .....MSFSQ ELRES..GRE TWEAAV.GHR 
tregPsePut  .......... .......... ..MTAPRFTE HLRKQ..SEP TWSAAV.GHR 
tregStaNov  .......... .......... .....MSFSD ELRAE..NSG DWNAAV.GHR 
tregStrMit  .......... .....METQD YAFEPGLTVG ELLKS..SQK DWQAAV.NHR 
tregStrOra  .......... .....MEIQD YAFQPGLTVG ELLKS..SQK DWQAAI.NHR 
tregStrPne  .......... .....METQD YAFQPGLTVG ELLKS..SQK DWQAAI.NHR 
ThiaBacAqu  .......... .......... .....MTFSN ELRKE..VDE VWEASF.NHP 
ThiaBacSim  .......... .......... .....MKFSE EIRKE..VDH IWEASF.NHP 
thiaAlkHal  .......... .......... .....MKFSE LLRKE..TDH IWEANF.NHP 
thiaAmpJil  .......... .......... .....MKFSE EIRQE..ADP IWQASF.DHP 
thiaAnoFla  .......... .......... .....MLFSE QLRKA..VDP IWEASF.HHP 
thiaAnoTep  .......... .......... .....MSFSQ LLRKA..VDP IWEASF.HHP 
thiaBacAci  .......... .......... .....MTFTQ EIRQT..ADP IWEASF.HHP 
thiaBacAlt  .......... .......... .....MTFSN ECKEA..AAR WWNGSF.THP 
thiaBacAmy  .......... .......... .....MKFSE ECRSA..AAE WWEGSF.VHP 
thiaBacAnt  .......... .......... .....MTFSQ SLRKE..VDS IWEASF.HHP 
thiaBacMar  .......... .......... .....MKFSE ELRLA..ADD CWEASF.QHP 
thiaBacMet  .......... .......... .....MTFSE ECRQT..AAE WWDGSF.VHP 
thiaBacMoj  .......... .......... .....MKFSE ECRSA..AAE WWEGSF.VHP 
thiaBacPum  .......... .......... .....MTFST ECKEA..AAT WWNGSF.THP 
thiaBacSia  .......... .......... .....MTFSE ECKLA..AAE WWDGSF.VHP 
thiaBacSon  .......... .......... .....MKFSE ECRKS..AAE WWEGSF.VHP 
thiaBacTeq  .......... .......... .....MKFSE ECRSA..ASE WWEGSF.VHP 
thiaBacTim  .......... .......... .....MLFSE EIRKE..AND IWEASF.NHP 
thiaBacVal  .......... .......... .....MKFSE ECRSA..AAE WWEGSF.VDP 
thiaBacVie  .......... .......... .....MTFST VLRNE..VND IWGASF.DHP 
thiaBacXia  .......... .......... .....MTFSN ECKEA..AAT WWNGSF.THP 
thiaGeoCal  .......... .......... .....MSFAK KVRKK..ADP IWQASF.HHP 
thiaGeoThe  MPTPLSLRQS AKEAAFLFCQ KGGKRMSFAK QLRQA..ADP IWQASF.RHP 
thiaGraHal  .......... .......... .....MKFSE QLRKE..VDA VWQASF.QHP 
thiaJeoCam  .......... .......... .....MSFTQ EIRKK..ADH IWQASF.DHP 
thiaPaeEhi  .......... .......... .....MKFSE QVRQA..ADA SWQASF.EHP 
thiaPaeElg  .......... .......... .....MKFSE QVRQA..ADA SWQASF.EHP 
thiaPaeGin  .......... .......... .....MKFTE RIRQA..ADA SWTMSF.EHP 
thiaPaeMuc  .......... .......... .....MKFSQ ELREA..ADA SWQASF.NHP 
thiaSalAid  .......... .......... .....MKFSE ECRSA..AAE WWEGSF.VHP 
thisJeoSol  .......... .......... .....MSFSQ EIRQQ..ANE IWQASF.DHP 
 unkSheDen  .......... .......... ..GMSIIDLT KLEQK..VAT MWDSILTNSP 
tregVibOwe  .......... .......... ...MEVFEIS KLEKI..ISS MWDEILKNSD 
tregPseFlu  .......... ........MT AHVSFEQQLS LLDER..IEN VWADILDNSR 
tregBurGlu  .......... .......... .MNDINTQFA ALEQR..IST TWAEILQNSQ 
tregBurGla  .......... .......... .MIDFNQQFA ALEQR..ISA TWAEILEHSP 
tregXylFas  ........MF IEATVKPVHT ADTPPITSLE GLKRH..LDD VWRDLFRISS 
tregBurOxy  .......... .......... ...MQNEFIH SLRET..VNQ HWAQIK.RGQ 
tactRalPic  .......... .......... ...MKNEFID SLSAT..VNQ GWEAIK.QGQ 
tregBurH16  .......... .......... ...MQNEFIN SLRQT..VNQ HWEQIR.GGR 
tregRalSol  .......... .......... ...MKNEFID SLSAT..VNQ GWEAIK.QGQ 
tregPseBra  .......... .......... ....MQAFFK ELDAI..VEA GWAQIK.QGA 
tregPseChl  .......... .......... ....MQAFFK ELDAI..VDA GWAQIK.QGA 
thiaBacSub  .......... .......... .....MKFSE ECRSA..AAE WWEGSF.VHP 
      3RM5  SDECFTASDV IPKKPLKSAA DKIPGGNFYE YLINHPKVKP HWDSYI.NHE 
T20pSacCer  SDECFTASDV IPKKPLKSAA DKIPGGNFYE YLINHPKVKP HWDSYI.NHE 
T21pSacCer  SDECFTASDA VHKKPVKSSL NKIPGGSFYK YLINHPKVKP HWDSYV.NHD 
T22pSacCer  TDECFTASDA VPKKPIEGSL DKIPGGSFFN YLINHPKVKP HWDAYV.NHE 
pmpkBlaDer  .........S VP........ ..FAPGRFLE YVLNRPDVQP VWKAYT.EHE 
pmpkCanAlb  ...VIKTSNS MP......TT FLNQSGEFLD YLINHPDVNN NWKNYT.EHK 
pmpkHisCap  .........S LP........ ..FAPGRFVE YILDRPDVQP VWKAFT.EHE 
pmpkPenSol  .........T MP........ ..FAPGRFLE YILDRQDVQQ VWQQFT.HHE 
pmpkSclBor  .........S LP........ ..FAPGRFVE YLLERPDVKG AWRDHT.EHA 
pmpkTriInt  .........S LP........ ..YAPGHFID YILERPDVQP VWKAFT.EHE 
MMOxMetTri  NESTELRTTD WYRHRDPARR WHHPYVKDKS EEARY..TQR FLAAYS.SE. 
MMOxMetSpo  NESTELRTTD WYRHRDPARR WHAPYVKDKS EEARY..TQR FLAAYS.SE. 
MMOxMetSil  NESTELRTTD WYRHRDPARR WHAPYVKDKA EEWRY..TTR FLEGYS.AE. 
MMOxMetSte  NESTELRTTD WFRHRDPARR WHAPYVKDKA EEWRY..TTR FLEGYS.AE. 
MMOxSkeAer  NEFTELRTTD WHRHRDPSRR WHAPYVKDKS EDWRY..TTR FLEGYS.AD. 
MMOxMetBur  NETTELQSTD WHKHRDPAKR WHAPYVKDKA EEWRY..TSR FLEAYS.AE. 
MMOxMetMet  NESTEMRSSD WLAHRDPAFR WHALYVKDKA EEWRY..TDR FLKAYS.AD. 
MMOxMycRho  NYTTEAKSSD WFVFRDPSGR GQPTFVAQKA AENEE..ATR VFAAYA.EQ. 
MMOxMycTY6  RESTALVHPN WFLFRDPASH WQRTYVRMQA EQERA..IAR SAEDAA.AD. 
MMOxMycLen  RESTALVHPN WFTFRDPASH WQRTYVRMQA EQERA..IAC SAEDAA.AN. 
TMOxGemNec  KDNTKALSSN WHAFRAPDQE WERTHYQRQS KIETM..VQA VIGNAR.KA. 
MMOAMetTri  KYPTKYHM.. ANETKEQFKV IAKEYARMEA AKDER..QFG TLLDGL.TR. 
MMOAMet051  .......... .........V IAKEYARMEA AKDER..QFG TLLDGL.TR. 
MMOAMet104  .......... .........V IAKEYARMEA AKDER..QFG TLLDGL.TR. 
MMOAMet11b  KYSTKYKM.. ANDTKEQFKL IAKEYARMES VKDER..QFG SLQDVL.TR. 
MMOAMetAci  .......... ...TKEQFKV IAKEYARMEA AKDER..QFG TLLDGL.TR. 
MMOAMetB12  .......... .......... .AKEYARMES VKDER..QFG TLLDGL.TR. 
MMOAMetB4S  .......... ...TKEQFKV IAKEYARMEA AKDER..QFG TLLDGL.TR. 
MMOAMetCap  KYATKYKM.. ANETKEQFKL IAKEYARMEA VKDER..QFG SLQDAL.TR. 
MMOAMetD15  .......... .......... ........EA VKDER..QFG TLLDGL.TR. 
MMOAMetHT1  KYSTKYKM.. ANDTKEQFKL IAKEYARMES VKDER..QFG SLQDVL.TR. 
MMOAMetHir  .......... ...TKEQFKV IAKEYARMEA AKDER..QFG TLLDGL.TR. 
MMOAMetJap  KYPTKYHM.. ANDTKEQFKL IAKEYARMES VKDER..QFG SLQDAL.TR. 
MMOAMetLC1  .......... ...TKEQFKL IAKEYARMES VKDER..QFG SLQDVL.TR. 
MMOAMetLR1  .......... .......... .AKEYARMEA AKDER..QFG TLLDGL.TR. 
MMOAMetLW4  KYATKYHM.. ANQTKEQFKV IAKEYARMEA AKDER..QFG TLLDGL.TR. 
MMOAMetMK1  KYSTKYKM.. ANDTKEQFKL IAKEYARMES VKDER..QFG SLQDVL.TR. 
MMOAMetMar  KYATKYHM.. ANETKEQFKL IAKEYARMEA VKDER..QFG SLQDAL.TR. 
MMOAMetMet  KYSTKYKM.. ANDTKEQFKL IAKEYARMES VKDER..QFG SLQDVL.TR. 
MMOAMetMiy  KYSTKYKM.. ANDTKEQFKL IAKEYARMES VKDER..QFG SLQDVL.TR. 
MMOAMetPW1  KYATKYHM.. ANQTKEQFKV IAKEYARMEA AKDER..QFG TLLDGL.TR. 
MMOAMetPal  .......... .........L IAKEYARMES VKDER..QFG TLLDGL.TR. 
MMOAMetSE1  .......... .......... .AKEYARMEA AKDER..QFG TLLDGL.TR. 
MMOAMetSil  KYPTKYHM.. ANDTKEQFKL IAKEYARMES VKDER..QFG TLLDGL.TR. 
MMOAMetSpo  KYATKYHM.. ANQTKEQFKV IAKEYARMEA AKDER..QFG TLLDGL.TR. 
MMOAMetSte  KYPTKYHM.. ANDTKEQFKL IAKEYARMES VKDER..QFG TLLDGL.TR. 
MMOAMetTun  .......... .......... ...RYARMES VKDER..QFG TLLDGL.TR. 
MMOAMycChu  KYPTKYKF.. DPNAREQFKL VARDYGRMEG EKDDR..QYG SLLDSL.AR. 
MMOAMycRho  KYPTKYKF.. DPNAREQFKL VVRDYGRMEG EKDDR..QYG SLLDSL.AR. 
MMOASkeAer  KYPTKYTM.. AGDTKEQFKL IAKEYARMEA AKDER..QFG TLLDGL.TR. 
MMOAMetBur  KYPTKYHM.. ANDTKEQFKL IAKEYARMES VKDER..QFG SLQDAL.TR. 
RDR1Esccol  LKEPMFFGQP VNVARYDQQK YDIFEKLIEK QLSFF..WRP EEVDVS.RD. 
RDR1SalBon  LKEPMFFGQP VNVARYDQQK YDIFEKLIEK QLSFF..WRP EEVDVS.RD. 
RDR1CitRod  LKEPMFFGQP VNVARYDQQK YDIFEKLIEK QLSFF..WRP EEVDVS.RD. 
RDR1CitSed  LLEPMFFGQP VNVARYDQQK YDIFEKLIEK QLSFF..WRP EEVDVS.RD. 
RDR1KluCry  LKEPMFFGQP VNVARYDQQK YDIFEKLIEK QLSFF..WRP EEVDVS.RD. 
RDR1KluAsc  LKEPMFFGQP VNVARYDQQK YDIFEKLIEK QLSFF..WRP EEVDVS.RD. 
RDR1CitYou  LLEPMFFGQP VNVARYDQQK YDIFEKLIEK QLSFF..WRP EEVDVS.RD. 
RDR1CitAma  LLEPMFFGQP VNVARYDQQK YDIFEKLIEK QLSFF..WRP EEVDVS.RD. 
RDR1CitWer  LLEPMFFGQP VNVARYDQQK YDIFEKLIEK QLSFF..WRP EEVDVS.RD. 
RDR1TraOdo  LKEPMFFGQP VNVARYDQQK YDIFEKLIEK QLSFF..WRP EEVDVS.RD. 
RDR1EntHor  LKEPMFFGQP VNVARYDQQK YDIFEKLIEK QLSFF..WRP EEVDVS.RD. 
RDR1EntClo  LKEPMFFGQP VNVARYDQQK YDIFEKLIEK QLSFF..WRP EEVDVS.RD. 
RDR1EntLig  LKEPMFFGQP VNVARYDQQK YDIFEKLIEK QLSFF..WRP EEVDVS.RD. 
RDR1KleVar  LLEPMFFGQP VNVARYDQQK YDIFEKLIEK QLSFF..WRP EEVDVS.RD. 
RDR1KlePne  LLEPMFFGQP VNVARYDQQK YDIFEKLIEK QLSFF..WRP EEVDVS.RD. 
RDR1MoeWis  LQEPMFFGQP VNVARFDQQK YPIFEKLIEK QLSFF..WRP EEVDVS.RD. 
RDR1AerSch  LKEPMFFGQP VNVARYDQQK HDVFERLIEK QLSFF..WRP EEVDVS.RD. 
RDR1CanSch  LKEPMFLGQP VNVARYDQQK YEMFEKLIEK QLSFF..WRP EEVDIT.KD. 
RDR1AerDiv  LKEPMFFGQP VNVARYDQQK HDVFERLIEK QLSFF..WRP EEVDVS.RD. 
RDR1GilApi  LKEPMFLGQS VNVARYDQQK YEMFEKLIEK QLSFF..WRP EEVDIS.QD. 
RDR1GalAna  LKEPMFFGQN VNVARYDQQK YETFEKLIEK QLSFF..WRP EEVDVS.QD. 
RDR1ProAlc  LLEPMFFGQP VNVARFDQQK YPIFEKLIEK QLSFF..WRP EEVDVA.RD. 
RDR1AviPar  LKEPMFFGQN VNVARYDQQK YETFEKLIEK QLSFF..WRP EEVDVS.QD. 
RDR1AerHyd  LKEPMFFGQS VNVARYDQQK HEVFERLIEK QLSFF..WRP EEVDVS.HD. 
RDR1AerMed  LKEPMFFGQS VNVARYDQQK HDIFERLIEK QLSFF..WRP EEVDVS.HD. 
RDR1AerSan  LKEPMFFGQS VNVARYDQQK HDIFERLIEK QLSFF..WRP EEVDVS.HD. 
RDR1AerTec  LKEPMFFGQS VNVARYDQQK HDIFERLIEK QLSFF..WRP EEVDVS.HD. 
RDR1AerFin  LKEPMFFGQS VNVARYDQQK HEVFERLIEK QLSFF..WRP EEVDVS.HD. 
RDR1SalCos  LKEPMFLGQS VNVARYDQQK YEIFEKLIEK QLSFF..WRP EEVDVS.SD. 
RDR1AerPis  LKEPMFFGQS VNVARYDQQK HEVFERLIEK QLSFF..WRP EEVDVS.HD. 
RDR1AerSal  LKEPMFFGQS VNVARYDQQK HEVFERLIEK QLSFF..WRP EEVDVS.HD. 
RDR1PasBet  LKEPMFFGQN VNVSRYDQQK YETFEKLIEK QLSFF..WRP EEVDVA.QD. 
RDR1AerRiv  LKEPMFFGQP VNVARYDQQK YDVFERLIEK QLSFF..WRP EEVDVS.RD. 
RDR1EntCal  LKEPMFFGQP VNVARYDQQK YEIFERLIEK QLSFF..WRP EEVDVS.GD. 
RDR1SalSoc  LKEPMFLGQS VNVARYDQQK YEIFEKLIEK QLSFF..WRP EEVDVS.SD. 
RDR1AerEnc  LKEPMFFGQS VNVARYDQQK HDIFERLIEK QLSFF..WRP EEVDVS.HD. 
RDR1AerAqu  LKEPMFFGQS VNVARYDQQK HDIFERLIEK QLSFF..WRP EEVDVS.HD. 
RDR1AerMol  LKEPMFFGQP VNVARYDQQK YDVFERLIEK QLSFF..WRP EEVDVS.RD. 
RDR1NeiGon  LKEPMFFGQP VNVARYDQQK YEVFEKLIEK QLSFF..WRP EEIDVS.RD. 
RDR1AerSob  LKEPMFFGQS VNVARYDQQK HEIFERLIEK QLSFF..WRP EEVDVS.HD. 
RDR1AerPop  LKEPMFFGQS VNVARYDQQK HEVFERLIEK QLSFF..WRP EEVDVS.HD. 
RDR1AerFlu  LKEPMFFGQS VNVARYDQQK HEVFERLIEK QLSFF..WRP EEVDVS.RD. 
RDR1EntNor  LKEPMFFGQS VNVARYDQQK YEIFERLIEK QLSFF..WRP EEVDVS.GD. 
RDR1NeiMen  LKEPMFFGQP VNVARYDQQK FEVFEKLIEK QLSFF..WRP EEIDVS.RD. 
RDR1NeiLac  LKEPMFFGQP VNVARYDQQK YEVFEKLIEK QLSFF..WRP EEIDVS.RD. 
RDR1PhoGae  LKEPMFFGQP VNVARYDQQK FEIFEKLIEK QLSFF..WRP EEVDVS.GD. 
RDR1TolAue  RKEPMFFGQT VNVARYDQQK YEVFERLIEK QLSFF..WRP EEVDVS.QD. 
RDR1NeiPol  LKEPMFFGQP VNVARYDQQK YEVFEKLIEK QLSFF..WRP EEIDVS.RD. 
RDR1NeiCin  LKEPMFFGQP VNVARYDQQK YEVFEKLIEK QLSFF..WRP EEIDVS.RD. 
RDR1VibOri  LKEPMFLGQS VNVARYDQQK FEIFEKLIEK QLSFF..WRP EEVDVS.SD. 
RDR1VibGaz  LKEPMFLGQP VNVARYDQQK YEIFEKLIEK QLSFF..WRP EEVDVS.TD. 
RDR1VibPac  LKEPMFLGQS VNVARYDQQK FEIFEKLIEK QLSFF..WRP EEVDVS.SD. 
RDR1AlyCra  LAEPMFFGQS VNVARYDQQK YEIFEKLIEK QISFF..WRP EEVDLS.RD. 
RDR1VibSpl  LKEPMFLGQS VNVARYDQQK FEIFEKLIEK QLSFF..WRP EEVDVS.SD. 
RDR1ActSui  LKEPMFFGQN VNVARYDQQK YELFEKLIEK QLSFF..WRP EEVDVS.QD. 
RDR1VibCam  LKEPMFLGQS VNVARYDQQK FEIFEKLIEK QLSFF..WRP EEVDVS.SD. 
RDR1KinKin  LTEPMFFGQP VNVARYDQQK YEVFEKLIEK QISFF..WRP EEVDLS.RD. 
RDR1VibAzu  LKEPMFLGQS VNVARYDQQK FEIFEKLIEK QLSFF..WRP EEVDVS.SD. 
RDR1VibHar  LKEPMFLGQS VNVARYDQQK FEIFEKLIEK QLSFF..WRP EEVDVS.SD. 
RDR1KinDen  LTEPMFFGQP VNVARYDQQK YIAFENLIEK QISFF..WRP EEVDLS.RD. 
RDR1AliWod  LKEPMFLGNS VNVARYDQQK FQIFEKLIEK QLSFF..WRP EEVDVS.GD. 
RDR1VibPar  LKEPMFLGQS VNVARYDQQK FEIFEKLIEK QLSFF..WRP EEVDVS.SD. 
RDR1PhoIli  LKEPMFFGQS VNVARYDQQK FEIFEKLIEK QLSFF..WRP EEVDVS.GD. 
RDR1VibNat  LKEPMFLGQS VNVARYDQQK FEIFEKLIEK QLSFF..WRP EEVDVS.SD. 
RDR1VibAlg  LKEPMFLGQS VNVARYDQQK FEIFEKLIEK QLSFF..WRP EEVDVS.SD. 
RDR1BasPsi  LTEPMFFGQP VNVARYDQQK HEIFERLIEK QLSFF..WRP EEVDVS.QD. 
RDR1KerGyi  LKEPMFFGQP VNVARYDQQK YPIFEKLIEK QLSFF..WRP EEVDIS.QD. 
RDR1PhoPho  LKEPMFFGQS VNVARYDQQK FEIFEKLIEK QLSFF..WRP EEVDVS.GD. 
RDR1PelInd  LKEPMFFGQS VNVARYDQQK YETFEKLIEK QLSFF..WRP EEIDVS.QD. 
RDR1MorCer  ....MFFGQP VNVARYDQQK YEVFEKLIEK QLSFF..WRP EEIDVS.RD. 
RDR1OliUre  LKEPMFFGQS VNVARYDQQK FEVFEKLIEK QLSFF..WRP EEVDVS.QD. 
RDR1CanTac  LIEPMFFGQP VNIARFDQQK YHVFENLIEK QLSFF..WRP EEIDVS.HD. 
RDR1AlgSag  LKEPMFFGQT VNISRYDQQK FPIFEKLIEK QLSFF..WRP EEVDVS.KD. 
RDR1SheMar  TKEPMFFGQS VNVARYDQQR YQVFEKLIEK QLSFF..WRP EEVDVS.RD. 
RDR1AliAgr  LKEPMFFGNA VNVSRYDQQK YPIFEKLIEK QLSFF..WRP EEIDVS.KD. 
RRR2SalEnt  .....MKLSR ISAINWNKIQ DDKDLEVWNR LTSNF..WLP EKVPLS.ND. 
RRR2SalBon  .....MKLSR ISAINWNTLQ DDKDLEVWNR LTSNF..WLP EKVPLS.ND. 
RRR2CitKos  .....MKLSR VSAINWNKIQ DDKDLEVWNR LTSNF..WLP EKVPLS.ND. 
RRR2CitBra  .....MTLSR VSAINWNKIE DDKDLEVWNR LTSNF..WLP EKVPLS.ND. 
RRR2CitFre  .....MTLSR VSAINWNKIE DDKDLEVWNR LTSNF..WLP EKVPLS.ND. 
RRR2CitSed  .....MTLTR VSAINWNKIQ DDKDLEVWNR LTSNF..WLP EKVPLS.ND. 
RRR2CitRod  .....MTLSR VSAINWNKIQ DDKDLEVWNR LTSNF..WLP EKVPLS.ND. 
RRR2CitAma  .....MTLSR VSAINWNKIQ DDKDLEVWNR LTSNF..WLP EKVPLS.ND. 
RRR2CitWer  .....MTLSR VSAINWNKIE DDKDLEVWNR LTSNF..WLP EKVPLS.ND. 
RRR2CitS77  .....MRLNR ISAINWNKIQ DDKDLEVWNR LTSNF..WLP EKVPLS.ND. 
RRR2CitJT3  .....MTLSR VSAINWNKIQ DDKDLEVWNR LTSNF..WLP EKVPLS.ND. 
RRR2CitCtB  .....MTLSR VSAINWNKIL DDKDLEVWNR LTSNF..WLP EKVPLS.ND. 
RRR2Cit106  .....MRLNR ISAINWNKIQ DDKDLEVWNR LTSNF..WLP EKVPLS.ND. 
RRR2CitYou  .....MTLSR VSAINWNRIE DDKDLEVWNR LTSNF..WLP EKVPLS.ND. 
RRR2Cit100  .....MKLSR VSAINWNKIE DDKDLEVWNR LTSNF..WLP EKVPLS.ND. 

            151                                                200 
HomSapHOx1  FMRNFQ.... ....KGQVTR DGFKLVMASL YHIYVALEEE IERNKESPVF 
PanTroHOx1  FMRNFQ.... ....KGQVTR DGFKLVMASL YHIYVALEEE IERNKESPVF 
PonAbeHOx1  FMRNFQ.... ....KGQVTR EGFKLVMASL YHIYVALEEE IEHNKESPVF 
 ClSabHOx1  FMRNFQ.... ....KGQVTR EGFKLVMASL YHIYVALEEE IERNKESPVF 
NomLeuHOX1  FMRNFQ.... ....KGQVTR EGFKLVMASL YHIYVALEEE IECNKESPVF 
MacFasHOx1  FMRNFQ.... ....KGQVTR EGFKLVMASL HHIYVALEEE IERNKESPVF 
RhiRoxHOx1  FMRNFQ.... ....KGQVTR EGFKLVMASL HHIYVALEEE IERNKESPVF 
PapAnuHOx1  FMRNFQ.... ....KGQVTR EGFKLVMASL HHIYVALEEE IERNKESPVF 
MacMulHOx1  FMRNFQ.... ....KGQVTR EGFKLVMASL HHIYVALEEE IERNKESPVF 
GorGorHOx1  FMRNFQ.... ....KGQVTR DGFKLVMASL YHIYVALEEE IERNKESPVF 
CalJacHOx1  FMRNFQ.... ....KGQVTR EGFKLVMASL HHIYVALEEE IERNKESPVF 
SaiBolHOx1  FMRNFQ.... ....KGQVTR EGFKLVMASL HHIYVALEEE IERNKENPAF 
VicPacHOx1  FMKNFQ.... ....RGQVTR EGFKLVTASL YHIYGALEEE IEHNKENPVF 
OryAfeHOx1  FMRNFQ.... ....KGQVTR EGFKLVMASL YHIYVALEEE IERNKENPVY 
FelCatHOx1  FMKNFQ.... ....KGQVTR KGFKLVMASL YHIYVALEEQ IERNKENPAY 
BubBubHOx1  FMKNFQ.... ....KGELTQ EGFKLVMASL YHIYVALEEE IERNKENPVY 
PanTigHOx1  FMNYFQ.... ....KGQVTR KGFKLVMASL YHIYVALEEE IERNKENPVY 
OryCunHOx1  FMKNFQ.... ....KGQVTA EGFKLVMASL YHIYVALEEE IEHNKENPVY 
MusPutHox1  FMKNFQ.... ....KGLVTR KGFKLVMASL YHVYVALEEE IERNKDNPVF 
MyoBraHOx1  FMRNFQ.... ....KGQVTR EGFKLVMASL YHIYKALEEE IERNKENPVY 
BosMutHOx1  FMKNFQ.... ....KGELTQ EGFKLVMASL YHIYVALEEE IERNKENPVY 
CamFerHOx1  FMKNFQ.... ....RGQVTR EGFKLVTASL YHIYGALEEE IEHNKENPVF 
OdoDivHOx1  FMKNFQ.... ....KGQVTQ KGFKLVMASL YHIYAALEEE IERNQDNPVY 
NanGalHOx1  FMRNFQ.... ....KGQVTR EGFKLVMASL YHVYVALEEE IERNKQNPVY 
TarSyrHOx1  FMKNFQ.... ....KGQVTR EGFKLVMASL YHVYVALEEE IERNRENPVY 
LipVexHOx1  FMKNFQ.... ....KGEVTR EGFKLLMASL YHIYVALEKE IEHNKENPVY 
LoxAfrHOx1  FMKNFQ.... ....KGQVTR EGFKLVMASL YHIYVALEEE IEHNKEHPDY 
EleEdwHOx1  FMRNFQ.... ....KGQVTR EDFKMIMASL YHIYTALEEE IERNKENPVY 
MusPutHOx1  FMKNFQ.... ....KGLVTR KGFKLVMASL YHVYVALEEE IERNKDNPVF 
CerSimHOx1  FMKNFQ.... ....KGQVTR EGFKLLMASL YHVYAALEEE IEHNKQNLVY 
EriEurHOx1  FMRNFQ.... ....KGQVTR QGFKLVMASL YHVYVALEEE IECNKENPAY 
DasNovHOx1  FMKNFQ.... ....KGQVSP KGFKLVMASL YHIYTALEEE IERNKENPVY 
EquCabHOx1  FMKNFQ.... ....KGQVTR DGFKLLMASL YHIYTALEAE IEDNKENPVY 
ConCriHOx1  FMRNFQ.... ....KGQVTR EGFKLVMASL YHIYVALEEE IERNKENPVY 
EchTelHOx1  FMKNFQ.... ....KGQVTQ EGFKLVMASL YHIYVALEEE IERNRENPVY 
MonDomHOx1  FLRNFQ.... ....KGQVPR EGFKMVMSSL YHIYLALEEE MEQNKRHPAL 
SarHarHOx1  FMKNFQ.... ....KGQVSK EGFKMVMSSL YHVYLALEEE MERHKAHPAV 
ColStrHOx1  FMRNFQ.... ....KGQVSL QEFKLVTASL YFIYSALEEE IERNKDNPVY 
PseHumHOx1  FMRNFQ.... ....KGQVSL QEFKLVTASL YFIYSALEEE IERNKNNPVY 
AnaPlaHOx1  FMKNFQ.... ....KGQVSL HEFKLVTASL YFIYSALEEE IERNKDNPVY 
GalGalHOx1  FMKNFQ.... ....KGQVSL HEFKLVTASL YFIYSALEEE IERNKDNPVY 
TaeGutHOx1  FMRNFQ.... ....KGQVSL QEFKLVTASL YFIYSALEEE IERNKNNPVY 
ChlMacHOx1  FMKNFQ.... ....KGQVSL HEFKLVTASL YFIYSALEEE IERNKDNPVY 
NesNotHOx1  FMKNFQ.... ....KGQVSL HEFKLVTASL YFIYSALEEE IERNKDNPVY 
AliMisHOx1  FMKKFQ.... ....KAEVSL QEFKLVTASL YHIYSALEEE IERNKEHPAY 
MelGalHOx1  FMKNFQ.... ....KGQVSL HEFKLVTASL YFIYSALEEE IERNKDNPVY 
CucCanHOx1  FMKNFQ.... ....KGQVSL HEFKLVTASL YFIYSALEEE IERNKNNPVF 
TauEryHOx1  FMKNFQ.... ....KGQVSL QEFKLVTASL YFIYSALEEE IERNKDNPVY 
CheMydHOx1  FMKNFQ.... ....RGQVSL QEFKMVMASL YYIYSALEEE IERNKDHPAY 
SerCanHOx1  FMRNFQ.... ....KGQVSL QEFKLVTASL YFVYSALEEE IERNKNNPVY 
AptForHOx1  FMKNFQ.... ....KGQVTL HEFKLVTASL YFIYSALEEE IERNKDNPVY 
FulGlaHOx1  FMKNFQ.... ....KGQVSL HEFKLVTASL YFIYSALEEE IERNKDNPVY 
PelSinHOx1  FMKNFQ.... ....KGQVSL REFKMVMASL YYIYSALEEE IEHNKDHPAF 
CorCorHOx1  FMRNFQ.... ....KGQVSL QEFKLVTASL YFIYSALEEE IERNKNNPVY 
GeoForHOx1  FMRNFQ.... ....KGQVSL QEFKLVTASL YFIYSALEEE IERNKNNPVY 
XenTroHOx1  FMRNFQ.... ....KGQVSL EEFKLVMSSL YFIYEALEEE INRNKDNPVF 
PelCriHOx1  FMSNFQ.... ....KGQVSL QEFKLVTASL YFVYSALEEE IERNKDNPVY 
MesUniHOx1  FMRNFQ.... ....KGQVSL QEFKLVTASL YFIYSALEEE IERNKDNPVY 
AnoCarHOx1  FMESFQ.... ....KGQVSL REFKLYLASL YYIYLALEEE SERNKDNPVY 
StrAusHOx1  FMKNFQ.... ....KGQVSL HEFKLVTASL YFIYSALEEE IERNKDNPVY 
OpiHoaHOx1  FMKNFQ.... ....KGQVSL QEFKLVTASL YFIYSALEEE IERNKDNPVY 
HomSapHOx2  FVKDFL.... ....KGNIKK ELFKLATTAL YFTYSALEEE MERNKDHPAF 
DanRerHOx2  FVKDFL.... ....RGRIRK ELFKLGHVAL YFTYSALEEE IERNKDHPQF 
PicPubHOx2  FVKDFL.... ....KGRIKK ELFKLATVAL YFTYSALEEE MDRNKDSPVF 
TauEryHOx2  FVKDFL.... ....KGRIKK ELFKLATAAL YFTYSALEEE MDRNKDNPVF 
PhaCarHOx2  FVKSFL.... ....KGQIKK ELFKLATVAL YFTYSALEEE MDRNKDNPVF 
ChlMacHOx2  FVKDFL.... ....KGRIKK ELFKLATVAL YFTYSALEEE MDRNKENPVF 
HalAlbHOx2  FVKDFL.... ....KGRIKK ELFKLATVAL YFTYSALEEE IDRNKDNPVF 
CucCanHOx2  FVKDFL.... ....KGRIRK ELFKLATVAL YFTYSALEEE IDRNKDNPVF 
LepDisHOx2  FVKDFL.... ....KGRIKK ELFKLATVAL YFTYSALEEE MDRNKDNPVF 
HalLeuHOx2  FVKDFL.... ....KGRIKK ELFKLATVAL YFTYSALEEE IDRNKDNPVF 
NesNotHOx2  FVKDFL.... ....KGRIKE ELFKLATVAL YFTYSALEEE MDRNEDNPVF 
LoxAfrHOx2  FVKDFL.... ....KGNIKK DLFKLATTAL YFTYSALEEE MDRNKDHPAF 
PelCriHOx2  FVKDFL.... ....KGRIKK ELFKLATVAL YFTYSALEEE MDRNKDNPVF 
ApaVitHOx2  FVKDFL.... ....KGRIKK KLFKLATVAL YFTYSALEEE MDRNKDNPVF 
PseHumHOx2  FVKDFL.... ....KGRIKK ELFKLATVAL YFTYSALEEE MDRNKDNPVF 
NipNipHOx2  FVKDFL.... ....KGRIKK ELFKLATVAL YFTYSALEEE MDRNKDNPVF 
CorBraHOx2  FVKDFL.... ....KGRIKK ELFKLATVAL HFTYSALEEE MDRNKNNPVF 
GeoForHOx2  FVKDFL.... ....KGRIKK ELFKLATVAL YFTYSALEEE MDHNKDNPLF 
MacMulHOx2  FVKDFL.... ....KGNIKK ELFKLATTAL YFTYSALEEE MERNKDHPAF 
MacFasHOx2  FVKDFL.... ....KGNIKK ELFKLATTAL YFTYSALEEE MERNKDHPTF 
TarSyrHOx2  FVKDFL.... ....KGNIKK ELFKLATTAL YFTYSALEEE MDRNKDHPSF 
JacJacHOx2  FVKDFL.... ....KGNIKK ELFKLATTAL YFTYSALEEE MDRNKDHPAF 
SaiBolHOx2  FVKDFL.... ....KGNIKK ELFKLATTAL YFTYSALEEE MERNKDHPAF 
NanGalHOx2  FVKDFL.... ....KGNIKK ELFKLATTAL YFTYSALEEE MDRNKDHPAF 
TupChiHOx2  VVKDFL.... ....KGNIKK ELFKLATTAL YFTYSALEEE MDRNKDHPAF 
UrsMarHOx2  FVKDFL.... ....KGNIRK ELFKLATTAL YFTYSALEEE MERNKDHPAF 
OtoGarHOx2  FVKDFL.... ....KGNIKK ELFKLATTAL YFTYSALEEE MDRNKDHPAF 
CalJacHOx2  FVKDFL.... ....KGNIKK ELFKLATTAL YFTYSALEEE MERNKDHPAF 
OchPriHOx2  FVKDFL.... ....KGNIQK EIFKLATTAL YFTYSALEEE MDRNKDHPAF 
VicPacHOx2  FVKDFL.... ....KGNIRK ELFKLATTAL YFTYSALEEE MDRNKDHPAF 
OryAfeHOx2  FVKDFL.... ....KGNIKK ELFKLATTAL YFTYSALEEE MDRNKDHPAF 
CamDroHOx2  FVKDFL.... ....KGNIRK ELFKLATTAL YFTYSALEEE MDRNKDHPAF 
TurTruHOx2  FVKDFL.... ....KGNIRK ELFKLATTAL YFTYSALEEE MDRNKDHPAF 
OrcOrcHOx2  FVKDFL.... ....KGNIRK ELFKLATTAL YFTYSALEEE MDRNKDHPAF 
LipVexHOx2  FVKDFL.... ....KGNIRK ELFKLATTAL YFTYSALEEE MDRNKDHPAF 
CamBacHOx2  FVKDFL.... ....KGNIRK ELFKLATTAL YFTYSALEEE MDRNKDHPAF 
GalVarHOx2  FVKDFL.... ....KGNIKK EIFKLATTAL YFTYSALEEE MDHNKDHPAF 
FukDamHOx2  FVKDFL.... ....KGNIKK ELFKLATTAL YFTYSALEEE MDHNRDHPAF 
PhyCatHOx2  FVKDFL.... ....KGNIRK ELFKLATTAL YFTYSALEEE MDRNKDHPAF 
CamFerHOx2  FVKDFL.... ....KGNIRK ELFKLATTAL YFTYSALEEE MDRNKDHPAF 
SorAraHOx2  FVKDFL.... ....KGNIRK ELFKLATTAL YFTYSALEEE MDRNKDHLAF 
PteAleHOx2  FVKDFL.... ....KGNIRK ELFKLATTAL YFTYSALEEE MDSNKDHPAF 
MyoDavHOx2  FVKDFL.... ....KGNIKK ELFKLATTAL YFTYSALEEE MDRNQHHPAF 
DasNovHOx2  FVKDFL.... ....KGNIKK ELFKLATTAL YFTYSALEEE MDRNKDHPAF 
EriEurHOx2  FVKDFL.... ....KGNIRK ELFKLATTAL YFTYSALEEE MERNKDHPAF 
BosMutHOx2  FVKDFL.... ....KGNIRK ELFKLATTAL YFTYSALEEE IDRNKDHPAF 
EleEdwHOx2  FVKDFL.... ....RGNIKK ELFKLATTAL YFTYSALEEE MEHNKDHPAF 
BubBubHOx2  FVRDFL.... ....KGNIRK ELFKLATTAL YFTYSALEEE IDRNKDHPAF 
PanHodHOx2  FVKDFL.... ....KGNIRK ELFKLATTAL YFTYSALEEE IDRNKDHPAF 
CheMydHOx2  FVKDFL.... ....KGRIKK ELFKLATVAL YYTYSALEEE MDCNKDHPAF 
ChrPicHOx2  FVKDFL.... ....KGRIKK ELFKLATVAL YYTYSALEEE MDCNKDHPAF 
AllMisHOx2  FVKDFL.... ....KGRIKK ELFKLATVAL YFTYSALEEE MDHNKDHPAF 
ChaPelHOx2  FVKDFL.... ....KGRIKK ELFKLATVAL HFTYSALEEE MDRNKDNPAF 
EgrGarHOx2  FVKDFL.... ....KGRIKK ELFKLATVAL YFTYSALEEE MDRNKDNPVF 
PodCriHOx2  FVKDFL.... ....KGRIKK ELFKLATVAL YFTYSALEEE MDRNKDNPAF 
AnaPlaHOx2  FVKDFL.... ....KGRIKK ELFKLATVAL YFTYSALEEE MDRNKDNPVF 
SerCanHOx2  FVKDFL.... ....KGRIKK ELFKLATVAL YFTYSALEEE MDRNKDNPLF 
CalAnnHOx2  FVKDFL.... ....KGRIKK ELFKLATVAL HFTYSALEEE MDRNKDNPVF 
CatAurHOx2  FVKDFL.... ....KGRIKK ELFKLATVAL YFTYSALEEE MDRNKDNPVF 
CorCorHOx2  FVKDFL.... ....KGRIKK ELFKLATVAL HFTYSALEEE MDRNKNNPVF 
MesUniHOx2  FVKDFL.... ....KGRIKK ELFKLATVAL YFTYSALEEE MDRNKDSPVF 
AcaChlHOx2  FVKDFL.... ....KGRIKK ELFQLATVAL YFTYSALEEE MDRNKDNPSF 
ZonAlbHOx2  FVKDFL.... ....KGRIKK ELFKLATVAL YFTYSALEEE MDHNKDNPLF 
LatChaHOx2  FVKEFL.... ....KGRIRK ELFKLGHVAL YYTYSALEEE IEQNKDHPVF 
OryLatHOx2  FVKDFL.... ....RGRIRK ELFKLGAVAL YYTYTAMEEE IERNKDHPQF 
TakRubHOx2  FVKDFL.... ....RGRIKR ELFKLGSVAL YHTYTAMEEE IERNKDHPHF 
OreNilHOx2  FVKDFL.... ....RGRIRK ELFKLGAVAL YYTYTALEEE IERNKDHPHF 
NeoBriHOx2  FVKDFL.... ....RGRIRK ELFKLGAVAL YYTYTALEEE IERNKDHPHF 
LarCroHOx2  FVKDFL.... ....RGRIRK ELFKLGAVAL YYTYTAMEEE IERNKDHPHF 
SteParHOx2  FVKDFL.... ....RGRIQR ELFKRGTEAL YFVYSAMEEE IEKNKDHPSI 
MayZebHOx2  FVKDFL.... ....RGRIKR ELFKRGTAAL YFVYSAIEEE IEKNKDHHHI 
HapBurHOx2  FVKDFL.... ....RGRIKR ELFKRGTAAL YFVYSAMEEE IEKNKDHHHI 
PunNyeHOx2  FVKDFL.... ....RGRIKR ELFKRGTAAL YFVYSAMEEE IEKNKDHHHI 
PoeRetHOx2  FVKDFL.... ....RGRIIK DVFKRATAAL YFVYSAMEEE IEKNKDHPHI 
XipMacHOx2  FVKDFL.... ....RGRIIR DVFKRGTVAL YFVYSAMEEE IEKNKDHPHI 
NotCorHOx2  FVKDFL.... ....RGRIKR ELFKRGTAAL YFVYAAMEEE IEKNEDHPHI 
 CordipHOx  FMSDLL.... ....KGRLGV AEFTRLQEQA WLFYTALEQA VDAVRASGFA 
 CorulcHOx  FMSDLI.... ....EGRLDA EAFIRLQEQA WLFYTALEEA ADVVRAEGFA 
 CormusHOx  FMSDLL.... ....EGRLDV NAFIALQQQS WLFYTALEEA TDAVRESGFA 
 CorpseHOx  FMSDLI.... ....EGRLDA EAFIRLQEQA WLIYNALEEA ADVVRAEGFA 
 CorargHOx  FMDELL.... ....KGNLGV EEFIILQEQS WLFYSALEEA ARAVAQDPIA 
 CorfreHOx  FMEQLL.... ....NGNADV ADFIALQEQS WFVYSALENA ARKVADNPIA 
 CordurHOx  FMDELL.... ....AGKLSI ADFIALQEQS WLFYSALEDA ARAVADHPLA 
 CorbovHOx  FMEQLL.... ....SGGRDR AAFVALQEQA YLFYSALEDA VRTLADDPRV 
 TurotiHOx  FMERLF.... ....TGAGSR EDFVRLQEQA LIFYRALEDA GHLLADHPVA 
 SanguiHOx  FISRLM.... ....SGGLGV DAYVGLASQQ FFVYSALEAI ADDVRALPQG 
 MobpelHOx  FMGDLL.... ....AGRSGR DAFVALTRQL WFVYSMLEES VDALADHPVI 
 GoramiHOx  FIDDLM.... ....SGRLDS GDYQRLAVQL YFVYEALEAV GDGLADDPVA 
 CelfunHOx  FVERLM.... ....SGQLDV AAYADLAAQQ WAIYGALEDA SAAMRADAQG 
 RhorhoHOx  FVSELL.... ....GGKLST EAHAALIAQT WFVYDSLERI GRGYTDDPIA 
 ActinaHOx  FVEALL.... ....DGRLGR AAYAGLLGQT YLFYEVLEDA GESWRGDPVI 
 RuaalbHOx  FVTDLM.... ....AGRLSI AAFTALAAQH QAIYAALEDL GRRVAGEPGA 
 TimsenHOx  FIADLM.... ....GGKLTV EAYRDLAAQQ HYIYTALEEA TRNIAGLEQA 
 DiealiHOx  FMSRLL.... ....DGKLPR EAYVALLSQQ WFIYSALEAG GRSLAADPLV 
 MictesHOx  FMTNLM.... ....KGSGTR DDYVALVVQH WFIYEALEEA TERMRVDPVA 
 OerturHOx  FVEKLM.... ....GGELNV AAYTDLAAQQ YAIYGALEQA SAQIRDDAQG 
StremegHOx  FMSDLL.... ....GGRLGV EAYVRYTEQL WFVYRALEGE ADRLANDPVA 
 ProW15HOx  FVEQLL.... ....AGSLDV AAYADLAAQQ LAVYRALEAE SATVRADARG 
 ActmisHOx  FISRLM.... ....AGTIPV AGFTELTAQY LVIYRELEAA ARAMRDDPVA 
 NocserHOx  FMRDML.... ....TGQLGV EAFYRYTAQL WFVYAALEKH SDALASDPVA 
 LeixylHOx  FMQDLM.... ....SGKGSR EDYIHLLAQH WFIYDALETA AGWMAGDPIA 
 TombifHOx  FMSQLL.... ....AGELPA EAYVALLAQN WFIYRDLEAG GRALAGDAVA 
 XylcelHOx  FVTRLL.... ....AGELSV AAYASLAAQQ HTIYTALEEA SAQIASDARG 
 StrkatHOx  FMSDML.... ....GGRLGV DAYTRYTEQL WFVYRALEDA AESLKDDPVA 
 RensalHOx  FIAELM.... ....TGKRTI ADYTALATQQ YFFYLALEET AAKLQSNEIA 
ArathaHOx1  GEKETKSIEE RPVAKWEPTV EGYLRFLVDS KLVYDTLELI IQDS.NFPTY 
CamsatHOx1  GEKETKAIEE RPVAKWEPTV EGYLKFLVDS KLVYDTLEQI IQDS.NFPSY 
BrarapHOx1  GEKETKSPEE RPVAKWEPTV DGYLRFLVDS KFVYDTLEEL QA...TSPTY 
BrajunHOx1  GEKETKSPEE RPVAKWEPTV EGYLRFLVDS KLVYDTLEGI IHQS.TFPTY 
TarhasHOx1  GEKETKSPEE RPVAKWEPTI DGYLRFLVDS KLVYDTLEGI IDKA.AFPSY 
SesindHOx1  GEKE...PQG QPMAKWEPSI EGYLKFLVDS KLVYDTLERI VEKA.AFPEY 
VitvinHOx1  GEKE...PQG QPVAKWEPSI DGYLRFLVDS KLVYDTLEGI VQKA.AFDSY 
BetplaHOx1  GEKEVKEPEE RPVAKWDPTI DGYLRFLVDS KLVYDTLEGI VQQA.AFPSY 
 SolycHOx1  GEKE...PVD QPLAKWEPSV EGYLKFLVDS KLVYDTLERI VEKA.PFPEY 
NictomHOx1  GEKE...PEG QPMAKWEPSV EGYLRFLVDS KLVYDTLEKI MEKA.PFPEY 
MaldomHOx1  GEKEVKEPQE GPVAKWEPTV DGYLKFLVDS KLVYDTLEGI VEKA.PFPFY 
PrumumHOx1  GEKEVKEPQE RPVAKWEPTV DGYLKFLVDS KLVYDTLEGI VEKA.PFPSY 
ErygutHOx1  GEKE...PKG QPIAKWNPSF EGYLQFLVDS KLVYDTLERI VDKA.AFPEY 
CucmelHOx1  GEKVTKEPQE GPVGKWEPTV EGYLKFLVDS KLVYDTLDRI IAKA.VFPSY 
RiccomHOx1  GEKEVEKPEE KAVPKWEPSV DGYLRFLVDS KLVYDTLEGI VDEA.AFPFY 
NictabHOx1  GEKE...PEG QPMAKWEPSV EGYLKFLVDS KLVYDTLEKI MEKA.PFSEY 
ThecacHOx1  GEKEVKEPEE RPVVKWEPSV DGYLKFLVDS KLVYDTLEGI IEKA.AFPFY 
CitsinHOx1  GEKEVKEPEE RPVTKWEPTV DGYLRFLVDS KLVYDTLEGI IEKA.PFPSY 
JatcurHOx1  GEKVVEKPEE RAVPKWEPSV EGYLRFLVDS KLVYDALESI VEKA.AYPFY 
GosarbHOx1  GEKEVKQPEE RPVQRWEPSV DGYLKFLVDS KLVYDTLEGI IDKA.PFPSY 
NelnucHOx1  GEKE...PEG KPIAKWEPSI EGYLRFLVDS KFVYDTLESI VQKA.AYPSY 
CicariHOx1  GEKEVKQIEE RAVTKWDPTI DGYLKFLVDS KLVYHTLENI VQVS.AFPFY 
PopeupHOx1  GEKEVKEKEE EAVRKWEPTI DGYLKFLVDS KLVYDTLEGI VEKA.VFPFY 
MedtruHOx1  GEKEVTEPEE RAVTKWEPSV DGYLRFLVDS KIVYDTLEKI VQDA.A..YY 
PoptreHOx1  GEKEVKEKEE EAVRKWEPSI DGYLKFLVDS KLVYDTLEEI VEKA.SFPFY 
AmbtriHOx1  GEKE...PDA QPIGKWEPTI DGYLKFLVDN KLVYDTLERI VRKA.SFPEY 
 MoralbHOx  GEKEVKEPEE RPVAKWEPSI DGYLRFLVDS KLVYDTLEGI IEKA.AFPSY 
 HelannHOx  GEKE...AQE KPLPKWEPSV DGYLKFLVDS KLVYDTLEKI VDKA.DYPEY 
GlymaxHOx1  GEKEVKQPEE KAVTKWDPSV EGYLKFLVDS KLVYDTLEKI VQEA.PHPSY 
ArathaHOx4  GKSV....SN DLVSTWNFTI EGYLKFLVDS KLVFETLERI INES.AIQAY 
PhodacHOx1  GEKE...PDA PPVAKWEPSL HGYLRFLVDS KLVYDTLETI VHKA.SYPWY 
HorvulHOx1  GEKE...PQA PPVARWEPTV EGYLRFLVDS KLVFQTLEDI VDRA.AVPWY 
ZeamayHOx1  GEKE...PQA PPVAKWEPSV EGYLRFLVDS KLVFQTLEAI VERS.AVPWY 
CamsatHOx4  GKKE....FN GPVSTWNFTI EGYLKFLVDS KLVFDTLEEI IREF.TVPAY 
tactPyrFur  FLIEMA.... ....ENTIKK ENFEKWLVND YYFVKNALRF MALLMAKAPD 
tactBacCer  FVTGMG.... ....DGTLEK DKFQYYIIQD YLYLLDYAKL YAIGVVKATN 
tactBacWei  FVVGMG.... ....DGTLEK DKFQYYIIQD YLYLLDYAKL YAIGVVKATN 
tactBlaSax  FLTAVR.... ....DGTLAP AAFDTWLAQD SLFVADLLRF QARLLARAPR 
tactBroThe  FVVELA.... ....EGTLPE EAFKRYLVQD MYYLNHYSKI HALAAVQAEE 
tactChrThe  FLQECQ.... ....QGTIQP QQFNTWLVQD YLFVIDFTRF LARILAIAPP 
tactGeoObs  FLDAVR.... ....DGTIPV AAFDTWLVQD ARFVADLLRF QARLLARAPR 
tactKitSet  FLLGLA.... ....DGTLPR AAFRHFVVQD SHYLRDYARA LAVCAAKAPG 
tactKriFla  FVARTS.... ....DGSLPR STFDRWLVED YYFVGSFQVY LRELSAIAPD 
tactMycVan  FLAHVR.... ....DGTITD ADFDRWLVQD AVFVADLLTF QARLLARAPR 
tactNatOcc  FVVELA.... ....EGTLDE DAFEHWVKQD YRYLLDYARL FSIAGGKARD 
tactOscAcu  FLEGCK.... ....QGTITP EQFNTWLVQD YQFVVEFTRM LARILSVAPL 
tactPleMin  FLEQCH.... ....LGTIQP QQFNTWLVQD YLFVVEFTRF VARVLANAPQ 
tactRosCas  FNEELA.... ....QGTLSH EKFAFYMQQD ALYLADFARA LATMAGRAPD 
tactRubRad  FVRGVR.... ....DGALPE GAFEAWLVED YLFVLGLLGF QSRLVPRAPR 
tactRubXyl  FLDGVR.... ....EGTLPR RAFERWLVQD YLFVREGLAF QARLLARAPR 
tactTriEry  FLNECK.... ....LGTIKP KQFNTWLVQD YLFVVEFTRM VGRILTYAPT 
thiaBacCyt  FVTGMG.... ....DGTLEK DKFQYYIIQD YLYLLDYAKI YAIGVVKATN 
thiaBacGae  FVTGMG.... ....DGTLDK DKFQYYIIQD YLYLLDYAKL YAIGVVKATN 
thiaBacMan  FVTGMG.... ....DGTLEK DRFQYYIVQD YLYLLDYAKI YAIGVVKATN 
thiaBacMyc  FVVGMG.... ....DGTLEK DKFQYYIIQD YLYLLDYAKL YAIGVVKATN 
thiaBacPan  FVKGIG.... ....DGTLEL DKFQYYIVQD YLYLLDYAKV YALGVVKAHN 
thiaBacThu  FVVSMG.... ....DGTLEK DKFQYYIIQD YLYLLDYAKL YAIGVVKATN 
thiaHalSal  MVAGIG.... ....DGTLDE ENFRYWLRQD YVYLVDYCRL FALGAAQAPT 
thiaStrAlb  FLQGLT.... ....DGTLPH TAFRHFVVQD SHYLRDYARA LAVCGAKAPT 
thiaStrJeo  FLLGLA.... ....DGTLPR AAFRHFVVQD SHYLRDYARA LAVCAAKAPT 
thiaStrVit  FLGKLT.... ....DGTLPR ESFRHFVVQD SHYLRDYSRA LALCAAKAPT 
tregCanBla  FLDAVR.... ....DGSVPA AAFDTWLVQD AHFVGDLLRF QARLLARAPR 
tregKitGri  FLAGLT.... ....DGTLPR AAFRHFVVQD SHYLRDYARA LAVCAAKAPG 
tregMasLam  FLQQCH.... ....LGTIKP EQFNTWLVQD YLFVIEFTRM VGRVLASAPL 
tregMycAus  FLAHVR.... ....DGTITD ADFDRWLVQD AVFVADLLTF QARLLARAPR 
tregMycCos  FLNAVR.... ....DGTITD EAFDRWLVQD AIFVADLLKF QARLLARSPR 
tregMycHec  FLVGLT.... ....DGRLDA NAFAHYLIQD AYYLHDFARA LSVVGSKAPS 
tregMycIra  FLYSVR.... ....DGTIAP SDFHRWLAQD AVFVTDLLAF QARLLARAHR 
tregMycObu  FLDAVR.... ....EGSISA DAFDRWLVQD VLFVTDLLTF QARLLARAPR 
tregMycSme  FLEAVR.... ....DGTITD SAFDRWLVQD ALFVADLLTF QARLLARAPR 
tregNatJeo  FVVELA.... ....EGTLDE DAFEHWVKQD YRYLLDYARL FAIAGGKARD 
tregPyrAby  FVVQLY.... ....SGNLPM EKFKFYVLQD FNYLVGLTRA LAVIASKADY 
tregPyrHor  FLIEVA.... ....ENSISR EKFARWLVND YYFVKNALRF MAILMAKAPD 
tregScyMil  FLQECQ.... ....QGTIQP QQFNTWLVQD YLFVVDFTRF VARILAIAPP 
thiaPyrHor  FVVQLY.... ....SGTLPL EKFKFYVLQD FNYLVGLTRA LAVISSKAEY 
ThiaNatMoo  FVVELA.... ....EGTLDE AAFRYWIEQD YRYLLDYARL FAIAGAKARE 
tactAerPer  FVKALY.... ....SGSLPL DKFRFYAVQD YNYLVGLVRS LSIAASKSWS 
tactHalHyd  FVDEIY.... ....RGKLAE ETFKFYLIQD HYYLNQSMRN MAILISKAEN 
tactPyrArs  FVVELY.... ....AGSLPM EKFKYYLLQD YNYLVNFAKA LSLAAARAPG 
tactPyrCal  FVVELY.... ....EGRLPV DKFRYYLLQD YFYLVNFAKA LSLAAARAPS 
tactPyrNeu  FVVEVY.... ....RGSLPM DKFRYYLLQD YNYLVNFAKA LSLAAARAPG 
tactSphThe  FIKGLT.... ....DGSLPA PAFRQYVIQD ALYLQDFARS IAAATAKAPK 
tactStaHel  FVVELF.... ....KGSLPM EKFRYYVIQD YNFLIGMTKA FSLLASKAYD 
tactStaMar  FVVELF.... ....KGSLPI EKFRYYVIQD YNFLIGMTKA FSLLASKAYD 
tactTheSib  FVIELY.... ....QGTLPI EKFKFYVLQD YNYLVGLTRT LTIIASKS.D 
tactTheTen  FVVSLY.... ....RGDLPL EKFKGYLLQD YNYLVGFARA LALAAARAPD 
tactTheTer  FVTSLG.... ....DGSLPQ ENFRFYICQD ALFLNELTKI FGYATTRSQQ 
tactTheUzo  FVVGLY.... ....RGDLPL EKFKNYVLQD YNYLVGFSRA LALAAARAPD 
tactVulDis  FVTELF.... ....SGSLPL DKFRFYIIQD YNYLITLTRC QALIASKFEN 
tactVulMou  FVIELF.... ....NGTLPL EKFRFYVIQD YNYLITLTKC QAIIASKFED 
thiaAmyHal  FVRGIG.... ....DGTLDK DKFRFWIWQD YLFLIEYSRL LALATARAPD 
thiaAmyTai  FVRGIG.... ....EGTLDG ARFRFWLRQD YLFLIEYARL LALASAKAPD 
thiaBacAlv  FVTKLG.... ....EGTLDL QCFRYYVLQD SYYLSHFARV QALGAAKASD 
thiaBreAgr  FVTGLG.... ....DGTLPV ESFKFYMKQD YIYLIDYAKM FALASVKAYD 
thiaCloBut  FVKGIE.... ....NGELDL EKFKYYMIQD YIYLLDYSKI FALGIVKAPN 
thiaGeoKau  FVQELG.... ....QGTLAR EKFRYYVMQD AYYLRHFARV QAIGAAKSPD 
thiaHalKur  FVTGIG.... ....EGTLPL EKFRYYVLQD SYYLSHFARV QSLGAAKSED 
thiaHerCre  FITGLV.... ....DGTLPR EAFRHFVVQD SHYLRDYARA LAVCAARAPG 
thiaKitPho  FLLGLA.... ....DGTLPR AAFRHFVVQD SHYLRDYARA LAVCAAKAPG 
thiaPaeMas  FVTGIG.... ....DGSLAV EQFRYYLLQD YSYLFEYARV FALGIVKSQD 
thiaPaePan  FVTGIG.... ....DGSLAV EQFRYYLLQD YLYLFEYARV FALGVVKSQD 
thiaPseAut  FVTGLT.... ....DGTLPH SAFRHYIVQD SHYLRGFARA LALCAAKAPD 
tregMycXen  FLVGLT.... ....DGRLDP DAFAHYLIQD VHYLRDFARA LSIVGSKAPG 
tregPatAme  FLAGLT.... ....DGTLPE DTFRTYVVQD SHYLKGFARA LALTAGRAEA 
tregAceBac  FVRELS.... ....AGTVPP EVMRFYLVQD YQFIDRFVAL LGAAIATADS 
tregCorTus  FVQELF.... ....SGTIPN NVMAGYLVQD YRFLDSFLQL LGAAVSTADD 
tregGemRos  FVAELF.... ....EGSIAD PAMGSYLVQD HRFLDSFLQL LGAAVASSDR 
tregHerArs  FIDELF.... ....AGTVAD NVLQHYLVQD YQFIDRFVAL LGAAIASADL 
tregOchAnt  LVGEIY.... ....TGTVAP DVMKRYLVQD HRFIDCFLSL LGGTLVNCDR 
tregParDen  FVRELC.... ....DGSIAD AAMARYLVQD HRFLDAFLTL LGAAIASADR 
tregParPan  FVRELC.... ....DGSIAD AVMARYLVQD HRFLDAFLTL LGAAIASADR 
tregParVer  FVREVC.... ....DGSIAD AAMARYLVQD HRFLDAFLTL LGAAIASADR 
tregPluGer  FVRELM.... ....AGSIDD KVMASYLIQD YRFFEVFLSL IGAAIAQADS 
tregProAcn  FVNELF.... ....AGELGD AQLAHYIIQD NQFFVPFLEL LGEALVRADA 
tregProHum  FVNELF.... ....TGQLGD TQLAHYIIQD NQFFVPFLEL LGEALVHADT 
tregPseAut  FVEELW.... ....AGTVAP DVLRRYLVQD FQFCDAFLAL MGAAVATCDD 
tregPsePut  FVTQLC.... ....DGSLPD PVMVRYLVQD HRFIDSFLTL LGAAIATADT 
tregStaNov  FVDEIF.... ....AGAVDP GVMRRYLTQD YQFVDRFVAL LGMAIATADQ 
tregStrMit  FVKELF.... ....AGTIEN KVLKDYLIQD YHFFDAFLSM LGACVAHADQ 
tregStrOra  FIKELF.... ....AGTIEN KVLKDYLIQD YHFFDAFLSM LGACVAHADQ 
tregStrPne  FVKELF.... ....AGTIEN KVLKDYLIQD YHFFDAFLSM LGACVAHADK 
ThiaBacAqu  FVRGIG.... ....DGTLPL GNFRYYILQD AYYLSHFSRV QSLGAAKAPD 
ThiaBacSim  FVAGIG.... ....DGTLPL ECFRFYVMQD AYYLSHFARV QALGAVKATD 
thiaAlkHal  FIKGVG.... ....DGTLPI ECFRYYVMQD AYYLSHFARI QSLGGTKADN 
thiaAmpJil  FVQGVG.... ....DGTLPL DRFRYYVMQD SYYLSTFARV QSLGGAMADS 
thiaAnoFla  FVKELG.... ....EGTLDL RCFRYYVLQD SYYLTHFAKV QALGGAMADD 
thiaAnoTep  FVRELG.... ....EGTLDL SCFRYYVLQD SYYLSHFAKV QALGAAKAPD 
thiaBacAci  FVKGIG.... ....DGTLPL ECFRFYVMQD AYYLSHFARV QALGAVKATD 
thiaBacAlt  FVQGIG.... ....DGTLSL DRFTYYVMQD SYYLTHFAKV QSYGAAISED 
thiaBacAmy  FVQGIG.... ....DGTLPI DRFKYYVLQD SYYLTHFAKV QSFGAAYAKD 
thiaBacAnt  FVKKLG.... ....EGTLDL ANFRYYVLQD SYYLSHFARV QTLGAAKALE 
thiaBacMar  FVKGIG.... ....DGSLPL ENFKFYVLQD SYYLTHFSKM QALGASKAGD 
thiaBacMet  FVTGIG.... ....DGSLPI DRFSYYVLQD SYYLTHFAKV QAFGAAYAED 
thiaBacMoj  FVQGIG.... ....DGTLPI DRFKYYVLQD SYYLTHFAKV QSFGAAYATD 
thiaBacPum  FVKGIG.... ....DGTLSL DRFTYYVMQD SYYLTHFAKV QAYGAAISED 
thiaBacSia  FVTGIG.... ....DGSLPL DRFSYYVLQD SYYLTHFAKV QAFAAAYAED 
thiaBacSon  FIQGIG.... ....DGSLPV DRFKYYVLQD SYYLTHFAKV QSFAAAYADD 
thiaBacTeq  FVQGIG.... ....DGTLPI DRFTYYVLQD SYYLTHFAKV QSFGAAYAKD 
thiaBacTim  FVKGIG.... ....NGTLPI KCFRYYVMQD AYYLTHFAKV QALGAAKADD 
thiaBacVal  FVQGIG.... ....DGTLPI DRFKYYVLQD SYYLTHFAKV QSFGAAYAKD 
thiaBacVie  FVKGIG.... ....DGTLPI EKFKYYLLQD AYYLSHFSKV QALGAAKALD 
thiaBacXia  FVKGIG.... ....DGTLSL DRFTYYVMQD SYYLTHFAKV QSYGAAISED 
thiaGeoCal  FVKELG.... ....EGTLDL RRFRYYVMQD AYYLRHFARV QAIGAAKSPD 
thiaGeoThe  FVQELG.... ....QGTLAR EKFRYYVMQD AYYLRHFARV QAIGAAKSPD 
thiaGraHal  FVQGIG.... ....NGTLPV EKFKYYVLQD AYYLSHFARV QSLGAAKADS 
thiaJeoCam  FVKGIG.... ....DGTLSL ERFRFYVMQD AYYLTHFAKV QALGAVKATD 
thiaPaeEhi  FVKGIG.... ....DGTLPL DCFRHYVLND AYYLSQFARV QALGAAKAND 
thiaPaeElg  FVKGIG.... ....DGTLPL DCFRHYVLND AYYLSQFARV QALGAAKAND 
thiaPaeGin  FVRGIG.... ....DGSLPL DRFRYYVLND SYYLSHFARI QALGAAKADD 
thiaPaeMuc  FVRGIG.... ....DGSLPL DAFRHYVLND AYYLSQFARV QALGAAKAND 
thiaSalAid  FVQGIG.... ....DGTLPI DRFKYYVLQD SYYLTHFAKV QSFGAAYAKD 
thisJeoSol  FVKGIG.... ....DGTLSL DQFRYYVLQD SYYLSHFAKV QTLGAAKADD 
 unkSheDen  FIHEVL.... ....DGKATK ALYAIYMTET YHYTKHNAKN QALVGIMGKD 
tregVibOwe  FIQIVL.... ....DGKATK ELYAIYMIET YHYTKHNARN QALVGAVANN 
tregPseFlu  LVKAIR.... ....GGSVSK ALYAIYMIET FHYTAHNARN QGLVGVRHA. 
tregBurGlu  LARSIQ.... ....AGEFSK ELYMIYMLET YHYTSHNARN QAVAGVAH.P 
tregBurGla  LARAIR.... ....SGEFSR DLYMIYMLET YHYTSHNARN QALAGVAH.P 
tregXylFas  FLRAIQ.... ....DGEVTK SLYALYLLET YHYTKHNARN QALVGVRYG. 
tregBurOxy  FWHHVM.... ....NRPVSR EFYRDLMIEI HHYTKHNSMN QAATAFVSAP 
tactRalPic  FWQHVL.... ....NRPVTR EFYHDLMVEI YHYTRHNSMN QAATAFVAAP 
tregBurH16  FWNRVM.... ....ERPVTR ELYRDLMIEI HHYTKHNSMN QAVTAFVNAP 
tregRalSol  FWQHVL.... ....HRSVTR EFYHDLMVEI YHYTRHNSMN QAATAFVTAP 
tregPseBra  YWKFSL.... ....DNPTPP ALYQQLMLQV YHYTRYNSVN QAACAFSSDP 
tregPseChl  YWKFSQ.... ....ENPTSP ALYQQLMLQV YHYTRYNSVN QAACAFSADP 
thiaBacSub  FVQGIG.... ....DGTLPI DRFKYYILQD SYYLTHFAKV QSFGAAYAKD 
      3RM5  FVKKVA.... ....DGTLER KKFQFFIEQD YAYLVDYARV HCIAGSKAPC 
T20pSacCer  FVKKVA.... ....DGTLER KKFQFFIEQD YAYLVDYARV HCIAGSKAPC 
T21pSacCer  FVRKVA.... ....DGSLEP KKFQFFIEQD YLYLVNYARI SCIAGSKSPC 
T22pSacCer  FVKRVA.... ....DGTLER KKFQFFIEQD YLYLIDYVRV SCVTGSKSPT 
pmpkBlaDer  FVEGLG.... ....KGTLPV EKFKGYLIQD YHYLVHFARS NALAASKHNN 
pmpkCanAlb  FVKDLA.... ....ENNLPF NKFLYFLKQD YHYLVNYAQV HGLAASLAPT 
pmpkHisCap  FVAGLG.... ....KGTLPV EKFKGYLIQD YHYLIHFARS NALAASKRTD 
pmpkPenSol  FVEGMG.... ....QGTLPI ERFKAYLVQD YLYLVQFARS NALASYKAKS 
pmpkSclBor  FVAGLG.... ....DGTLPM ESFKYYLIQD YLYLVQFARA TALASYKAKT 
pmpkTriInt  FVQKLS.... ....IGALPV ENFKWYLVQD YLYLVNFARS NALAAYKSHT 
MMOxMetTri  GSIRTI.... ....DPYWRD EILNKYFGAL LYSEYGLFNA HS.SVGRDCL 
MMOxMetSpo  GSIRTI.... ....DAYWRD EILNKYYGAL LYNEYGLFNA HS.SVGRDCL 
MMOxMetSil  GAVRSI.... ....DPTWRD EILDKYWGAL LFSEYGLFNA HS.SVSRDAL 
MMOxMetSte  GAVRSI.... ....DPKWRD EILAKYWGAL LFSEYGQFNA HS.SVARDAL 
MMOxSkeAer  GAIRTM.... ....EPFWRD EILDRYWGAL LFNEYGLFNA HS.SVLRDCL 
MMOxMetBur  GQGRSI.... ....DPVWRD EVLNDYLGAY CFNEYGLFNA HS.SASRDCL 
MMOxMetMet  GHVRSI.... ....DPVWRD EVLGDYLGAF GFYEYGLFNS HS.SVVRDCL 
MMOxMycRho  GMYRDL.... ....DSEWTF DVIAKVYGAY AHHEYGIFGL LQ.SPQRDVL 
MMOxMycTY6  RVFDEM.... ....DPVWTR EILGRHYRAW AYAEYGLFRA FA.VAQREAL 
MMOxMycLen  GAFNEL.... ....DPVWTR EILGQHYRAW AYAEYGLFRA FA.VAQREAL 
TMOxGemNec  GAHMAF.... ....DKVWQ. RILQVHLGAW KHAEFGLGTS LM.QAQRYGY 
MMOAMetTri  LGAGNK.... ....VHPRWG ETMKVISNFL EVGEYNAIAA SA.MLWDSAT 
MMOAMet051  LGAGNR.... ....VHPRWG ETMKVISNFL EVGEYNAIAA SA.MLWDSAT 
MMOAMet104  LGAGNR.... ....VHPRWG ETMKVISNFL EVGEYNAIAA SA.MLWDSAT 
MMOAMet11b  VDAANR.... ....VHPKWN ESMKVISNFL EVGEYNAIAA TG.MLWDSAT 
MMOAMetAci  LGAGNK.... ....VHPRWG ETMKVISNFL EVGEYNAIAA SA.MLWDSAT 
MMOAMetB12  LEAGNR.... ....VHPRWG ETMKVASNFL EVGEYNAIAA SA.MLWDSAS 
MMOAMetB4S  LGAGNK.... ....VHPRWG ETMKVISNFL EVGEYNAIAA SA.MLWDSAT 
MMOAMetCap  LNAGVR.... ....VHPKWN ETMKVVSNFL EVGEYNAIAA TG.MLWDSAQ 
MMOAMetD15  LGAGNK.... ....VHPRWG ETMKVISNFL EVGEYNAIAA SA.MLWDSAT 
MMOAMetHT1  VDAANR.... ....VHPKWN ESMKVISNFL EVGEYNAIAA TG.MLWDSAT 
MMOAMetHir  LGAGNR.... ....VHPRWG ETMKVISNFL EVGEYNAIAA SA.MLWDSAT 
MMOAMetJap  LDAGNR.... ....IHPKWG ETMKVASNFL EVGEYNAIAA TG.MLWDSAT 
MMOAMetLC1  VDAANR.... ....VHPKWN ESMKVISNFL EVGEYNAIAA TG.MLWDSAT 
MMOAMetLR1  LGAGNR.... ....VHPRWG ETMKVISNFL EVGEYNAIAA SA.MLWDSAT 
MMOAMetLW4  LGAGNK.... ....VHPRWG ETMKVISNFL EVGEYNAIAA SA.MLWDSAT 
MMOAMetMK1  VDAANR.... ....VHPKWN ESMKVISNFL EVGEYNAIAA TG.MLWDSAT 
MMOAMetMar  LNAGNR.... ....IHPKWG ETMKVASNFL EVGEYNAIAG SA.MLWDSAT 
MMOAMetMet  VDAANR.... ....VHPKWN ESMKVISNFL EVGEYNAIAA TG.MLWDSAT 
MMOAMetMiy  VDAANR.... ....VHPKWN ESMKVISNFL EVGEYNAIAA TG.MLWDSAT 
MMOAMetPW1  LGAGNK.... ....VHPRWG ETMKVISNFL EVGEYNAIAA SA.MLWDSAT 
MMOAMetPal  LEAGNR.... ....VHPRWG ETMKVASNFL EVGEYNAIAA TG.MLWDSAT 
MMOAMetSE1  LGAGNR.... ....VHPRWG ETMKVISNFL EVGEYNAIAA SA.MLWDSAT 
MMOAMetSil  LEAGNR.... ....VHPRWG ETMKVASNFL EVGEYNAIAA SA.MLWDSAS 
MMOAMetSpo  LGAGNK.... ....VHPRWG ETMKVISNFL EVGEYNAIAA SA.MLWDSAT 
MMOAMetSte  LEAGNR.... ....VHPRWG ETMKVASNFL EVGEYNAIAA TG.MLWDSAT 
MMOAMetTun  LEAGSR.... ....VHPRWG ETMKVASNFL EVGEYNAIAA SA.MLWDSAS 
MMOAMycChu  LKAPTR.... ....VEPRWA EVMKLLAGAL ELGEYNAIAG SA.VLADTTR 
MMOAMycRho  LKAPTR.... ....VEPRWA EMMKLLGGAL ELGEYNALSG AA.VMADTTR 
MMOASkeAer  LGAGNR.... ....MHPKWG ETMKIASNFL EVGEYNAIAA SA.MLWDAAN 
MMOAMetBur  LDAGNR.... ....IHPKWG ETMKVASNFL EVGEYNAIAA TG.MLWDSAT 
RDR1Esccol  RIDYQA.... ....LPEHEK HIFISNLKYQ TLLDSIQGRS PNVALLPLIS 
RDR1SalBon  RIDYQA.... ....LPEHEK HIFISNLKYQ TLLDSIQGRS PNVALLPLIS 
RDR1CitRod  RIDYQA.... ....LPEHEK HIFISNLKYQ TLLDSIQGRS PNVALLPLIS 
RDR1CitSed  RIDYQA.... ....LPEHEK HIFISNLKYQ TLLDSIQGRS PNVALLPLIS 
RDR1KluCry  RIDYQA.... ....LPEHEK HIFISNLKYQ TLLDSIQGRS PNVALLPLIS 
RDR1KluAsc  RIDYQA.... ....LPEHEK HIFISNLKYQ TLLDSIQGRS PNVALLPLIS 
RDR1CitYou  RIDYQA.... ....LPEHEK HIFISNLKYQ TLLDSIQGRS PNVALLPLIS 
RDR1CitAma  RIDYQA.... ....LPEHEK HIFISNLKYQ TLLDSIQGRS PNVALLPLIS 
RDR1CitWer  RIDFQA.... ....LPEHEK HIFISNLKYQ TLLDSIQGRS PNVALLPLIS 
RDR1TraOdo  RIDYQA.... ....LPEHEK HIFISNLKYQ TLLDSIQGRS PNVALLPLIS 
RDR1EntHor  RIDFQA.... ....LPEHEK HIFLSNLKYQ TLLDSIQGRS PNVALLPLIS 
RDR1EntClo  RIDYQS.... ....LPDHEK HIFISNLKYQ TLLDSIQGRS PNVALLPLIS 
RDR1EntLig  RIDYQA.... ....LPEHEK HIFISNLKYQ TLLDSIQGRS PNVALLPLIS 
RDR1KleVar  RIDYQA.... ....LPEHEK HIFISNLKYQ TLLDSIQGRS PNVALLPLIS 
RDR1KlePne  RIDYQA.... ....LPEHEK HIFISNLKYQ TLLDSIQGRS PNVALLPLIS 
RDR1MoeWis  RIDYNA.... ....LPDHEK HIFISNLKYQ TLLDSIQGRS PNVAFLPLIS 
RDR1AerSch  RIDYQA.... ....LPPHEQ HIFISNLKYQ TLLDSIQGRS PNVALLPLVS 
RDR1CanSch  RIDYQQ.... ....LPEHEK HIFISNLKYQ TLLDSIQGRS PNVALLPLIS 
RDR1AerDiv  RIDFQA.... ....LPPHEQ HIFISNLKYQ TLLDSIQGRS PNVALLPLVS 
RDR1GilApi  RIDYAA.... ....LPEHEK HIFISNLKYQ TLLDSIQGRS PNVALLPLIS 
RDR1GalAna  RIDYQS.... ....LPEHEK HIFISNLKYQ TLLDSIQGRS PNVALLPLVS 
RDR1ProAlc  RIDYNA.... ....LPDHEK HIFISNLKYQ TLLDSIQGRS PNVAFLPLIS 
RDR1AviPar  RIDYAA.... ....LPEHEK HIFISNLKYQ TLLDSIQGRS PNVALLPLVS 
RDR1AerHyd  RIDFQA.... ....LPPHEQ HIFISNLKYQ TLLDSIQGRS PNVALLPLVS 
RDR1AerMed  RIDYQA.... ....LPPHEQ HIFISNLKYQ TLLDSIQGRS PNVALLPLVS 
RDR1AerSan  RIDFQA.... ....LPPHEQ HIFISNLKYQ TLLDSIQGRS PNVALLPLVS 
RDR1AerTec  RIDYQA.... ....LPPHEQ HIFISNLKYQ TLLDSIQGRS PNVALLPLVS 
RDR1AerFin  RIDYQA.... ....LPPHEQ HIFISNLKYQ TLLDSIQGRS PNVALLPLVS 
RDR1SalCos  RIDYNK.... ....LPEHEK HIFISNLKYQ TLLDSIQGRS PNVALLPLVS 
RDR1AerPis  RIDYQA.... ....LPPHEQ HIFISNLKYQ TLLDSIQGRS PNVALLPLVS 
RDR1AerSal  RIDYQA.... ....LPPHEQ HIFISNLKYQ TLLDSIQGRS PNVALLPLVS 
RDR1PasBet  RIDYAA.... ....LPEHEK HIFISNLKYQ TLLDSIQGRS PNVALLPLVS 
RDR1AerRiv  RIDYHA.... ....LPPHEQ HIFISNLKYQ TLLDSIQGRS PNVALLPLVS 
RDR1EntCal  RIDYNK.... ....LPEHEK HIFISNLKYQ TLLDSIQGRS PNVALLPLVS 
RDR1SalSoc  RIDYNK.... ....LPEHEK HIFISNLKYQ TLLDSIQGRS PNVALLPLIS 
RDR1AerEnc  RIDYQA.... ....LPPHEQ HIFISNLKYQ TLLDSIQGRS PNVALLPLVS 
RDR1AerAqu  RIDYQA.... ....LPPHEQ HIFISNLKYQ TLLDSIQGRS PNVALLPLVS 
RDR1AerMol  RIDYHA.... ....LPPHEQ HIFISNLKYQ TLLDSIQGRS PNVALLPLVS 
RDR1NeiGon  RIDYAN.... ....LPEHEK HIFISNLKYQ TLLDSIQGRS PNVALLPLVS 
RDR1AerSob  RIDYQA.... ....LPPHEQ HIFISNLKYQ TLLDSIQGRS PNVALLPLVS 
RDR1AerPop  RIDYQA.... ....LPPHEQ HIFISNLKYQ TLLDSIQGRS PNVALLPLVS 
RDR1AerFlu  RIDYQA.... ....LPPHEQ HIFISNLKYQ TLLDSIQGRS PNVALLPLVS 
RDR1EntNor  RIDYNK.... ....LPEHEK HIFISNLKYQ TLLDSIQGRS PNVALLPLVS 
RDR1NeiMen  RIDYAN.... ....LPEHEK HIFISNLKYQ TLLDSIQGRS PNVALLPLVS 
RDR1NeiLac  RIDYAN.... ....LPEHEK HIFISNLKYQ TLLDSIQGRS PNVALLPLVS 
RDR1PhoGae  RIDYNN.... ....LPDHER HIFISNLKYQ TLLDSIQGRS PNVALLPIVS 
RDR1TolAue  RIDYQT.... ....LPPHEQ HIFISNLKYQ TLLDSIQGRS PNVALLPLVS 
RDR1NeiPol  RIDYAN.... ....LPEHEK HIFISNLKYQ TLLDSIQGRS PNVALLPLVS 
RDR1NeiCin  RIDYAN.... ....LPEHEK HIFISNLKYQ TLLDSIQGRS PNVALLPLVS 
RDR1VibOri  RIDYNK.... ....LPDHEK HIFISNLKYQ TLLDSIQGRS PNVALLPLVS 
RDR1VibGaz  RINYNN.... ....LPEHEK HIFISNLKYQ TLLDSIQGRS PNVALLPLVS 
RDR1VibPac  RIDYNK.... ....LPDHEK HIFISNLKYQ TLLDSIQGRS PNVALLPLVS 
RDR1AlyCra  RIDYNN.... ....LPEHEK HIFISNLKYQ TLLDSIQGRS PNVGLLPLVS 
RDR1VibSpl  RIDYNK.... ....LPEHEK HIFISNLKYQ TLLDSIQGRS PNVALLPLVS 
RDR1ActSui  RIDYQS.... ....LPEHEK HIFISNLKYQ TLLDSIQGRS PNVAFLPLVS 
RDR1VibCam  RIDYNK.... ....LPDHEK HIFISNLKYQ TLLDSIQGRS PNVALLPLVS 
RDR1KinKin  RIDYAN.... ....LPDHEK HIFISNLKYQ TLLDSIQGRS PNVGFLPLVS 
RDR1VibAzu  RIDYNK.... ....LPEHEK HIFISNLKYQ TLLDSIQGRS PNVALLPLVS 
RDR1VibHar  RIDYNK.... ....LPDHEK HIFISNLKYQ TLLDSIQGRS PNVALLPLVS 
RDR1KinDen  RIDYAN.... ....LPEHEK HIFISNLKYQ TLLDSIQGRS PNVGFLPLVS 
RDR1AliWod  RIDYHN.... ....LPDHEQ HIFISNLKYQ TLLDSIQGRS PNVALLPLVS 
RDR1VibPar  RIDYNK.... ....LPDHEK HIFISNLKYQ TLLDSIQGRS PNVALLPLVS 
RDR1PhoIli  RIDYNN.... ....LPDHEK HIFISNLKYQ TLLDSIQGRS PNVALLPIVS 
RDR1VibNat  RIDYNK.... ....LPDHEK HIFISNLKYQ TLLDSIQGRS PNVALLPLVS 
RDR1VibAlg  RIDYNK.... ....LPDHEK HIFISNLKYQ TLLDSIQGRS PNVALLPLVS 
RDR1BasPsi  RIDYQG.... ....LPEHEK HIFISNLKYQ TLLDSIQGRS PNVAFLPLVS 
RDR1KerGyi  RIDYQN.... ....LPEHEK HIFISNLKYQ TLLDSIQGRS PNVALLPLVS 
RDR1PhoPho  RIDYNN.... ....LPDHEK HIFISNLKYQ TLLDSIQGRS PNVALLPIVS 
RDR1PelInd  RIDYAG.... ....LPDHEK HIFISNLKYQ TLLDSIQGRS PNVALLPLVS 
RDR1MorCer  RIDYAN.... ....LPEHEK HIFISNLKYQ TLLDSIQGRS PNVALLPLVS 
RDR1OliUre  RIDYAA.... ....LPEHEK HIFISNLKYQ TLLDSIQGRS PNVAFLPIVS 
RDR1CanTac  RIDYKN.... ....LPDHEK HIFISNLKYQ TLLDSIQGRS PNVAFLPIVS 
RDR1AlgSag  RIDYEG.... ....LPEHEK HIFVSNLKYQ TLLDSIQGRS PNVALLPLVS 
RDR1SheMar  KIDYAM.... ....LPDHEQ HIFISNLKYQ TLLDSIQGRS PNVAFLPLVS 
RDR1AliAgr  RIDFQQ.... ....LPEHEK HIFISNLKYQ TLLDSVQGRS PNVALLPIVS 
RRR2SalEnt  IPAWQT.... ....LSAAEQ QLTIRVFTGL TLLDTIQNIA GAPSLMADAI 
RRR2SalBon  IPAWQT.... ....LSATEQ QLTIRVFTGL TLLDTIQNIA GAPSLMVDAI 
RRR2CitKos  IPAWQT.... ....LSAAEQ QLTIRVFTGL TLLDTIQNIA GAPALMQDAL 
RRR2CitBra  IPAWQT.... ....LNAAEQ QLTIRVFTGL TLLDTIQNIA GAPALMADSL 
RRR2CitFre  IPAWQT.... ....LNAAEQ QLTIRVFTGL TLLDTIQNVA GAPALMADSL 
RRR2CitSed  IPAWQS.... ....LSPAEQ QLTIRVFTGL TLLDTIQNIA GAPSLMADSL 
RRR2CitRod  IPAWQS.... ....LNAAEQ QLTIRVFTGL TLLDTIQNIA GAPSLMADAL 
RRR2CitAma  IPAWQN.... ....LSAAEQ QLTIRVFTGL TLLDTIQNIA GAPSLMADSL 
RRR2CitWer  VPSWQT.... ....LNAAEQ QLTIRVFTGL TLLDTIQNVA GAPALMADSL 
RRR2CitS77  IPAWQT.... ....LNAAEQ QLTIRVFTGL TLLDTIQNIA GAPTLMQDAL 
RRR2CitJT3  LPAWQN.... ....LSAAEQ QMTIRVFTGL TLLDTIQNIA GAPSLMADSL 
RRR2CitCtB  IPAWQN.... ....LSAAEQ QLTIRVFTGL TLLDTIQNIA GAPSLMADSL 
RRR2Cit106  IPAWQT.... ....LNAAEQ QLTIRVFTGL TLLDTIQNIA GAPTLMQDAL 
RRR2CitYou  IPAWQT.... ....LSAAEQ QLTIRVFTGL TLLDTIQNIV GAPALMADSI 
RRR2Cit100  IPAWQT.... ....LNAAEQ QLTIRVFTGL TLLDTIQNIA GAPALMADSI 

            201                                                250 
HomSapHOx1  AP..VYF... .....PEELH .RKAALEQDL AFWY....GP R......... 
PanTroHOx1  AP..VYF... .....PEELH .RKAALEQDL AFWY....GP R......... 
PonAbeHOx1  AP..VYF... .....PEELH .RKAALEQDL AFWY....GP R......... 
 ClSabHOx1  AP..VYF... .....PEELH .RKAALEQDL AFWY....GP R......... 
NomLeuHOX1  AP..VYF... .....PEELH .RKDALEQDL AFWY....GP R......... 
MacFasHOx1  AP..VYF... .....PEELH .RKAALEQDL AFWY....GP R......... 
RhiRoxHOx1  TP..VYF... .....PEELH .RKAALEQDL AFWY....GP R......... 
PapAnuHOx1  AP..VYF... .....PEELH .RKAALEQDL AFWY....GP R......... 
MacMulHOx1  AP..VYF... .....PEELH .RKATLEQDL AFWY....GP R......... 
GorGorHOx1  AP..VYF... .....PEELH .RKAALEQDL AFWY....GP R......... 
CalJacHOx1  AP..LYF... .....PEELH .RKAALEQDL AFWY....GP H......... 
SaiBolHOx1  AP..LYF... .....PEELH .RKAALEQDL AFWY....GP R......... 
VicPacHOx1  AP..LYF... .....PEELH .RRAALEQDL AFWY....GP R......... 
OryAfeHOx1  MP..LYF... .....PEELH .RRAMLEQDM AFWY....GA H......... 
FelCatHOx1  AP..LYF... .....PEELH .RRAALERDM AFWY....GP R......... 
BubBubHOx1  TP..LYF... .....PEELH .RRAALEQDM AFWY....GP R......... 
PanTigHOx1  AP..LYF... .....PEELH .RRAALERDM AFWY....GP R......... 
OryCunHOx1  AP..LYF... .....PEELH .RKPALELDM AFWY....GP R......... 
MusPutHox1  AP..LYF... .....PEELH .RKAALERDM AFWY....GT H......... 
MyoBraHOx1  AP..LYF... .....PEELH .RRAALEQDL TFWY....GP R......... 
BosMutHOx1  TP..LYF... .....PEELH .RRAALEQDM AFWY....GP R......... 
CamFerHOx1  AP..LYF... .....PEELH .RRAALEQDL AFWY....GP R......... 
OdoDivHOx1  AP..LYF... .....PEELH .RKAALERDM AFWY....GA H......... 
NanGalHOx1  AP..LYF... .....PEELH .RKAALEQDM AFWY....GP R......... 
TarSyrHOx1  AP..LYF... .....PEELH .RRAALEQDM AFWF....GP G......... 
LipVexHOx1  TP..LYF... .....PEELH .RRGALEQDM AFWY....GS R......... 
LoxAfrHOx1  AP..LYF... .....PEELH .RRAALEQDM AFWY....GP H......... 
EleEdwHOx1  SP..LYF... .....PEELH .RQAALQQDM VFWY....GP E......... 
MusPutHOx1  AP..LYF... .....PEELH .RKAALERDM AFWY....GT H......... 
CerSimHOx1  AP..LYF... .....PEELH .RRAALEQDM AFWY....GP R......... 
EriEurHOx1  AP..LYF... .....PEELH .RTAALEQDM AFWF....GP H......... 
DasNovHOx1  TP..VYF... .....PEELH .RRVALEQDM AFWY....GP R......... 
EquCabHOx1  AP..LYF... .....PEELH .RRAALEQDM AFWY....GP R......... 
ConCriHOx1  AP..LYF... .....PEELH .RRAALEQDM AFWY....GP G......... 
EchTelHOx1  SP..LYF... .....PEELH .RTAALEQDM AFWY....GP S......... 
MonDomHOx1  VP..IYF... .....PEELA .RMPALEQDM RFWY....GP R......... 
SarHarHOx1  TP..IYF... .....PEELN .RTPALEQDM EFWY....GP Q......... 
ColStrHOx1  AP..VYF... .....PAELH .RKAALEKDL EYFY....GS N......... 
PseHumHOx1  AP..VYF... .....PAELH .RKAALEEDL KYFY....GQ N......... 
AnaPlaHOx1  AP..VYF... .....PAELH .RKAALEEDL KYFY....GR N......... 
GalGalHOx1  AP..VYF... .....PMELH .RKAALEKDL EYFY....GS N......... 
TaeGutHOx1  AP..VYF... .....PAELH .RKAALEEDL KYFY....GR N......... 
ChlMacHOx1  AP..VYF... .....PAELH .RKAALEEDL KYFY....GS N......... 
NesNotHOx1  AP..VYF... .....PVELH .RKAALEQDL KFFY....GS N......... 
AliMisHOx1  AP..VYF... .....PAELH .RKDALEQDL EYFY....GP V......... 
MelGalHOx1  AP..VYF... .....PAELH .RKAALEKDL EYFY....GS N......... 
CucCanHOx1  AP..VYF... .....PAELH .RKAALEEDL EYFY....GS N......... 
TauEryHOx1  AP..VYF... .....PAELH .RKAALEEDL KYFY....GS N......... 
CheMydHOx1  IP..VYF... .....PAELH .RKTALQEDL EYFY....GP L......... 
SerCanHOx1  AP..VYF... .....PAELH .RKAALEEDL KYFY....GR N......... 
AptForHOx1  AP..VHF... .....PAELH .RKASLEKDL EYFY....GS N......... 
FulGlaHOx1  AP..VYF... .....PTELH .RKAALEKDL EYFY....GS N......... 
PelSinHOx1  TA..VYF... .....PSELH .RNAALQQDL EYFY....GP S......... 
CorCorHOx1  AP..VYF... .....PAELH .RKAALEEDL KYFY....GR N......... 
GeoForHOx1  AP..LYF... .....PAELH .RKAALEEDL KYFY....GR N......... 
XenTroHOx1  SP..VYF... .....PMELH .RKNALEEDL EYFY....GP Q......... 
PelCriHOx1  AP..VYF... .....PAELH .RKAALEEDL EYFY....GS N......... 
MesUniHOx1  AP..VYF... .....PAELH .RKAALEEDL EYFY....GS N......... 
AnoCarHOx1  AP..VYF... .....PNELN .RRAALEEDL EYFY....GP T......... 
StrAusHOx1  AP..VYF... .....PVELH .RKAALEKDL EYFY....GS N......... 
OpiHoaHOx1  AP..VYF... .....PAELH .RKAALEKDL EYFY....GS N......... 
HomSapHOx2  AP..LYF... .....PMELH .RKEALTKDM EYFF....GE N......... 
DanRerHOx2  AP..LYF... .....PHELH .RRDALAQDL QFFY....GS D......... 
PicPubHOx2  AP..LYF... .....PLELH .RRAALGKDL EYFY....GE D......... 
TauEryHOx2  AP..LYF... .....PLELH .RREALVKDL EYFY....GE D......... 
PhaCarHOx2  AP..LYF... .....PLELH .RREALVKDL KYFY....GE D......... 
ChlMacHOx2  AP..LYF... .....PLELH .RREALVKDL KYFY....GE D......... 
HalAlbHOx2  AP..LYF... .....PLELH .RREALVKDL KYFY....GE D......... 
CucCanHOx2  AP..LYF... .....PLELH .RREALVKDL QYFY....GE D......... 
LepDisHOx2  AP..LYF... .....PLELH .RREALVKDL TYFY....GE D......... 
HalLeuHOx2  AP..LYF... .....PLELH .RREALVKDL KYFY....GE D......... 
NesNotHOx2  AP..LYF... .....PLELH .RKEALIKDL KYFY....GE D......... 
LoxAfrHOx2  AP..LYF... .....PMELH .RKEALTKDM EYFF....GE N......... 
PelCriHOx2  AP..LYF... .....PLELH .RREALVKDL EYFY....GE D......... 
ApaVitHOx2  AP..LYF... .....PVELH .RREALVKDL KYFY....GE D......... 
PseHumHOx2  AP..LYF... .....PVELH .RREALAKDL KYFY....GE D......... 
NipNipHOx2  AP..LYF... .....PLELH .RREALVKDL KYFY....GE D......... 
CorBraHOx2  AP..LYF... .....PVELH .RREALAKDL KYFY....GE D......... 
GeoForHOx2  AP..LYF... .....PVELH .RREALAKDL KYFY....GE D......... 
MacMulHOx2  AP..LYF... .....PMELH .RKEALTKDM EYFF....GE N......... 
MacFasHOx2  AP..LYF... .....PMELH .RKEALTKDM EYFF....GE N......... 
TarSyrHOx2  AP..LYF... .....PVELH .RKEALTKDM EYFF....GE N......... 
JacJacHOx2  AP..LYF... .....PVELH .RKEALTKDM EYFF....GE N......... 
SaiBolHOx2  AP..LYF... .....PMELH .RKEALTKDM GYFF....GE N......... 
NanGalHOx2  AP..LYF... .....PMELH .RKEALTKDM EYFF....GE N......... 
TupChiHOx2  AP..LYF... .....PTELH .RKEALTKDM EYFF....GE N......... 
UrsMarHOx2  AP..LYF... .....PMELH .RKEALIKDM EYFF....GE D......... 
OtoGarHOx2  AP..LYF... .....PTELH .RKEALTRDL EYFF....GE N......... 
CalJacHOx2  AP..LYF... .....PTELH .RKEALTKDM GYFF....GE N......... 
OchPriHOx2  TP..LYF... .....PMELH .RKEALTKDM KYFF....GE N......... 
VicPacHOx2  AP..LYF... .....PMELH .RKAALTKDM EYFY....GG D......... 
OryAfeHOx2  AP..LYF... .....PMELH .RKEALTKDM EYFF....GE N......... 
CamDroHOx2  AP..LYF... .....PMELH .RKAALTKDM EYFY....GG D......... 
TurTruHOx2  AP..LYF... .....PSELH .RKAALIKDM EYFY....GE D......... 
OrcOrcHOx2  AP..LYF... .....PSELH .RKAALIKDM EYFY....GE D......... 
LipVexHOx2  AP..LYF... .....PSELH .RKAALIKDM EYFY....GE D......... 
CamBacHOx2  AP..LYF... .....PMELH .RKAALTKDM EYFY....GG D......... 
GalVarHOx2  TP..LYF... .....PTELH .RKEALTKDM EYFF....GE N......... 
FukDamHOx2  AP..LYF... .....PMELH .RKEALTKDM EYFF....GE N......... 
PhyCatHOx2  AP..LYF... .....PTELH .RKAALIKDM EYFY....GE D......... 
CamFerHOx2  AP..LYF... .....PMELH .RKAALTKDM EYFY....GG D......... 
SorAraHOx2  AP..LYF... .....PTELH .RKKALTRDM EYFF....GE D......... 
PteAleHOx2  AP..LYF... .....PMELH .RKEALTKDM EYFF....GE D......... 
MyoDavHOx2  AP..LYF... .....PMELH .RKEALIKDM EYFF....GE D......... 
DasNovHOx2  AP..LYF... .....PTELH .RKEALTKDM GYFF....GE N......... 
EriEurHOx2  AP..LYF... .....PTELH .RKKALTKDM EYFY....GE D......... 
BosMutHOx2  AP..LYF... .....PTELH .RKKALIRDM EYLY....GE H......... 
EleEdwHOx2  AP..LYF... .....PLELH .RKEALTKDM KYFF....GE N......... 
BubBubHOx2  AP..LYF... .....PTELH .RKKALIRDM EYLY....GE H......... 
PanHodHOx2  AP..LYF... .....PMELH .RKKALIRDM EYLY....GE H......... 
CheMydHOx2  AP..LYF... .....PLELH .RKEALAKDM EYFY....GE N......... 
ChrPicHOx2  AP..LYF... .....PLELH .RKEALAKDM EYFY....GE N......... 
AllMisHOx2  AP..LYF... .....PLELH .RKKELAKDL KFFY....GE D......... 
ChaPelHOx2  AP..LYF... .....PLELH .RREALAKDL KYFY....GE D......... 
EgrGarHOx2  AP..LYF... .....PLELH .RREALVKDL KYFY....GE D......... 
PodCriHOx2  AP..LYF... .....PLELH .RREALVKDL KYFY....GE D......... 
AnaPlaHOx2  AP..LYF... .....PLELH .RKEALIKDM KYFY....GE D......... 
SerCanHOx2  AP..LYF... .....PVELH .RREALAKDL NYFY....GE D......... 
CalAnnHOx2  AP..LYF... .....PLELH .RREALARDL RYFY....GE D......... 
CatAurHOx2  AP..LYF... .....PLELH .RREALVKDL KYFY....GE D......... 
CorCorHOx2  AP..LYF... .....PVELH .RREALAKDL KYFY....GE D......... 
MesUniHOx2  AP..LYF... .....PLELH .RREALAKDL KYFY....GE D......... 
AcaChlHOx2  AA..LYF... .....PVELH .RREALAKDL KYFY....GE D......... 
ZonAlbHOx2  AP..LYF... .....PVELH .RREALAKDL KYFY....GE D......... 
LatChaHOx2  AS..LYF... .....PIELN .RKENLAKDL EYFY....GE D......... 
OryLatHOx2  AP..LYF... .....PAELH .RHEALARDL EYFY....GP E......... 
TakRubHOx2  AP..LYF... .....PAELH .RHQALACDL EYFY....GP N......... 
OreNilHOx2  AP..LYF... .....PAELH .RHEALARDL EYFY....GP E......... 
NeoBriHOx2  AP..LYF... .....PAELH .RHEALARDL EYFY....GP E......... 
LarCroHOx2  AP..LYF... .....PAELH .RHEALASDL QYFY....GP D......... 
SteParHOx2  AP..IYF... .....PTELH .RREALGRDL EYFY....GE D......... 
MayZebHOx2  AP..IYF... .....PVELH .RREALAQDL EYFY....GE D......... 
HapBurHOx2  AP..IYF... .....PVELH .RREALAQDL EYFY....GE D......... 
PunNyeHOx2  AP..IYF... .....PVELH .RHEALAQDL EYFY....GE D......... 
PoeRetHOx2  AP..IYF... .....PVELH .RREALARDL EYFY....GA N......... 
XipMacHOx2  AP..IYF... .....PVELH .RREALARDL EYFY....GA D......... 
NotCorHOx2  AP..IYF... .....PAELH .RREALARDL EYFY....GE D......... 
 CordipHOx  ES..LLD... .....PAL.N .RAEVLARDL DKLNG...SS E......... 
 CorulcHOx  TD..LLD... .....PKL.N .RADILAEDI DNFHG...ND Q......... 
 CormusHOx  VD..LLD... .....PVL.N .RKETLARDL EKLCG....A D......... 
 CorpseHOx  TD..ILD... .....PQL.N .RSEILAQDI NNFHG...DD Q......... 
 CorargHOx  AD..IVD... .....PAL.E .RVPSLESDL DALHG...ST D......... 
 CorfreHOx  AG..VVD... .....PVL.D .RVPSLEADL DHLHG...GK E......... 
 CordurHOx  SG..IVD... .....PAL.E .RVNALEHDL DHLHG...ST E......... 
 CorbovHOx  AA..VAD... .....PGL.E .RAQVLAEDL RVLGG..... .......... 
 TurotiHOx  SR..VID... .....PRL.E .RVARLESDL DELHG...DT S......... 
 SanguiHOx  SS..LLF... .....DEL.T .RTPSIARDL EHLVG....P D......... 
 MobpelHOx  AP..LHD... .....EEL.R .RLPALERDL DAIA.....P G......... 
 GoramiHOx  GA..VVD... .....DKL.R .RLPRLGADL ASFGI....D P......... 
 CelfunHOx  ST..LVF... .....DEL.T .RTPEIEKDL AFLVG....A D......... 
 RhorhoHOx  GP..FLS... .....DAL.L .RTAALEADL DFLVG....S D......... 
 ActinaHOx  GE..FVI... .....DGL.L .RRDSLARDL AYLSG....P N......... 
 RuaalbHOx  DA..LVR... .....PEL.E .RTAVLAEDL RTLTG....G G......... 
 TimsenHOx  ES..LTF... .....SEL.V .RTPSIDEDL TFLIG....E D......... 
 DiealiHOx  AP..FLH... .....DSL.L .RESALEQDL QFHLG....A G......... 
 MictesHOx  SV..FLS... .....DKL.T .RLPALEADL EFLIG....A D......... 
 OerturHOx  AT..LVF... .....DEL.T .RTPSIEKDL AFLVG....P D......... 
StremegHOx  GP..FLR... .....PEL.A .RTAALERDL THLHG...GD G......... 
 ProW15HOx  AS..LVF... .....DEL.T .RTPSIERDL AFLVG....P G......... 
 ActmisHOx  GA..FAD... .....PAL.F .RVPALEADL AHLHG....T G......... 
 NocserHOx  GP..FVK... .....PEL.A .RRAALESDL AYLGG....E N......... 
 LeixylHOx  AL..FIT... .....PKL.T .RLPAIEADL EFLLG....E D......... 
 TombifHOx  EP..FLH... .....DSL.L .RESALEQDL AFHLG....E D......... 
 XylcelHOx  GA..LVF... .....AEL.T .RVPAIERDL EHLYG....P E......... 
 StrkatHOx  GP..FIR... .....PEL.L .RVAEIERDL AHLRG....P S......... 
 RensalHOx  GG..FHC... .....TEL.S .RVPEIEKDL AFLIG....P H......... 
ArathaHOx1  AE..FKN... .....TGL.E .RAEKLSTDL EWFKE....Q G......... 
CamsatHOx1  TE..FKN... .....TGL.E .RADKLATDL EWFKE....Q G......... 
BrarapHOx1  AE..FKN... .....TGL.E .RSEKLAIDL EWFKE....Q G......... 
BrajunHOx1  AE..FKN... .....TGL.E .RAEKLDTDL KWFKE....Q G......... 
TarhasHOx1  AE..FKN... .....TGL.E .RSGKLAKDL EWFKE....Q G......... 
SesindHOx1  AE..FKN... .....TGL.E .RSQALAKDL EWFKH....Q G......... 
VitvinHOx1  SE..FRN... .....TGL.E .RSEKLAKDL EWFKE....Q G......... 
BetplaHOx1  AE..FRN... .....TGL.E .RSGKLAKDL EWFKE....Q G......... 
 SolycHOx1  AE..FRN... .....TGL.E .RSEVLAKDL EWFRQ....Q G......... 
NictomHOx1  AE..FRN... .....TGL.E .RSESLAKDL EWFRQ....Q G......... 
MaldomHOx1  AE..FRN... .....TGL.E .RSEKLAKDL EWFKK....Q G......... 
PrumumHOx1  SE..FRN... .....TGL.E .RSAKLAKDL EWFKE....Q G......... 
ErygutHOx1  AE..FRN... .....TGL.E .RSESLAKDL EWFKQ....Q G......... 
CucmelHOx1  AE..FSN... .....TGL.E .RSEPLAKDL EWFKE....Q G......... 
RiccomHOx1  AE..FKN... .....TGL.E .RSEALAKDL EWFKE....Q G......... 
NictabHOx1  AE..FRN... .....TGL.E .RSEALAKDL EWFRL....Q G......... 
ThecacHOx1  AE..FRN... .....TGL.E .RSEKLSKDL QWFKE....Q G......... 
CitsinHOx1  AE..FRN... .....TGL.E .RSEKLAKDL EWFKE....Q G......... 
JatcurHOx1  AE..FKN... .....TGL.E .RSESLAKDL EWFKE....Q G......... 
GosarbHOx1  AE..FRD... .....TGL.E .RSEKLAKDL QWLKE....Q G......... 
NelnucHOx1  AE..FRN... .....TGL.E .RSEKLTKDL EWFKG....Q G......... 
CicariHOx1  AE..FRN... .....TGL.E .RSASLAKDL EWFKE....K G......... 
PopeupHOx1  AE..FRN... .....TGL.E .RSEKLAKDL EWFKE....Q G......... 
MedtruHOx1  AE..FKN... .....TGL.E .RSANLDKDL KWFKE....Q G......... 
PoptreHOx1  AE..FRN... .....TGL.E .RSEKLAKDL EWFKE....Q G......... 
AmbtriHOx1  AE..FRH... .....TGL.E .RSEKLAKDL EWFRE....Q G......... 
 MoralbHOx  AE..FGN... .....TGL.E .RSGSLAKDL EWFKE....Q G......... 
 HelannHOx  AE..FRN... .....TGL.E .RAESLAKDL AWFKE....Q G......... 
GlymaxHOx1  AE..FRN... .....TGL.E .RSASLAEDL EWFKE....Q G......... 
ArathaHOx4  AG..LKN... .....TGL.E .RAENLSRDL EWFKE....Q G......... 
PhodacHOx1  AE..FRN... .....TGL.E .RSEKLAKDL EWFEE....Q G......... 
HorvulHOx1  AD..FRN... .....TGL.E .RSEPLKKDL EWFTE....Q G......... 
ZeamayHOx1  AE..FRN... .....TGL.E .RSEALKKDL EWFRQ....Q G......... 
CamsatHOx4  VE..LKN... .....TGL.E .RAENLRRDL EWFKE....Q G......... 
tactPyrFur  DL..LPF... .FAESIYYIS .KELEMFEKK AQELG..... .......... 
tactBacCer  PQV.MGKF.. .AEQIDGILN .GEMTIHKQY AKRLG...IS IQ........ 
tactBacWei  PQV.MAKF.. .AEQIDGILN .GEMTIHKQY ANKLG...IT VE........ 
tactBlaSax  PA..QAV... .LAAGCVALV .DELAWFEEQ AARRG..... .......... 
tactBroThe  TAV.THML.. .LKQAQETIA .AEMLMHTEH ARLLG...MS TT........ 
tactChrThe  HN..FDI... .LLAGLSALK .DELNWFQTK AAERQ..... .......... 
tactGeoObs  PA..QAV... .LAGGLVALV .DELAWFEEQ AAVRG..... .......... 
tactKitSet  EDD.VLAF.. .ANDAVGAIA .AEQDMHGEF TAALG...GP A......... 
tactKriFla  QQA.RDV... .LAGGLAALE .PELALFEKA ADERG..... .......... 
tactMycVan  PA..QAT... .LAGGCAALV .SELDWFDQQ AAQRG..... .......... 
tactNatOcc  EAT.MTHL.. .LGVAHQVLD .HEMELHREF AADYG...IS VE........ 
tactOscAcu  HH..FDV... .LLGGLIALK .DELNWFQVK AAERN..... .......... 
tactPleMin  EH..FDV... .ILDGLSALK .DELIWFEAK AAERK..... .......... 
tactRosCas  EEA.IIQF.. .ARFAEGVAV .VERALHFTY FREFG..... .......... 
tactRubRad  RD..QAL... .ILGGLLALE .AELTWFERK AEERD..... .......... 
tactRubXyl  RD..QRL... .LIGGLVALE .EELGWFEEQ ARRRN..... .......... 
tactTriEry  SH..FDV... .ILMGINALQ .DELNWFQDK ARERQ..... .......... 
thiaBacCyt  PQV.MAKF.. .AEQIDGILN .GEMTIHKQY AKRLG...IS IK........ 
thiaBacGae  PQV.MAKF.. .AEQIDGILN .GEMTIHKQY AKRLG...IS VQ........ 
thiaBacMan  PKV.MGKF.. .AEQIDGILN .GEMAIHRQY AARLG...IS LE........ 
thiaBacMyc  PQV.MAKF.. .AEQIDGILN .GEMTIHKQY AKRLG...IS VE........ 
thiaBacPan  PEV.MAKF.. .AKQMDGILN .GEMNLHKQY AKRLG...IS IQ........ 
thiaBacThu  PQV.MGKF.. .AEQIDGILN .GEMTIHKQY AKRLG...IS IE........ 
thiaHalSal  LER.MGTF.. .ATLLSETLH .TEMDLHREY AADFD...IS AA........ 
thiaStrAlb  EED.VRAF.. .VEDAAGALT .AEQGMHADF LDLLG...PE .......... 
thiaStrJeo  EAD.VRAF.. .ADDAVGALA .AEQEMHAAF LKDLG...LD GPGA...... 
thiaStrVit  DDE.VRTF.. .AEDAVGAIA .AEQEMHRGF MDDLG...PV R......... 
tregCanBla  PA..QAV... .LAAGCVSLV .EELAWFEEQ AVVRG..... .......... 
tregKitGri  EDE.VLAF.. .ANDAVGAIA .AEQEMHADF LHAFG...ED GA........ 
tregMasLam  HH..FDV... .ILGELAALQ .DELSWFKQK AAQRQ..... .......... 
tregMycAus  PA..QAT... .LAGGCAALV .SELDWFDQQ AAQRG..... .......... 
tregMycCos  AA..QAV... .LVSGCGALV .AELDWFEEQ AARRG..... .......... 
tregMycHec  PAD.VGMF.. .ARHAVGIID .VELDLHASL LSELG...VA N......... 
tregMycIra  DA..QST... .LAAGCVALV .AELDWFDEQ ATAAG..... .......... 
tregMycObu  RA..QNV... .LAGGCVALV .AELDWFDVK AAERG..... .......... 
tregMycSme  TA..QTV... .LAGGCMALV .AELDWFEDQ AARRG..... .......... 
tregNatJeo  EAT.MTHL.. .LGVAHQVLD .HEMELHREF AADYG...IS VE........ 
tregPyrAby  PL..LAEL.. .IELAREEIT .TEMKNYEEL LKELG...LT LE........ 
tregPyrHor  DL..LSF... .FSESIYYIS .TELDMFKRN AEKLG..... .......... 
tregScyMil  HD..FDI... .LLAGLSALK .DELNWFQAK AAERQ..... .......... 
thiaPyrHor  P...LMAE.. .LIELARDEV TVEVENYVKL LKELD...LT LE........ 
ThiaNatMoo  EA..TMTD.. .LLGIAHSTL DHEMDLHREF AADYG...IT RE........ 
tactAerPer  FE..VARL.. .ALSHASFLA STEMANYERL LGELG...LS LS........ 
tactHalHyd  LK..QKQQ.. .LIDILNIEA NVEFAKYQEL LEYYS...LE VK........ 
tactPyrArs  VD..LMKT.. .ALELAYGTV TGEMANYEAL LREVG...LT LK........ 
tactPyrCal  VG..LMKL.. .ALGLAYGTV TGEMANYEGL LREVG...LS VE........ 
tactPyrNeu  VE..QMKT.. .ALELAHGTV TGEMANYEAL LREAG...LT LK........ 
tactSphThe  DA..WAET.. .LAGHARDTL VVERSLHEGL FKDWG...IT TE........ 
tactStaHel  YE..LLRE.. .ALMLAYGDA TIEMDNYLRL LDRIG...LT IE........ 
tactStaMar  YE..LLRE.. .ALSLAYSDA TIEMDNYLKL LDKLD...LT IE........ 
tactTheSib  FD..LMRK.. .ILKLAQEEA STELVNYERL LEELG...LT IE........ 
tactTheTen  VA..SMKA.. .MLELAHGEL TGEMANYESL LRELG...LT LE........ 
tactTheTer  LA..HMER.. .FGELLLNTI RVEQELHRSY AQRFG...MS PE........ 
tactTheUzo  VR..SMRA.. .MAELAYGEL TGELASYEAL LGELG...LS LE........ 
tactVulDis  PA..AMRK.. .VLELALADV TTELENYNKL LNYLG...LS ID........ 
tactVulMou  PT..TMRK.. .ILELALADV STELENYNKL LNTLN...LS FD........ 
thiaAmyHal  LD..TMSR.. .FAGLLHETL HEEMDLHRSY CADLD...IV AA........ 
thiaAmyTai  LD..TMTR.. .FAGLLHTTL HEEMALHRSY SADLG...IA LP........ 
thiaBacAlv  LQ..TTAR.. .MAHHAQNTY EAELALHENF IKKLG...IT EE........ 
thiaBreAgr  LE..TSAR.. .FAALQESTL NMEMELHRQY AARFG...IS RE........ 
thiaCloBut  EE..IMRF.. .FAELVHSTL NFEMSVHKKY MERLN...IT SD........ 
thiaGeoKau  LA..TTAR.. .LAHHAQSTC EAELSLHETF AKLLG...IT EE........ 
thiaHalKur  MA..VMAN.. .MASHAQSTY EAELGLHENF SKQLG...IT QE........ 
thiaHerCre  EE..VTRA.. .FAGDAVGAI AAEREMHAAF MADLG...GS AE........ 
thiaKitPho  ED..EVLA.. .FSNDAVGAI AAEQEMHGEF MAALG...GA AE........ 
thiaPaeMas  PK..LMQF.. .FSKKVDNIL NGEMKIHRSY MQRLG...IT ED........ 
thiaPaePan  PR..LMQF.. .FSKKVDNIL NGEMKIHRSY MQRLG...IT ED........ 
thiaPseAut  ED..DLAM.. .FCAHAAGAI AAEQELHAEL LGKLD...LT AE........ 
tregMycXen  PG..DVSM.. .FARHAAGIV DVELALHASL LSELG...IA NS........ 
tregPatAme  DD..EIVF.. .LATAGAEAI TVEHELHAGF IADFG...LS PA........ 
tregAceBac  YA..ARLR.. .LSRFLAMIT SDENTYFIRA FDALG...VP EA........ 
tregCorTus  LA..PRLR.. .LSQFIGEVA GDENTYFLRS FEALG...VT EE........ 
tregGemRos  FE..SRIR.. .LGRFIGLVS GEENTYFLRS FDALG...IT AE........ 
tregHerArs  FT..SRVR.. .FSRFAAMIT SDENTYFLRA FDELG...LS EK........ 
tregOchAnt  ME..AKLT.. .LGRFIGMVS SDENSYFERS FAKLA...VA DA........ 
tregParDen  FE..SRLR.. .FGRFAGMVS GEENDYFLRA FAALG...VS AA........ 
tregParPan  FE..SRLR.. .FGRFAGMVS GEENDYFLRA FAALG...VG EA........ 
tregParVer  FE..SRLR.. .FGRFAGMVS GEENDYFLRA FAALG...VG EA........ 
tregPluGer  LA..AKLT.. .FGRFAGSIS SDENTYFTRA LAALG...ID ER........ 
tregProAcn  VN..AKLV.. .FGRQLGMIC SEESGWFEAT FDELG...VS QA........ 
tregProHum  ME..AKLV.. .FGRQLGMIC SEESGWFEAT FDELG...VS QT........ 
tregPseAut  PA..ARVV.. .HARQVGLVA GDEHDYFHRS FDLLG...VA DA........ 
tregPsePut  FD..ARLR.. .LARFAGMIA SDENTYFLRA FEALG...VS EA........ 
tregStaNov  FE..SRIR.. .FSQFAAMIT SDENTYFQRA FDALG...VP AA........ 
tregStrMit  LE..SKLR.. .FAKQLGFLE ADEDGYFQKA FKELK...VS EN........ 
tregStrOra  LE..SKLR.. .FAKQLGFLE ADEDGYFQKA FKELK...VA EN........ 
tregStrPne  LE..SKLR.. .FAKQLGFLE ADEDGYFQKA FKELK...VA EN........ 
ThiaBacAqu  LH..TTSR.. .MAAHAQGTN EAE.LSLHET FSVQL...GI TEE....... 
ThiaBacSim  LH..TTSR.. .LAGHAQGTY EAE.LKLHEN FSERL...GI TKE....... 
thiaAlkHal  FY..TTSR.. .MAAHAQGTY EAE.SELHRN FSERL...NI TEE....... 
thiaAmpJil  LE..VTHR.. .MAIHAQGTY EAE.MALHRT FSKLL...KI TEE....... 
thiaAnoFla  LQ..TTAS.. .MANHAQNTY EAE.LRLHET FMKEL...GI TEE....... 
thiaAnoTep  LE..TTAR.. .MAHHAQNTQ QAE.LALHEK FAKQL...GI TEA....... 
thiaBacAci  LY..TTSR.. .LASHAQGTY EAE.LKLHEN FSKRL...GI TDE....... 
thiaBacAlt  LH..TTGR.. .MAYHAQGTY EAE.LSLHRK FTELL...QI SDE....... 
thiaBacAmy  LY..TTGR.. .MASHAQGTY EAE.MALHRE FAELL...EI SEE....... 
thiaBacAnt  LE..TTAR.. .MAHHAQNTY EAE.LSLHEN FAKKL...GI TQE....... 
thiaBacMar  LQ..TSAR.. .LATHAQATF EAE.LSLHEG FSDKL...GI TEE....... 
thiaBacMet  LF..TTGR.. .MAGHAQGTY EAE.MALHRE FTELL...GI TEE....... 
thiaBacMoj  LY..TTGR.. .MASHAQGTY EAE.MALHRE FTELL...EI SEE....... 
thiaBacPum  LH..TTGR.. .MAYHAQGTY EAE.LSLHRK FTELL...KI SDE....... 
thiaBacSia  LF..TTGR.. .MAGHAQGTY EAE.MALHRE FTEIL...GI TEE....... 
thiaBacSon  LY..TTSR.. .MAEHANGTY EAE.LSLHRK FTELL...GI TEE....... 
thiaBacTeq  LY..TTGR.. .MASHAQGTY EAE.MALHRE FAELL...EI SEE....... 
thiaBacTim  LH..TTNR.. .LAIHTQGTY EAE.LALHKS FSERL...GI TEE....... 
thiaBacVal  LY..TTGR.. .MASHAQGTY EAE.MALHRE FAELL...EI SEE....... 
thiaBacVie  LH..TTSR.. .MASHAVGTN EAE.LSLHEN FSKRL...GI TDE....... 
thiaBacXia  LH..TTGR.. .MAYHAQGTY EAE.LSLHRK FTELL...QI SDE....... 
thiaGeoCal  LA..TTAR.. .LAHHAQSTC EAE.LSLHET FAELL...GI TDE....... 
thiaGeoThe  LA..TTAR.. .LAHHAQSTC EAE.LSLHET FAELL...GI TEE....... 
thiaGraHal  FE..RTNR.. .MAAHAQGTY EAE.LELHRT FTEML...NI TEE....... 
thiaJeoCam  LH..TTNR.. .LAIHAQGTY EAE.LGLHQT FAELL...HI TEE....... 
thiaPaeEhi  LA..TVNR.. .MAHHAQGTY EAE.LSLHEK FCKLL...GV TEE....... 
thiaPaeElg  LA..TVNR.. .MAHHAQGTY EAE.LSLHEK FSKLL...GV TEE....... 
thiaPaeGin  LF..TSNR.. .MAIHVQGTY EAE.LSLHEK FSKLL...GI TDE....... 
thiaPaeMuc  LF..TVNR.. .MAVHAQGTY GAE.LSLHEK FAGLL...GI TEE....... 
thiaSalAid  LY..TTGR.. .MASHAQGTY EAE.MALHRE FTELL...EI SEE....... 
thisJeoSol  LH..TTNR.. .MAIHAQGTY EAE.MGLHEN FSKQL...KI TDE....... 
 unkSheDen  LPGKYLSF.. .CFHHAHEEA GHE.LMALSD IASIG...FD RED....... 
tregVibOwe  ISGKYQAY.. .CFDHAHEEA GHE.LMALSD IGSIG...FD KHK....... 
tregPseFlu  DNPVYAKF.. .CFEHAAQEV GHE.KMALHD VMSLG...LK NEV....... 
tregBurGlu  ENPVYMKF.. .CFDHAADEA GHE.MMALHD LRSLG...QA EGE....... 
tregBurGla  ENPVYMKF.. .CFDHAADEA GHE.MMALHD LRSLG...QA EGE....... 
tregXylFas  DDHLYQKF.. .CFKHAAEEV GHE.MMALHD LKNLG...LG AID....... 
tregBurOxy  EG..LLKF.. .AYQHAAEEL GHE.RMATHD LESIG...LL DRE....... 
tactRalPic  EG..LLKF.. .AYHHAADEL GHE.RMVTHD LESIG...LL DRQ....... 
tregBurH16  EG..LLRF.. .AYHHAAEEL GHE.RMAAHD LESVG...LL DRA....... 
tregRalSol  EG..LLKF.. .AYHHAADEL GHE.RMVTHD LESIG...LL NRQ....... 
tregPseBra  EETTLLRF.. .VYKHALEEL GHE.RMVLRD LESVG...LL PQDM...... 
tregPseChl  EETTLLRF.. .VYKHALEEL GHE.RMVLRD LESVG...LL PQEM...... 
thiaBacSub  LY..TTGR.. .MASHAQGTY EAE.MALHRE FAELL...EI SEE....... 
      3RM5  LE..DMEK.. .ELVIVGGVR TEM.GQHEKR LKEVF...GV KDP.D..... 
T20pSacCer  LE..DMEK.. .ELVIVGGVR TEM.GQHEKR LKEVF...GV KDP.D..... 
T21pSacCer  LE..DLEK.. .ELVIVECVR NGL.CQHERR LREEF...GI KDP.D..... 
T22pSacCer  LE..DLEK.. .DLVIADCAR NEL.NEHERR LREEF...GV KDP.D..... 
pmpkBlaDer  IE..GIKM.. .SAEIVLHIQ REM.NLHLDY CA.SF...GL TKQ.D..... 
pmpkCanAlb  YQ..QTHA.. .QATIIAEIV EEI.ERHKQK LATTY...NI DYETD..... 
pmpkHisCap  ID..GISM.. .SAQIVLHVQ REM.NLHLDY CA.TF...GL TKQDI..... 
pmpkPenSol  MD..SIAG.. .SAKIVLHIQ REM.ALHIDY CA.SF...GL SKQEM..... 
pmpkSclBor  ME..GIAA.. .SAGIVLHIH REM.ALHINY CE.GL...GM TKAEI..... 
pmpkTriInt  ID..SIAM.. .SAQIVLHIQ HEM.KLHLDY CA.SF...GL SKE.D..... 
MMOxMetTri  SDTIRQTAVF A....ALDKV .DNAQMIQME RLFIAKLV.. ..PGFDA..S 
MMOxMetSpo  SDTIRQSATF A....GLDKV .DNAQMIQME RLFIAKLV.. ..PGFDA..S 
MMOxMetSil  SDTIRSTATF A....ALDKV .DNAQMIQLE RNFLSKIV.. ..PGFPE..S 
MMOxMetSte  SDTIRSTATF A....ALDKV .DCAQMIQLE RNFLAKVV.. ..PGFPE..S 
MMOxSkeAer  SETIRTSAAF A....ALDKL .DIAQMIQLE RTFIAKLV.. ..PVCTD..S 
MMOxMetBur  GDTLRMSIAF I....GLDKV .DNAQMIQLE RTFLAKVF.. ..PGFPE..S 
MMOxMetMet  GDTLRMSSAM I....GLDKV .DNAQMIQAE RTFLSKLV.. ..PGFPE..S 
MMOxMycRho  TDVLRQAVIT G....AMDKL .DNAEMIQAE RVFLSKNV.. ..EGFCE..D 
MMOxMycTY6  SDTLGNVFCF E....AFDRM .RHAQDIVLH LLELEDHV.. ..DGFAD..D 
MMOxMycLen  SDTLGNVFCF E....AFDRM .RHAQDIVLH LLELEDHV.. ..DGFVD..G 
TMOxGemNec  TQMINNATLT N....SSYKM .RLAQDITLY LAEIGMDI.. ..EGW....S 
MMOAMetTri  AAEQKNGYLA Q....VLDEI .RHTHQCAFI NHYYSKHY.. ..HDPAG..H 
MMOAMet051  AAEQKNGYLA Q....VLDEI .RHTHQCAFI NHYYSKHY.. ..HDPAG..H 
MMOAMet104  AAEQKNGYLA Q....VLDEI .RHTHQCAFI NHYYSKHY.. ..HDPAG..H 
MMOAMet11b  APEQKNGYLG Q....VLDEI .RHTNQCAYI NYYFAKQG.. ..QDAAG..H 
MMOAMetAci  AAEQKNGYLA Q....VLDEI .RHTHQCAFI NHYFSKHY.. ..HDPAG..H 
MMOAMetB12  AAEQKNGYLA Q....VLDEI .RHTHQCGFV NYYFSKHY.. ..HDPAG..H 
MMOAMetB4S  AAEQKNGYLA Q....VLDEI .RHTHQCAFI NHYYSKHY.. ..HDPAG..H 
MMOAMetCap  AAEQKNGYLA Q....VLDEI .RHTHQCAYV NYYFAKNG.. ..QDPAG..H 
MMOAMetD15  AAEQKNGYLA Q....VLDEI .RHTHQCAFI NHYYSKHY.. ..HDPAG..H 
MMOAMetHT1  APEQKNGYLG Q....VLDEV .RHTNQCGYI NYYFAKQG.. ..QDAAG..H 
MMOAMetHir  AAEQKNGYLA Q....VLDEI .RHTHQCAFI NHYYSKHY.. ..HDPAG..H 
MMOAMetJap  APEQKNGYLA Q....VLDEI .RHTNQCGYV NYYYTKHF.. ..HDPAG..H 
MMOAMetLC1  APEQKNGYLG Q....VLDEI .RHTNQCAYI NYYFAKQG.. ..QDAAG..H 
MMOAMetLR1  AAEQKNGYLA Q....VLDEI .RHTHQCAFI NHYYSKHY.. ..HDPAG..H 
MMOAMetLW4  AAEQKNGYLA Q....VLDEI .RHTHQCAFI NHYYSKHY.. ..HDPAG..H 
MMOAMetMK1  APEQKNGYLG Q....VLDEI .RHTNQCAYI NYYFAKQG.. ..QDAAG..H 
MMOAMetMar  AAEQKNGYLA Q....VLDEI .RHTNQCAYV NYYYAKHY.. ..HDPAG..H 
MMOAMetMet  APEQKNGYLG Q....VLDEI .RHTNQCAYI NYYFAKQG.. ..QDAAG..H 
MMOAMetMiy  APEQKNGYLG Q....VLDEI .RHTNQCGYI NYYFAKQG.. ..QDAAG..H 
MMOAMetPW1  AAEQKNGYLA Q....VLDEI .RHTHQCAFI NHYYSKHY.. ..HDPAG..H 
MMOAMetPal  AAEQKNGYLA Q....TLDEI .RHTHQCGFI NYYFSKHY.. ..HDPAG..H 
MMOAMetSE1  AAEQKNGYLA Q....VLDEI .RHTHQCAFI NHYYSKHY.. ..HDPAG..H 
MMOAMetSil  AAEQKNGYLA Q....VLDEI .RHTHQCGFV NYYFSKHY.. ..HDPAG..H 
MMOAMetSpo  AAEQKNGYLA Q....VLDEI .RHTHQCAFI NHYYSKHY.. ..HDPAG..H 
MMOAMetSte  AAEQKNGYLA Q....VLDEI .RHTHQCGFI NYYFAKHY.. ..HDPAG..H 
MMOAMetTun  AAEQKNGYLA Q....VLDEI .RHTHQCGFV NYYFSKHY.. ..HDPAG..H 
MMOAMycChu  SPELRNGYLM Q....VEDEV .RHTTQTHYL AKYYAGQY.. ..YDPAG..F 
MMOAMycRho  SPELRNGYLM Q....VEDEV .RHTTQTHYL AKYYAGQY.. ..YDPAG..F 
MMOASkeAer  SAEQKNGYLA Q....VLDEI .RHTNQCGFV NYYYSKHY.. ..HNPAG..H 
MMOAMetBur  APEQKNGYLA Q....VLDEI .RHTNQCGYV NYYYTKHF.. ..HDPAG..H 
RDR1Esccol  IPELETWVET W....AFSET .IHSRSYTHI IRNIV..... .......NDP 
RDR1SalBon  IPELETWVET W....AFSET .IHSRSYTHI IRNIV..... .......NDP 
RDR1CitRod  IPELETWVET W....AFSET .IHSRSYTHI IRNIV..... .......NDP 
RDR1CitSed  IPELETWVET W....AFSET .IHSRSYTHI IRNIV..... .......NDP 
RDR1KluCry  IPELETWVET W....AFSET .IHSRSYTHI IRNIV..... .......NDP 
RDR1KluAsc  IPELETWVET W....AFSET .IHSRSYTHI IRNIV..... .......NDP 
RDR1CitYou  IPELETWVET W....AFSET .IHSRSYTHI IRNIV..... .......NDP 
RDR1CitAma  IPELETWVET W....AFSET .IHSRSYTHI IRNIV..... .......NDP 
RDR1CitWer  IPELETWVET W....AFSET .IHSRSYTHI IRNIV..... .......NDP 
RDR1TraOdo  IPELETWVET W....AFSET .IHSRSYTHI IRNIV..... .......NDP 
RDR1EntHor  IPELETWVET W....AFSET .IHSRSYTHI IRNIV..... .......NDP 
RDR1EntClo  IPELETWVET W....AFSET .IHSRSYTHI IRNIV..... .......NDP 
RDR1EntLig  IPELETWVET W....AFSET .IHSRSYTHI IRNIV..... .......NDP 
RDR1KleVar  IPELETWVET W....AFSET .IHSRSYTHI IRNIV..... .......NDP 
RDR1KlePne  IPELETWVET W....AFSET .IHSRSYTHI IRNIV..... .......NDP 
RDR1MoeWis  IPELETWVET W....SFSET .IHSRSYTHI IRNIV..... .......NDP 
RDR1AerSch  IPELETWIET W....SFSET .IHSRSYTHI IRNIV..... .......NDP 
RDR1CanSch  IPELETWVET W....SFSET .IHSRSYTHI IRNIV..... .......NDP 
RDR1AerDiv  IPELETWIET W....SFSET .IHSRSYTHI IRNIV..... .......NDP 
RDR1GilApi  IPELETWVET W....SFSET .IHSRSYTHI IRNIV..... .......NDP 
RDR1GalAna  IPELETWIET W....TFSET .IHSRSYTHI IRNIV..... .......NDP 
RDR1ProAlc  IPELETWVET W....SFSET .IHSRSYTHI IRNIV..... .......NDP 
RDR1AviPar  IPELETWIET W....TFSET .IHSRSYTHI IRNIV..... .......NDP 
RDR1AerHyd  IPELETWIET W....AFSET .IHSRSYTHI IRNIV..... .......NTP 
RDR1AerMed  IPELETWIET W....AFSET .IHSRSYTHI IRNIV..... .......NNP 
RDR1AerSan  IPELETWIET W....AFSET .IHSRSYTHI IRNIV..... .......NNP 
RDR1AerTec  IPELETWIET W....AFSET .IHSRSYTHI IRNIV..... .......NNP 
RDR1AerFin  IPELETWIET W....AFSET .IHSRSYTHI IRNIV..... .......NSP 
RDR1SalCos  IPELETWIET W....SFSET .IHSRSYTHI IRNIV..... .......ADP 
RDR1AerPis  IPELETWIET W....AFSET .IHSRSYTHI IRNIV..... .......NNP 
RDR1AerSal  IPELETWIET W....AFSET .IHSRSYTHI IRNIV..... .......NNP 
RDR1PasBet  IPELETWIET W....TFSET .IHSRSYTHI IRNIV..... .......NDP 
RDR1AerRiv  IPELETWIET W....AFSET .IHSRSYTHI IRNIV..... .......NSP 
RDR1EntCal  IPELETWIET W....SFSET .IHSRSYTHI IRNIV..... .......NNP 
RDR1SalSoc  IPELETWIET W....SFSET .IHSRSYTHI IRNIV..... .......ADP 
RDR1AerEnc  IPELETWIET W....AFSET .IHSRSYTHI IRNIV..... .......NNP 
RDR1AerAqu  IPELETWIET W....AFSET .IHSRSYTHI IRNIV..... .......NNP 
RDR1AerMol  IPELETWIET W....AFSET .IHSRSYTHI IRNIV..... .......NSP 
RDR1NeiGon  IPELETWVET W....SFSET .IHSRSYTHI IRNIV..... .......NDP 
RDR1AerSob  IPELETWIET W....AFSET .IHSRSYTHI IRNIV..... .......NNP 
RDR1AerPop  IPELETWIET W....AFSET .IHSRSYTHI IRNIV..... .......NTP 
RDR1AerFlu  IPELETWIET W....AFSET .IHSRSYTHI IRNIV..... .......NTP 
RDR1EntNor  IPELETWIET W....SFSET .IHSRSYTHI IRNIV..... .......NNP 
RDR1NeiMen  IPELETWIET W....SFSET .IHSRSYTHI IRNIV..... .......NDP 
RDR1NeiLac  IPELETWIET W....SFSET .IHSRSYTHI IRNIV..... .......NDP 
RDR1PhoGae  IPELETWIET W....SFSET .IHSRSYTHI IRNIV..... .......NDP 
RDR1TolAue  LPELETWIET W....AFSET .IHSRSYTHI IRNIV..... .......NDP 
RDR1NeiPol  IPELETWIET W....SFSET .IHSRSYTHI IRNIV..... .......NDP 
RDR1NeiCin  IPELETWIET W....SFSET .IHSRSYTHI IRNIV..... .......NDP 
RDR1VibOri  LPEVETWIET W....SFSET .IHSRSYTHI IRNIV..... .......NDP 
RDR1VibGaz  LPELETWIET W....SFSET .IHSRSYTHI IRNIV..... .......NDP 
RDR1VibPac  LPEVETWIET W....SFSET .IHSRSYTHI IRNIV..... .......NDP 
RDR1AlyCra  IPELETWVET W....AFSET .IHSRSYTHI IRNIV..... .......NDP 
RDR1VibSpl  LPEVETWIET W....SFSET .IHSRSYTHI IRNIV..... .......NDP 
RDR1ActSui  IPELETWIET W....TFSET .IHSRSYTHI IRNIV..... .......NDP 
RDR1VibCam  LPELETWIET W....SFSET .IHSRSYTHI IRNIV..... .......NDP 
RDR1KinKin  IPELETWIET W....AFFET .IHSRSYTHI IRNIV..... .......NDP 
RDR1VibAzu  LPELETWIET W....SFSET .IHSRSYTHI IRNIV..... .......NDP 
RDR1VibHar  LPELETWIET W....SFSET .IHSRSYTHI IRNIV..... .......NDP 
RDR1KinDen  IPELETWIET W....AFFET .IHSRSYTHI IRNIV..... .......NDP 
RDR1AliWod  LPELETWIET W....SFSET .IHSRSYTHI VRNIV..... .......NNP 
RDR1VibPar  LPELETWIET W....SFSET .IHSRSYTHI IRNIV..... .......NDP 
RDR1PhoIli  LPELETWIET W....SFSET .IHSRSYTHI IRNIV..... .......NNP 
RDR1VibNat  LPELETWIET W....SFSET .IHSRSYTHI IRNIV..... .......NDP 
RDR1VibAlg  LPELETWIET W....SFSET .IHSRSYTHI IRNIV..... .......NDP 
RDR1BasPsi  IPELETWIET W....SFSET .IHSRSYTHI IRNIV..... .......NDP 
RDR1KerGyi  LPELETWIET W....AFSET .IHSRSYTHI IRNIV..... .......NDP 
RDR1PhoPho  LPELETWIET W....SFSET .IHSRSYTHI IRNIV..... .......NNP 
RDR1PelInd  LPELETWIET W....AFSET .IHSRSYTHI IRNIT..... .......NNP 
RDR1MorCer  IPELETWIET W....SFSET .IHSRSYTHI IRNIV..... .......NDP 
RDR1OliUre  LPELETWIET W....SFSET .IHSRSYTHI IRNIV..... .......NDP 
RDR1CanTac  LPELETWIET W....SFSET .IHSRSYTHI IRNIV..... .......RDP 
RDR1AlgSag  IPELETWIET W....AFSET .IHSRSYTHI IRNIT..... .......KEP 
RDR1SheMar  IPELETWIET W....SFSET .IHSRSYTHI IRNIV..... .......NDP 
RDR1AliAgr  IPELETWIET W....AFSET .IHSRSYTHI IRNIS..... .......AEP 
RRR2SalEnt  TPHEEAVLSN I....SFMEA .VHARSYSSI FSTLC..... ....QT.KEV 
RRR2SalBon  TPHEEAVLSN I....SFMEA .VHARSYSAI FSTLC..... ....QT.KDV 
RRR2CitKos  TPHEEAVLSN I....SFMEA .VHARSYSSI FSTLC..... ....QT.KDV 
RRR2CitBra  TPHEEAVLSN I....SFMEA .VHARSYSSI FSTLC..... ....QT.KDV 
RRR2CitFre  TPHEEAVLSN I....SFMEA .VHARSYSSI FSTLC..... ....QT.KDV 
RRR2CitSed  TPHEEAVLSN I....SFMEA .VHARSYSSI FSTLC..... ....QT.KDV 
RRR2CitRod  TPHEEAVLSN I....SFMEA .VHARSYSSI FSTLC..... ....QT.RDV 
RRR2CitAma  TPHEEAVLSN I....SFMEA .VHARSYSSI FSTLC..... ....QT.KDV 
RRR2CitWer  TPHEEAVLSN I....SFMEA .VHARSYSSI FSTLC..... ....QT.KDV 
RRR2CitS77  TPHEEAVLSN I....SFMEA .VHARSYSSI FSTLC..... ....QT.QDV 
RRR2CitJT3  TPHEEAVLSN I....SFMEA .VHARSYSSI FSTLC..... ....QT.KDV 
RRR2CitCtB  TPHEEAVLSN I....SFMEA .VHARSYSSI FSTLC..... ....QT.KDV 
RRR2Cit106  TPHEEAVLSN I....SFMEA .VHARSYSSI FSTLC..... ....QT.QDV 
RRR2CitYou  TPHEEAVLSN I....SFMEA .VHARSYSSI FSTLC..... ....QT.TDV 
RRR2Cit100  TPHEEAVLSN I....SFMEA .VHARSYSSI FSTLC..... ....QT.KDV 

            251                                                300 
HomSapHOx1  .WQEV...IP YTPAMQRYVK RLHEV...GR .TEPE..... .......... 
PanTroHOx1  .WQEV...IP YTPAMQRYVK RLHEV...GR .TEPE..... .......... 
PonAbeHOx1  .WQEV...IP YTPAMQRYVK RLHEV...GR .TEPE..... .......... 
 ClSabHOx1  .WQEV...IP YTPAMQRYVK RLHEV...GR .TEPE..... .......... 
NomLeuHOX1  .WQEV...IP YTPAMQRYVK RLHKV...GR .TEPE..... .......... 
MacFasHOx1  .WQEV...IP YTPAMQRYVK RLHEV...GR .TEPE..... .......... 
RhiRoxHOx1  .WQEV...IP YTPAMQRYVK RLHEV...GR .TEPE..... .......... 
PapAnuHOx1  .WQEV...IP YTPAMQRYVK RLHEV...GR .TEPE..... .......... 
MacMulHOx1  .WQEV...IP YTLAMQRYVK RLHEV...GR .TEPE..... .......... 
GorGorHOx1  .WQEV...IP YTPAMQRYVK RLHEV...GR .TEPE..... .......... 
CalJacHOx1  .WQEV...IP YTPAMQRYVK RLHEV...GH .AEPE..... .......... 
SaiBolHOx1  .WQEV...IP YTPAMQRYVK RLHEV...GR .AEPE..... .......... 
VicPacHOx1  .WQES...IP YTQATRRYVR RLHEV...GR .REPE..... .......... 
OryAfeHOx1  .WQET...IP YTAATRSYVR RLHEV...GR .VEPE..... .......... 
FelCatHOx1  .WEDA...IP YTQATRRYVR RLHEV...GR .KEPE..... .......... 
BubBubHOx1  .WQEA...IP YTQATKRYVQ RLQEV...GR .TEPE..... .......... 
PanTigHOx1  .WEDA...IP YTQATRRYVR RLHEV...GR .KEPE..... .......... 
OryCunHOx1  .WQET...IP YTPATRRYVQ RLQQV...GR .AEPE..... .......... 
MusPutHox1  .WQEA...IP YTQATRRYVQ RLQEV...GR .KEPE..... .......... 
MyoBraHOx1  .WQET...IP YTQATRHYVQ RLQEV...GH .RQPE..... .......... 
BosMutHOx1  .WQEA...IP YTQATKRYVQ RLQEV...GH .TEPE..... .......... 
CamFerHOx1  .WQES...IP YTQATRRYVR RLHEV...GR .REPE..... .......... 
OdoDivHOx1  .WQEA...IP YTQATRRYVR RLQDV...GR .RQPE..... .......... 
NanGalHOx1  .WQNT...IP YTSATQHYAR RLHEV...GH .KHPE..... .......... 
TarSyrHOx1  .WEEA...IP YTPATQRYVR RLHEV...GR .LEPE..... .......... 
LipVexHOx1  .WREA...IP YTQATRRYVQ RLQEV...GR .AEPE..... .......... 
LoxAfrHOx1  .WQKD...IP YTGATQSYVR RLHKV...GR .MEPE..... .......... 
EleEdwHOx1  .WREA...IP FTAATRSYVQ RLHEV...GR .QEPE..... .......... 
MusPutHOx1  .WQEA...IP YTQATRRYVQ RLQEV...GR .KEPE..... .......... 
CerSimHOx1  .WQEV...IP YTQATGHYVR RLREV...GR .LEPE..... .......... 
EriEurHOx1  .WRDT...IP FTQATRRYVQ QLHKV...GL .AEPE..... .......... 
DasNovHOx1  .WQEA...IP YTQATRRYTR RLHEV...GR .KEPE..... .......... 
EquCabHOx1  .WQEA...IP YTKATRRYVR RLQEV...GR .TEPE..... .......... 
ConCriHOx1  .WEKA...VP FTKATRSYVR RLHEV...GG .KEPE..... .......... 
EchTelHOx1  .WQQA...IP YTAATRRYVR RLHTV...GH .TEPE..... .......... 
MonDomHOx1  .WRHE...IP YTAATKKYVE RLRDL...GR .TEPE..... .......... 
SarHarHOx1  .WRKE...IP YTAATRKYVS RLREL...GR .AQPE..... .......... 
ColStrHOx1  .WREE...IP CPEATQRYVE RLHYV...GK .NHPE..... .......... 
PseHumHOx1  .WREE...IP CPEATQKYVE RLHYI...GK .NEPE..... .......... 
AnaPlaHOx1  .WREE...IP CPEATQKYVE RLHYV...GR .NHPE..... .......... 
GalGalHOx1  .WRAE...IP CPEATQKYVE RLHVV...GK .KHPE..... .......... 
TaeGutHOx1  .WREE...IP CPEATQKYVE RLHYI...GK .NEPE..... .......... 
ChlMacHOx1  .WREE...IP CPEATEKYVQ RLHYV...GK .NHPE..... .......... 
NesNotHOx1  .WRDE...IP CPEATQKYVE RLHYV...GK .NHPE..... .......... 
AliMisHOx1  .WREE...IP CSQATQKYVE RIHYV...GQ .HEPE..... .......... 
MelGalHOx1  .WRAE...IP CPEATQKYVE RLHYV...GK .KHPE..... .......... 
CucCanHOx1  .WKEE...IP CPEATQKYVD RLHYV...GK .NHPE..... .......... 
TauEryHOx1  .WRKE...IP CPEATQKYVE RLHYV...GK .NHPE..... .......... 
CheMydHOx1  .WREE...IS CPESTQKYVN RLHYV...GQ .HEPE..... .......... 
SerCanHOx1  .WREE...IP CPEATQKYVE RLHYI...GK .NEPE..... .......... 
AptForHOx1  .WREE...IP CPEATQKYVE RLHYV...GK .NHPE..... .......... 
FulGlaHOx1  .WREE...IP CPEATQKYVE RLHYV...GR .NHPE..... .......... 
PelSinHOx1  .WREE...IS CPEATQKYVD RLHYV...GQ .HEPE..... .......... 
CorCorHOx1  .WREE...IP CPEATRKYVE RLHYV...GK .NEPE..... .......... 
GeoForHOx1  .WREE...IP CPEATQKYVE RLHYI...GK .NEPE..... .......... 
XenTroHOx1  .WRKK...II CPRSTKNYVD RLHQV...GQ .NEPE..... .......... 
PelCriHOx1  .WREE...IP CPEATQKYVE RLHYV...GK .NHPE..... .......... 
MesUniHOx1  .WREK...IP CPEATQKYVE RLHYV...GK .NHPE..... .......... 
AnoCarHOx1  .WRKE...IQ CHEATQKYVD RLHHV...GQ .YEPE..... .......... 
StrAusHOx1  .WREE...IP CPEATQKYVE RLHYV...GK .NHPE..... .......... 
OpiHoaHOx1  .WRKE...IP CPEATQKYVE RLHYV...GK .NHPE..... .......... 
HomSapHOx2  .WEEQ...VQ APKAAQKYVE RIHYI...GQ .NEPE..... .......... 
DanRerHOx2  .WQTQ...IS ISPATQRYVQ RIHQI...GK .DEPA..... .......... 
PicPubHOx2  .WEEK...VQ CSEATQHYVD RIHHV...GQ .HEPE..... .......... 
TauEryHOx2  .WKEK...IQ CSEATQQYVD RIHHV...GQ .HEPE..... .......... 
PhaCarHOx2  .WKEK...IQ CSEATQHYVD RIHHV...GQ .HEPE..... .......... 
ChlMacHOx2  .WKEK...IQ CSEATQHYVD RIHHV...GQ .HEPE..... .......... 
HalAlbHOx2  .WKEK...IQ CSEATRHYVD RIHHV...GQ .HEPE..... .......... 
CucCanHOx2  .WKEK...IQ CSEATQHYVD RIHHV...GQ .HEPE..... .......... 
LepDisHOx2  .WKEK...IQ CSEATQHYVD RIHHV...GQ .HEPE..... .......... 
HalLeuHOx2  .WKEK...IQ CSEATRHYVD RIHHV...GQ .HEPE..... .......... 
NesNotHOx2  .WKEK...IQ CSEATQQYVD RIHHV...GQ .NEPE..... .......... 
LoxAfrHOx2  .WEEQ...AQ CSAAAQKYVD RIHYV...GQ .HEPE..... .......... 
PelCriHOx2  .WKEK...IQ CSEATQHYVD RIHHV...GQ .HEPE..... .......... 
ApaVitHOx2  .WKEK...IQ CSEATEHYVD RIHHV...GQ .HEPE..... .......... 
PseHumHOx2  .WKEK...IQ CSEATQQYVD RIHHV...GQ .HEPE..... .......... 
NipNipHOx2  .WKEK...IQ CSEATQHYVD RIHHV...GQ .HEPE..... .......... 
CorBraHOx2  .WKEK...IQ CSEATQQYVD RIHHV...GQ .HEPE..... .......... 
GeoForHOx2  .WKEK...IQ CSEATQQYVD RIHHV...GQ .HEPE..... .......... 
MacMulHOx2  .WEEQ...VQ CPKAAKKYVE RIHYI...GQ .NEPE..... .......... 
MacFasHOx2  .WEEQ...VQ CPKAAKKYVE RIHYI...GQ .NEPE..... .......... 
TarSyrHOx2  .WEEQ...VQ CSEAAQKYVE RIHYV...GQ .NEPE..... .......... 
JacJacHOx2  .WEEQ...VK CSEAAQKYVE RIHYI...GQ .NEPE..... .......... 
SaiBolHOx2  .WEEQ...VQ CSEAAQKYVE RIHYI...GQ .NEPE..... .......... 
NanGalHOx2  .WEEQ...VK CSEAAQKYVE RIHYV...GQ .NEPE..... .......... 
TupChiHOx2  .WKEQ...VQ CSEAAQKYVE RIHYV...GQ .YEPE..... .......... 
UrsMarHOx2  .WEEK...VR CSEAAQKYVE RIHYV...GQ .NEPE..... .......... 
OtoGarHOx2  .WEEQ...VQ CSEAAQKYVD RIHYI...GQ .NEPE..... .......... 
CalJacHOx2  .WEEQ...VQ CSEAAQKYVE RIRYI...GQ .NEPE..... .......... 
OchPriHOx2  .WEEQ...VQ CSKGTQQYVE RIHYI...GQ .NEPE..... .......... 
VicPacHOx2  .WEEQ...VQ CSEATRRYVE RIHYV...GQ .NEPE..... .......... 
OryAfeHOx2  .WEEQ...VQ CSEATHKYVD RIHYV...GQ .REPE..... .......... 
CamDroHOx2  .WEEQ...VQ CSEATRKYVE QIHYV...GQ .NEPE..... .......... 
TurTruHOx2  .WEEQ...VQ CSEATRKYVE RIHCV...GQ .NEPE..... .......... 
OrcOrcHOx2  .WEEQ...VQ CSEATRKYVE RIHCV...GQ .NEPE..... .......... 
LipVexHOx2  .WEEH...VQ CSEATRKYVE RIHCV...GQ .NEPE..... .......... 
CamBacHOx2  .WEEQ...VQ CSEATRKYVE QIHYV...GQ .NEPE..... .......... 
GalVarHOx2  .WEEQ...VQ CSEATQKYVD RIHYI...GQ .NKPE..... .......... 
FukDamHOx2  .WEEQ...VM CSEATQNYVE RIHYV...GQ .NEPE..... .......... 
PhyCatHOx2  .WEEQ...LQ CSEATGKYVQ RIHYV...GQ .NEPE..... .......... 
CamFerHOx2  .WEEQ...VQ CSEATRKYVE QIHYV...GQ .NEPE..... .......... 
SorAraHOx2  .WEEQ...VQ CSQATQKYVE RIHYV...GQ .NEPE..... .......... 
PteAleHOx2  .WEKQ...VK CSEATRKYVE RIHYV...GQ .HEPE..... .......... 
MyoDavHOx2  .WEKQ...VQ CSEATQKYVE RIHYV...GQ .NEPE..... .......... 
DasNovHOx2  .WEEQ...VQ CSEATRKYVE RIHYI...GQ .HEPE..... .......... 
EriEurHOx2  .WKEQ...VH CSEAAQKYVE RIRYV...GQ .NEPE..... .......... 
BosMutHOx2  .WEEQ...AQ CSEATRKYVE RIHEV...GQ .NEPE..... .......... 
EleEdwHOx2  .WEEQ...VQ CSEAVQKYVD RIHYV...GQ .HEPE..... .......... 
BubBubHOx2  .WEEQ...AQ CSEATRKYVE RIHEV...GQ .NEPE..... .......... 
PanHodHOx2  .WEEQ...AQ CSEATRKYVE RIHEV...GQ .NEPE..... .......... 
CheMydHOx2  .WKEK...IQ CSEATRSYVD RIHHV...GQ .YEPE..... .......... 
ChrPicHOx2  .WKEK...IQ CSEATRCYVD RIHHV...GQ .YAPE..... .......... 
AllMisHOx2  .WKEK...IQ CSEAAKCYVD RIHQV...GQ .NEPE..... .......... 
ChaPelHOx2  .WKEK...IQ CSEATQHYVD RIHHV...GQ .HEPE..... .......... 
EgrGarHOx2  .WKEK...IQ CSEATQHYVD RIHHV...GQ .HEPE..... .......... 
PodCriHOx2  .WKEK...IQ CSEATQHYVD RIHHV...GQ .HEPE..... .......... 
AnaPlaHOx2  .WKEK...IQ CSEATQHYVD RIHHV...GQ .HEPE..... .......... 
SerCanHOx2  .WKEK...VQ CSEATQQYVD RIHHV...GQ .HEPE..... .......... 
CalAnnHOx2  .WKEK...IQ CSEATQHYVD RIHHV...GQ .HEPE..... .......... 
CatAurHOx2  .WKEK...IQ CSEATQHYVD RIHHV...GQ .HEPE..... .......... 
CorCorHOx2  .WKEK...IQ CSEATQQYVD RIHHV...GQ .HEPE..... .......... 
MesUniHOx2  .WKEK...IQ CSEATQHYVD RIHHV...GQ .HEPE..... .......... 
AcaChlHOx2  .WKEK...IQ CSEATQHYVD RIHHV...GQ .HEPE..... .......... 
ZonAlbHOx2  .WKEK...IQ CSEATQQYVD RIHHV...GQ .HEPE..... .......... 
LatChaHOx2  .WKDQ...IK CSEATKKYVE RIHHI...GQ .HEPE..... .......... 
OryLatHOx2  .WRNQ...IT CSKATQCYVD RIHQV...GE .EDPV..... .......... 
TakRubHOx2  .WQSQ...VT CSQATQRYVD RIHQV...GR .EDPV..... .......... 
OreNilHOx2  .WKSQ...TS CSKATQQYVD RIHQV...GQ .EDPV..... .......... 
NeoBriHOx2  .WKSH...AS CSKATQQYVD RIHQV...GQ .EDPV..... .......... 
LarCroHOx2  .WQSQ...IS CSQATQRYVD RIHQV...GQ .EDPV..... .......... 
SteParHOx2  .WESQ...IS LSAGTKPYVD RIHEV...GE .KDPV..... .......... 
MayZebHOx2  .WENQ...IS LSAGTKPYVD RIHEV...GE .KDPV..... .......... 
HapBurHOx2  .WENQ...IS LSAGTKPYVD RIHEV...GE .KDPV..... .......... 
PunNyeHOx2  .WENQ...IS LSAGTKPYVD RIHEV...GE .KDPV..... .......... 
PoeRetHOx2  .WESQ...IS LSAGTKPYVD RIHEV...GE .ADPV..... .......... 
XipMacHOx2  .WESQ...IS LSAGTEPYVN RIHEV...GE .ADPV..... .......... 
NotCorHOx2  .WESQ...IS LSAGTKPYVD RIHEV...GQ .RDPV..... .......... 
 CordipHOx  .WRSR...IT ASPAVIDYVN RLEEI...RD NVDGP..... .......... 
 CorulcHOx  .WRKD...LI ALPAVRDYVA RLNHI...RD EAHGP..... .......... 
 CormusHOx  .WESG...II TLPATRAYID RLNDI...RD TVDGP..... .......... 
 CorpseHOx  .WQND...LI ASPAVRDYVT RLNQI...RD EANGP..... .......... 
 CorargHOx  .WRDN...VA MLPATEAYVR RLQEI...GE SKDTA..... .......... 
 CorfreHOx  .WRET...VT ALPATQAYVD RLNEI...AE TSDAA..... .......... 
 CordurHOx  .WRTT...VT PLPATAEYIA RLNDI...EE TKDVA..... .......... 
 CorbovHOx  ..EVD...AT PSAATRRYID ELVRI...RD GRDAP..... .......... 
 TurotiHOx  .WRES...LE PTPETRDYVA RLRRI...GE EKDGV..... .......... 
 SanguiHOx  .WRAI...VM PLPATVRYVE ALEAS...AT .S.LP..... .......... 
 MobpelHOx  .WRDD...NA PTPGTTAYVA RLKEC...A. .SDPV..... .......... 
 GoramiHOx  ...TS...CA PLPAVARYVE AIEAT...R. .DDPA..... .......... 
 CelfunHOx  .WAER...IT VHPATERYVA RLRAV...GA .S.LP..... .......... 
 RhorhoHOx  .WRDR...IA ALPATVAYVD RLEQV...AA .VSPE..... .......... 
 ActinaHOx  .WRDA...VT PLPATLSYVD RLKEV...CF .SDRG..... .......... 
 RuaalbHOx  .EA.....PP VLASTEEYVH RLHTL...D. .D.LA..... .......... 
 TimsenHOx  .WAEQ...IT PLPSTLAYVE RLKEC...SS .S.MA..... .......... 
 DiealiHOx  .WREQ...IT ALPATERYTA RLREV...SA .TWPA..... .......... 
 MictesHOx  .WRER...IT PLPTTQAYVS RIRRV...AA .TWPG..... .......... 
 OerturHOx  .WATE...IR ILPATEAYVA RLLEV...GT .S.LS..... .......... 
StremegHOx  .WRGT...LA PLPATAAYAD RIARV...AR .DWPG..... .......... 
 ProW15HOx  .WADD...IT IRPATIAYVA HLQGV...GG .D.LP..... .......... 
 ActmisHOx  .WESE...VV PVEATQRYAQ RLREK...CR .TSPA..... .......... 
 NocserHOx  .WREQ...LT ALPSTAAYAA RIEEC...AD .AWSA..... .......... 
 LeixylHOx  .WRDR...VH PLPSTLHYTA RIRDV...GS .SWPG..... .......... 
 TombifHOx  .WQDK...VS ALPATERYAA RLREV...SP .SWPA..... .......... 
 XylcelHOx  .WRDA...AA PLPSTARYAA RLREA...GA .G.LP..... .......... 
 StrkatHOx  .WRET...LI ALPATEAYAA RVAQC...AV .TWPG..... .......... 
 RensalHOx  .WRDV...IS PLPVTRRYTE QIAQT...E. .AWPA..... .......... 
ArathaHOx1  .YEI....PE PTAPGKTYSQ YLKEL...AE .KDPQ..... .......... 
CamsatHOx1  .YEI....PE PTAPGKTYSQ YLKDL...AE .KDPQ..... .......... 
BrarapHOx1  .YEI....PE PTAPGKTYSQ YLKDL...AE .KDPQ..... .......... 
BrajunHOx1  .YEI....PE PTDTGKKYSQ YLKDL...AD .KDPP..... .......... 
TarhasHOx1  .YKI....PG PSAPGITYAE YLKDL...AE .KDPQ..... .......... 
SesindHOx1  .HAI....PE PSSPGVSYAQ YLEEL...SE .NDPQ..... .......... 
VitvinHOx1  .HTI....PE PSSPGVTYAL YLEEL...SE .KDPQ..... .......... 
BetplaHOx1  .HTI....PE PSSPGLTYAQ DLKEL...SE .KDPQ..... .......... 
 SolycHOx1  .HAI....PE PSTPGVTYAS YLEEL...SE .KDPQ..... .......... 
NictomHOx1  .YAI....PE PSTPGLNYAR YLEDL...SE .KDPQ..... .......... 
MaldomHOx1  .YAI....PE PSAPGVTYAE YLKEL...SE .KDPQ..... .......... 
PrumumHOx1  .HVI....PE PSAPGVTYAE YLKEL...SE .KDPQ..... .......... 
ErygutHOx1  .HGI....PE PSSPGISYAE YLEEL...SE .KDPQ..... .......... 
CucmelHOx1  .YAI....PE PSSPGVTYAR YLEEL...SE .KDPQ..... .......... 
RiccomHOx1  .YAI....PE PSSPGVNYSQ YLKEL...SE .KDPQ..... .......... 
NictabHOx1  .YAI....PE PSAPGLNYAR YLEEL...SE .KDPQ..... .......... 
ThecacHOx1  .YAI....PE PSSPGVTYAE YLKEL...SE .KDPQ..... .......... 
CitsinHOx1  .YTI....PE PSSPGISYVQ YLEEL...SE .KDPQ..... .......... 
JatcurHOx1  .YAI....PE PSSPGISYAQ YLKEL...SE .KDPQ..... .......... 
GosarbHOx1  .YTI....PE PSSPGVTYAE YLKEL...SE .KDPQ..... .......... 
NelnucHOx1  .HII....PE PSSPGVSYAH YLEDL...SE .KDPQ..... .......... 
CicariHOx1  .YTI....PE PSSPGLTYAQ YLTNL...SQ .KDPQ..... .......... 
PopeupHOx1  .YTI....PE PSSPGVTYSQ ILQEL...SE .KDPQ..... .......... 
MedtruHOx1  .YTI....PE PSSPGLTYAQ YLTDL...SQ .NDPQ..... .......... 
PoptreHOx1  .YNI....PK PSSPGVSYSQ ILQEL...SE .KDPQ..... .......... 
AmbtriHOx1  .HTI....PE PSSPGSSYTA YLEEL...SE .KDPQ..... .......... 
 MoralbHOx  .HVI....PE PSEPGNRYAE YLKEL...SD .KNPQ..... .......... 
 HelannHOx  .YSI....PE PSSPGLNYSA YVEEL...SK .KDPQ..... .......... 
GlymaxHOx1  .YTI....PE PSSPGLTYAQ YLKEL...SV .KDPQ..... .......... 
ArathaHOx4  .YEI....PE SMVPGKAYSQ YLKNI...AE .KDPP..... .......... 
PhodacHOx1  .HII....PE PSSPGISYAH YLEEL...SE .KNPQ..... .......... 
HorvulHOx1  .HTI....PE PTAAGTAYAS YLEEL...SE .KDPQ..... .......... 
ZeamayHOx1  .HTI....PE PSPPGTTYAT LLEEL...SE .KDPQ..... .......... 
CamsatHOx4  .HEI....PE PMVPGKAYSN YLNNI...AE .NDHP..... .......... 
tactPyrFur  .ISLN...GE IDWRAKSYVN YLLSV...AS .LGSFL.... .......... 
tactBacCer  .EMEE...AK PSAKNLAYTN YMMSV...SQ .NGTLA.... .......... 
tactBacWei  .EIES...AK PSAKNLAYTN YMMSV...SQ .NGTLA.... .......... 
tactBlaSax  .LDLD...AA PLPATAAYAA LLERL...DA ..GDVP.... .......... 
tactBroThe  .IQTD...IR PLPTAYGYTS HLYRV...AM .AGSLG.... .......... 
tactChrThe  .LQLN...TD KQPTCIEYCD YMQSL...SA ..TPYA.... .......... 
tactGeoObs  .LDLA...VP ALPATAAYAQ LLERL...DA ..ADVG.... .......... 
tactKitSet  .DGD....DT VLPTTRAYTS YLLAT...AY .GGSFA.... .......... 
tactKriFla  .LELA...GE PSLLNLGYSS YLLST...LR ..EGWP.... .......... 
tactMycVan  .IAMD...QP VLPATSDYRK LLQRL...DT ..APYD.... .......... 
tactNatOcc  .ELER...VE KAPTCVAYTS FLVRT...AH .EGSIA.... .......... 
tactOscAcu  .LSLD...VA KQRTCEEYSQ FLANL...AR ..TPYA.... .......... 
tactPleMin  .LNLK...TQ KQATTTEYSQ YMAQT...NE ..MPYP.... .......... 
tactRosCas  .IDAPT..RQ QSPSCFAYTN FLLAT...TA .GRSYE.... .......... 
tactRubRad  .FSLD...AH PHPDNETYIR FLDQL...ER ..EPYA.... .......... 
tactRubXyl  .LDLD...AR PHPANAAYCG FLAGL...EG ..EPYA.... .......... 
tactTriEry  .LNLN...IE KQSTCAEYGI FMNKL...TE ..MPYP.... .......... 
thiaBacCyt  .EIES...AK PSAKNLAYTN YMMSV...SQ .NGTLA.... .......... 
thiaBacGae  .EMEE...AK PSAKNLAYTN YMMSV...SQ .NGTLA.... .......... 
thiaBacMan  .EMEQ...AK PSAKNLAYTN YMMSV...AQ .NGTLA.... .......... 
thiaBacMyc  .EMES...AK PSAKNLAYTN YMMSV...SQ .NGTLA.... .......... 
thiaBacPan  .EMEE...AK PSAMNLAYTN YMLSV...SQ .SGTLA.... .......... 
thiaBacThu  .EIES...AK PSAKNLAYTN YMMSV...SQ .NGTLA.... .......... 
thiaHalSal  .ELEA...TT ASPTTQAYTD FLVRI...AS .MGTFG.... .......... 
thiaStrAlb  .EAS....AE VLPTTRAYTS YLLAT...VY .GGSFA.... .......... 
thiaStrJeo  .PVDD...AE VLPTTRAYTS YLLAT...VY .GGSFA.... .......... 
thiaStrVit  .PDD....AE VLPTTQAYTS YLLAT...AY .SGSYA.... .......... 
tregCanBla  .LDLG...GP RLPATEAYAE LLERL...DT ..ADVP.... .......... 
tregKitGri  .AAAA...EP VLPTTRAYTS YLLAT...VY .GGSFA.... .......... 
tregMasLam  .LNLD...IK KQPICQEYCE YMHSL...GN ..KPYP.... .......... 
tregMycAus  .IAMD...QP VLPATSDYRK LLQRL...DT ..APYD.... .......... 
tregMycCos  .IELH...GK ALPATLAYRE LLRVL...DA ..EPFD.... .......... 
tregMycHec  .SDA....VP VAPTTRAYTS YLLAT...AH .GGTFV.... .......... 
tregMycIra  .ITMN...QA PLPATLAYRD LLARL...DT ..EDYP.... .......... 
tregMycObu  .LDVA...SD ALPATLSYRE LLTRL...DA ..EPAD.... .......... 
tregMycSme  .INLE...QP ALPPALGYRE LLGRL...DA ..TPFE.... .......... 
tregNatJeo  .ELER...VE KAPTCVAYTS FLVRT...AH .EGSIA.... .......... 
tregPyrAby  .DAIK...TE PTLVNSAYMD FMLST...AY .KGRVV.... .......... 
tregPyrHor  .IRLN...GN IDWRAKAYVN YLLNV...AY .SGSFL.... .......... 
tregScyMil  .LQLN...ID KQTTCVEYCN YMQSL...SA ..MPYA.... .......... 
thiaPyrHor  .DAIK...TE PTLVNSAYMD FMLAT...AY .KGNII.... .......... 
ThiaNatMoo  .DLER...VR KSPTCEAYTG FLLRT...AY .EGSIA.... .......... 
tactAerPer  .EVLR...EE PAPTNEAYVN FMIAT...CS .TGTAL.... .......... 
tactHalHyd  .SAEE...MK MTYSNIAYSN YLLAV...SS .QAGFA.... .......... 
tactPyrArs  .DAEA...AE PNRVNVSYMA YLKSV...CA .LEGFY.... .......... 
tactPyrCal  .AAAS...TE PNEVNRAYMS FLLAA...CA .LEGFY.... .......... 
tactPyrNeu  .DAEG...AE PNFVNVSYMS YLLSV...CS .LEGFY.... .......... 
tactSphThe  .EVFN...TP PSPTNLAYTS YLVRV...AY .REPFE.... .......... 
tactStaHel  .EVLN...TE PAPTNIAYVN HVLST...CS .LGTPI.... .......... 
tactStaMar  .DVLN...TE PAPTNTAYVN HILST...CS .LGTSI.... .......... 
tactTheSib  .DAIK...EE PSPTNYAYMN FMNLT...AF .LGTPY.... .......... 
tactTheTen  .DAIR...TR PNPTNVAYMS YLSSV...CS .LGSFA.... .......... 
tactTheTer  .EMLS...VE MAPTNYAYTS HLHAV...AS .VGTLP.... .......... 
tactTheUzo  .DAAR...AR PSPTNVGYMS YLSST...CA .LGTFA.... .......... 
tactVulDis  .DVIK...VR PSPTNVAYMN FLLTT...CA .LGSPY.... .......... 
tactVulMou  .DAIR...IR PSPTNIAYMN FLLTT...CT .LGSPY.... .......... 
thiaAmyHal  .DLER...ER MAPTTRGYTD FMLRT...AT .VGDFA.... .......... 
thiaAmyTai  .DLER...ER PAPTTRGYTD FLLRT...AA .IGDFV.... .......... 
thiaBacAlv  .EKAS...FI PAPTAYAYTS HMYRA...AY .EGHLG.... .......... 
thiaBreAgr  .ELEA...TE PSFVMLGYTS YMLRV...AH .QGSLA.... .......... 
thiaCloBut  .IIKN...SK PSLSNTSYTN YMLWV...SQ .NGDIL.... .......... 
thiaGeoKau  .ERAA...FI PAPTAYAYTS HMYRA...AY .EGHLG.... .......... 
thiaHalKur  .EREQ...FK PAPTAYAYAS HMYRG...AY .NGDLG.... .......... 
thiaHerCre  .EAAA...QP VGPTTRAYTS YVLAT...VY .GGSFL.... .......... 
thiaKitPho  .GDAT..... VLPTTRAYTS YLLAT...AY .GGSFA.... .......... 
thiaPaeMas  .QVFQ...VQ PALKNAAYTH YMLSV...SH .AGGVA.... .......... 
thiaPaePan  .QVFR...VQ PALKNAAYTH YMLSV...SH .AGGVA.... .......... 
thiaPseAut  .QAAA...LP VAPATQAYVS YLLAT...AY .SGSYA.... .......... 
tregMycXen  .DAVP..... AAPTTRAYTS YLLAT...AY .AGTFV.... .......... 
tregPatAme  .EVAA...TP RSPTTQAYVD FMLAH...AA .AGSSA.... .......... 
tregAceBac  .ERVS...PP LIPVVREFQA LMAEA...AE .TRLYA.... .......... 
tregCorTus  .LRAN...TP DSPACVGFTG LMREA...AE .TRSYA.... .......... 
tregGemRos  .DRAR...IP DKAPTAGFKA IMQEA...AQ .TCSYA.... .......... 
tregHerArs  .YRTT...PP LTAPTRAFQD LMAES...AE .SRIYP.... .......... 
tregOchAnt  .ERFD...TP DATPTAAFKE LMLEA...AR .SGSYA.... .......... 
tregParDen  .DRAA...IP DSAPTAGFQA LMREA...AA .TRAYP.... .......... 
tregParPan  .DRAA...IP DSAPMAGFQA LMREA...AA .TRAYP.... .......... 
tregParVer  .DRAA...IP DSAPTTGFQA LMREA...AE .TRAYP.... .......... 
tregPluGer  .QFNQ...PP DTPATAGFKA IMQEA...AG .SGSYA.... .......... 
tregProAcn  .DRTH...PQ LSEPTRSFEN LMREA...VE .THHYP.... .......... 
tregProHum  .DRAH...PH LSEPTRSFET LMREA...VG .THHYP.... .......... 
tregPseAut  .DRTA...PE RAAPTQGFID LMDGT...RA .DASYP.... .......... 
tregPsePut  .QRTA...PA DTQPTAGFKA IMRQA...AA .TRSYA.... .......... 
tregStaNov  .ERVH...PV ITAPTAGFQQ LMQDA...AQ .TNDYA.... .......... 
tregStrMit  .DYLE...VT LHPVTKAFQD LMYSA...VA .SSDYA.... .......... 
tregStrOra  .DYLE...VT LHPVTKAFQE LMYSA...VA .SSDYA.... .......... 
tregStrPne  .DYLE...VT LHPVTKAFQD LMYSA...VA .SSDYA.... .......... 
ThiaBacAqu  .EKKR...FK PSPTAYAYTS HMYRA...AQ .FGGLK.... .......... 
ThiaBacSim  .EREN...FK PAPTAYAYTS HMYRA...AY .SGHLG.... .......... 
thiaAlkHal  .EQAN...FK PAPTAYAYTS HLYRA...SY .QGHLG.... .......... 
thiaAmpJil  .EQKT...FK PAPTAYAYSS HMYRA...AQ .FGHLG.... .......... 
thiaAnoFla  .EKAS...FV PAPTAYAYTS HMYRA...SF .AGRFG.... .......... 
thiaAnoTep  .EKTS...FI PAPTAYAYTS HLYRA...AY .EGHLG.... .......... 
thiaBacAci  .EKKN...FK PAPTAYAYAS HMYRA...AY .SGHLG.... .......... 
thiaBacAlt  .ALAN...FK PSPTAYAYTS HMYRS...VK .SGRFE.... .......... 
thiaBacAmy  .ERKA...FK PSPTAYSYTS HMYRS...VL .SGNFA.... .......... 
thiaBacAnt  .EKDN...FI PAPTAYAYTS HMYRA...AY .EGHLG.... .......... 
thiaBacMar  .EKEQ...FV PSPTAYAYAS HMYRS...AQ .VGDLA.... .......... 
thiaBacMet  .ERAA...FK PAPTAYSYTS HMYRS...VM .SGNFG.... .......... 
thiaBacMoj  .ERKS...FK PSPTAYSYTS HMYRS...VL .SGNFA.... .......... 
thiaBacPum  .AIKN...FK PSPTAYAYTS HMYRS...VK .SGRFE.... .......... 
thiaBacSia  .ERAA...FK PAPTAYSYTS HMYRS...VM .SGNFG.... .......... 
thiaBacSon  .EKNA...FK PSPTAYAYTS HMYRS...VM .SGNFA.... .......... 
thiaBacTeq  .ERKA...FK PSPTAYSYTS HMYRS...VL .SGNFA.... .......... 
thiaBacTim  .ERTT...FK PAPTAYAYTS HLYRA...AY .SGHLG.... .......... 
thiaBacVal  .ERKA...FK PSPTAYSYTS HMYRS...VL .SGNFA.... .......... 
thiaBacVie  .EKRN...FK PAPTAYAYTS HMYRS...AR .YGGLA.... .......... 
thiaBacXia  .ALAS...FK PSPTAYAYTS HMYRS...VK .SGRFE.... .......... 
thiaGeoCal  .EKAA...FI PAPTAYAYTS HMYRA...AY .EGHLG.... .......... 
thiaGeoThe  .ERAA...FI PAPTAYAYTS HMYRA...AY .EGHLG.... .......... 
thiaGraHal  .EKSD...FQ PSPTAYAYTS HLYRA...AY .HGHLG.... .......... 
thiaJeoCam  .DVAA...FE PAPTAYAYAS HMYRA...G. .QGSLG.... .......... 
thiaPaeEhi  .EKAA...FE PAPTSYAYTS HMIRA...AY .TGQLG.... .......... 
thiaPaeElg  .EKAA...FE PAPTSYAYTS HMIRA...AY .TGQLG.... .......... 
thiaPaeGin  .EKAS...FE PAPTAYAYTS HLYRA...AY .NGHLG.... .......... 
thiaPaeMuc  .ERAA...FE PAPTSYAYTS HMLRA...AY .AGGLG.... .......... 
thiaSalAid  .ERKS...FK PSPTAYSYTS HMYRS...VL .SGNFA.... .......... 
thisJeoSol  .EIAS...FN PSPTSYAYTS HLYRA....A .QGHLG.... .......... 
 unkSheDen  ..VLS...SK PLPATETLIA YLYWI...SA .TGNPV.... .......... 
tregVibOwe  ..VLG...LK PLAATETLIA YLYWI...SI .TGNPV.... .......... 
tregPseFlu  ..FDI...PT ALPATEVLIA YLYWI...SF .TGNPL.... .......... 
tregBurGlu  ..LVL...PA PLPATETLIG YLYWA...SE .HGNPY.... .......... 
tregBurGla  ..LAL...PA PLPATETLIA YLYWA...SK .QGNPF.... .......... 
tregXylFas  ..LEI...PD PLPATTTLTA YLYWI...AY .QGNPL.... .......... 
tregBurOxy  ..ALG...RA PLPATEALIG YLYFV...AL .KYGPV.... .......... 
tactRalPic  ..VLN...RA PLPATEALIG YLYFV...AL .KYGPI.... .......... 
tregBurH16  ..ELG...RP PLPATEALIG YLYFV...AL .KYGPI.... .......... 
tregRalSol  ..VLN...RA PLPATEALIG YLYYV...AL .RYGPV.... .......... 
tregPseBra  ........PA PLAPTQALIA FLNDV...AI .RKGPI.... .......... 
tregPseChl  ........PA PLAPTQALIA FLNDV...AI .RKGPI.... .......... 
thiaBacSub  .ERKA...FK PSPTAYSYTS HMYRS...VL .SGNFA.... .......... 
      3RM5  .YFQK...IK RGPALRAYSR YFNDV...SR .RGNWQ.... .......... 
T20pSacCer  .YFQK...IK RGPALRAYSR YFNDV...SR .RGNWQ.... .......... 
T21pSacCer  .YLQK...IQ RGPALRAYCR YFNDV...SR .RGNWQ.... .......... 
T22pSacCer  .YLQK...IK RGPALRAYCR YLIDI...SR .RGNWQ.... .......... 
pmpkBlaDer  .IESY....K ESLACVAYSR YILDI...GQ .SEDWL.... .......... 
pmpkCanAlb  .IDLDLE.LS PGPACMAYCN YLLEV...GK .REDFL.... .......... 
pmpkHisCap  .ENC.....K ESLACVAYSR YILDI...GQ .SEDWL.... .......... 
pmpkPenSol  .EDT.....P ETIACTAYSR YILDV...GQ .SEDWL.... .......... 
pmpkSclBor  .EAC.....E ESQACTAYTR YVLDI...GQ .SEDWL.... .......... 
pmpkTriInt  .IESS....K ESLTCTAYSR YILDI...GQ .SGDWL.... .......... 
MMOxMetTri  TDVPKKIWTT D.PIYSGARA TVQEIWQGVQ .DWNE..... .......... 
MMOxMetSpo  TDVPKKIWTT D.PIYAGARG AVEEIWQGIQ .DWNE..... .......... 
MMOxMetSil  TDGPKKVWLT D.PIYRGARE TVEEAWQGIQ .DFNE..... .......... 
MMOxMetSte  TEGPKNIWLS D.PIYKSART TVEEFWQGIQ .DFSE..... .......... 
MMOxSkeAer  TDAPKRVWLE D.PVYRGARK TVEELWRGIH .DCNE..... .......... 
MMOxMetBur  TEIPKREWTE G.KIYKGARE AVQDIWQATY .DWNE..... .......... 
MMOxMetMet  TDIPKQEWTK G.PIFKGARE LVQDIWQATY .DWNE..... .......... 
MMOxMycRho  MALSRDCWLT D.PAFQTARG IIEQLWNDVY .DHIE..... .......... 
MMOxMycTY6  ..GAKAVWLE E.QRYQPIRR LVEELVA.GD .DWGE..... .......... 
MMOxMycLen  ..GAKAVWLE D.QRYQPIRR LVEELVA.LN .DWGE..... .......... 
TMOxGemNec  DELGKQAWLE D.PIWQPTRL AIETIMG.SE .DYLE..... .......... 
MMOAMetTri  NDARRTR.AI G.PLWKGMKR VFADGFIS.G .DAVE..... .......... 
MMOAMet051  NDARRTR.AI G.PLWKGMKR VFADGFIF.G .DAVE..... .......... 
MMOAMet104  NDARRTR.AI G.PLWKGMKR VFADGFIS.G .DAVE..... .......... 
MMOAMet11b  NDARRTR.AI G.PLWKGMKR VFSDGFIS.G .DAVE..... .......... 
MMOAMetAci  NDARRTR.AI G.PLWKGMKR VFADGFIS.G .DAVE..... .......... 
MMOAMetB12  NDARRTR.AI G.PLWKGMKR VFADGFIS.G .DAVE..... .......... 
MMOAMetB4S  NDARRTR.AI G.PLWKGMKR VFADGFIS.G .DAVE..... .......... 
MMOAMetCap  NDARRTR.TI G.PLWKGMKR VFSDGFIS.G .DAVE..... .......... 
MMOAMetD15  NDARRTR.AI G.PLWKGMKR VFADGFIS.G .DAVE..... .......... 
MMOAMetHT1  NDARRTR.AI G.PLWKGMKR VFSDGFIS.G .DAVE..... .......... 
MMOAMetHir  NDARRTR.AI G.PLWKGMKR VFADGFIS.G .DAVE..... .......... 
MMOAMetJap  NDARRTR.TI G.PLWKGMKR VFSDGFIS.G .DAVE..... .......... 
MMOAMetLC1  NDARRTR.AI G.PLWKGMKR VFSDGFIS.G .DAVE..... .......... 
MMOAMetLR1  NDARRTR.AI G.PLWKGMKR VFADGFIS.G .DAVE..... .......... 
MMOAMetLW4  NDARRTR.AI G.PLWKGMKR VFADGFIS.G .DAVE..... .......... 
MMOAMetMK1  NDARRTR.AI G.PLWKGMKR VFSDGFIS.G .DAVE..... .......... 
MMOAMetMar  NDARRTR.AI G.PLWKGMKR VFADGFIS.G .DAVE..... .......... 
MMOAMetMet  NDARRTR.AI G.PLWKGMKR VFSDGFIS.G .DAVE..... .......... 
MMOAMetMiy  NDARRTR.AI G.PLWKGMKR VFSDGFIS.G .DAVE..... .......... 
MMOAMetPW1  NDARRTR.AI G.PLWKGMKR VFADGFIS.G .DAVE..... .......... 
MMOAMetPal  NDARRTR.TI G.PLWKGMKR VFXDGFIS.G .DAVE..... .......... 
MMOAMetSE1  NDARRTR.AI G.PLWKGMKR VFADGFIS.G .DAVE..... .......... 
MMOAMetSil  NDARRTR.AI G.PLWKGMKR VFADGFIS.G .DAVE..... .......... 
MMOAMetSpo  NDARRTR.AI G.PLWKGMKR VFADGFIS.G .DAVE..... .......... 
MMOAMetSte  NDARRTR.AI G.PLWKGMKR VFADGFIS.G .DAVE..... .......... 
MMOAMetTun  NDARRTR.AI G.PLWKGMKR VFADGFIS.G .DAVE..... .......... 
MMOAMycChu  TDMRKWR.YI N.PLFPPTMQ AFGENFCA.G .DPVF..... .......... 
MMOAMycRho  VDMRKWR.YI N.PLFPPTMQ AFGENFCS.G .DPVF..... .......... 
MMOASkeAer  NDARRTR.TI G.PLWKGMKR VFADSFIS.G .DAVE..... .......... 
MMOAMetBur  NDARRTR.TI G.PLWKGMKR VFSDGFIS.G .DAVE..... .......... 
RDR1Esccol  AVVFDDI.VT N.EQIQKRAE GISAY...YD .ELIEMTSYW HLLGEGTHTV 
RDR1SalBon  AVVFDDI.VT N.AQIQKRAE GISAY...YD .ELIEMTSYW HLLGEGTHTV 
RDR1CitRod  AVVFDDI.VT N.EQIQKRAE GISSY...YD .ELIEMTSYW HLLDEGTHTV 
RDR1CitSed  AVVFDDI.VT N.EQIQKRAE GIASY...YD .ELIEMTSYW HLLGEGTHTV 
RDR1KluCry  AIVFDDI.VT N.EQIQKRAE GISSY...YD .ELIEMTSYW HLLGEGTHTV 
RDR1KluAsc  AIVFDDI.VT N.EQIQKRAE GISSY...YD .ELIEMTSYW HLLGEGTHTV 
RDR1CitYou  AVVFDDI.VT N.EQIQKRAE GISSY...YD .ELIEMTSYW HLLGEGTHTV 
RDR1CitAma  AIVFDDI.VT N.EQIQKRAE GISSY...YD .ELIEMTSYW HLLGEGTHTV 
RDR1CitWer  AVVFDDI.VT N.EQIQKRAE GISCY...YD .ELIEMTSYW HLLGEGTHTV 
RDR1TraOdo  AIVFDDI.VT N.EQIKKRAE GISCY...YD .DLIEMTSYW HLLGEGTHTV 
RDR1EntHor  AVVFDDI.VT N.EQIQKRAE GIAHY...YD .ELIEMTSYW HLLGEGTHSV 
RDR1EntClo  AVVFDDI.VT N.EQIQKRAE GIAHY...YD .ELIEMTSYW HLLGEGTHTV 
RDR1EntLig  ATVFDDI.VT N.EQIQKRAE GISQY...YD .TLIELTSYW HLLGEGTHSV 
RDR1KleVar  ATVFDDI.VT N.EQIQKRAE GISHY...YD .SLIEMTSYW HLLGEGTHTV 
RDR1KlePne  ATVFDDI.VT N.EQIQKRAE GISHY...YD .SLIEMTSYW HLLGEGTHTV 
RDR1MoeWis  ALIFDDI.VE N.EEILKRAR DISAY...YD .TLINMTNQY HMYGEGEHIV 
RDR1AerSch  ALVFDDI.VT N.EQILKRAE SISHF...YD .DLIEATSVY HLHGEGTHTL 
RDR1CanSch  SLIFDDI.VN N.QEIQKRAT DIARY...YD .DLITTTNYY HLLGTGTHQI 
RDR1AerDiv  AQVFDDI.VT N.EQILKRAG SISHF...YD .DLIEATALY HLHGEGTHTI 
RDR1GilApi  SVVFDDI.VT N.KEIQKRAG DIAGY...YD .DLISYASYY NLFGEGKHNI 
RDR1GalAna  SIVFDDI.VT N.QEIIKRAR DISVY...YD .DLIRDSQLY SLYGEGTYTV 
RDR1ProAlc  AIIFDDI.VE N.EEILKRAR DISAY...YD .TLIEMTNYY HMFGEGTHTF 
RDR1AviPar  SIVFDDI.VT N.EEIIKRAK DISAY...YD .DLIRDSQLY GLYGEGTYQV 
RDR1AerHyd  AQVFDDI.VT N.EQILKRAG SISHF...YD .DLIEATALY HLHGEGTHRV 
RDR1AerMed  GQVFDDI.VT N.EQILKRAG SISHF...YD .DLIEATALY HLHGEGTHRV 
RDR1AerSan  GQVFDDI.VT N.EQILKRAG SISHF...YD .DLIEATSVY HLHGEGTHRV 
RDR1AerTec  GQVFDDI.IT N.EQILKRAG SISHY...YD .DLIEATALY HLHGEGTHRV 
RDR1AerFin  AQVFDDI.VA N.EQILKRAG SISHY...YD .DLIESTALY NLHGEGTHTV 
RDR1SalCos  AVVFDDI.VM N.EHIQKRAE DIAQY...YD .DLIQLSNYY HQLGEGTHTI 
RDR1AerPis  GQVFDDI.VT N.EQILKRAG SISCF...YD .DLIEATALY NLHGAGTHTV 
RDR1AerSal  GQVFDDI.VT N.EQILKRAG SISCF...YD .DLIEATALY NLHGEGTHSV 
RDR1PasBet  SIVFDDI.VT N.EEIIKRAK DISAY...YD .DLIRDSQLY GLYGEGNYEV 
RDR1AerRiv  SQVFDDI.VT N.EQILKRAG SISCY...YD .DLIEATALY NLHGAGTHMV 
RDR1EntCal  SVVFDDI.VA N.EQIIKRAN DIAKY...YD .DLIQATSDY HRLGEGTHTI 
RDR1SalSoc  AIVFDDI.VM N.EHIQKRAE DIAQY...YD .DLIQLSNYY HQLGEGTHTI 
RDR1AerEnc  GQVFDDI.IT N.EQILKRAG SISHY...YD .DLIEATALY HLHGEGTHRV 
RDR1AerAqu  GQVFDDI.IT N.EQILKRAG SISHY...YD .DLIEATALY HLHGEGTHRV 
RDR1AerMol  SQVFDDI.VT N.EQILKRAG SISCY...YD .DLIEATALY NLHGAGTHLV 
RDR1NeiGon  SVVFDDI.VE N.EYITARAE DIACY...YD .DLIEYTQYY NLLGEGVHNV 
RDR1AerSob  GQVFDDI.VA N.EQILKRAG SISCF...YD .DLIESTALY NLHGAGTHTV 
RDR1AerPop  AQVFDDI.VT N.EQILKRAG SISCF...YD .DLIEATALY NLHGEGTHSV 
RDR1AerFlu  AQVFDDI.VT N.EQILKRAG SISHF...YD .DLIEATALY NLHGEGTHQV 
RDR1EntNor  SVVFDDI.VA N.EQIIKRAN DIAKY...YD .DLILATSDY HRLGEGEHTV 
RDR1NeiMen  SVVFDDI.VQ N.EYIIARAE DIACY...YD .DLIEYTQYY NLLGEGMHQV 
RDR1NeiLac  SVVFDDI.VE N.EYITARAE DIACY...YD .DLIEYTQYY NLLGEGMHNV 
RDR1PhoGae  AVVFDDI.VG N.EHIIKRAG DISKY...YD .DLIAATNDY HRLGEGSHTI 
RDR1TolAue  AVVFDDI.VV N.EQIIKRAE DIAGY...YD .ELIELTQYW QLLGEGTHQV 
RDR1NeiPol  SVVFDDI.VE N.EYITARAE DIACY...YD .DLIEYTQYY NLLGEGVHNV 
RDR1NeiCin  SIVFDDI.VE N.EYIIARAE DIACY...YD .DLIEYTQYY NLLGEGVHNV 
RDR1VibOri  GLVFDDI.VE N.EHILKRAK DISGY...YD .DLIQLTNDY HRYGEGTHTI 
RDR1VibGaz  ATVFDDI.VE N.EHIIKRAG DIAHY...YD .ELIKLTNDY HRYGEGKHEI 
RDR1VibPac  GVVFDDI.VE N.EHILKRAD DISRY...YD .ELIQLTNDY HRYGEGTHQI 
RDR1AlyCra  SVVFDDI.VQ N.EYIIARAE DIACY...YD .DLIEYTQYF NLLGEGKHRV 
RDR1VibSpl  GVVFDDI.VE N.EEILKRAK DIAFY...YD .DLIKLTADY HRYGEGNHSI 
RDR1ActSui  SIVFDDI.VT N.EEIIKRAK DISCY...YD .DLIRDSQLY TLYGEGCYTV 
RDR1VibCam  SVVFDDI.VE N.EHILKRAK DIAHY...YD .DLIQATNDY HRYGEGEHVL 
RDR1KinKin  SVVFDDI.VQ N.DYIIARAE DIACY...YD .DLIEYTQYF NLLGEGKHTV 
RDR1VibAzu  SVVFDDI.VE N.DHILKRAK DIAHY...YD .DLIQATNDY HRYGEGEHVI 
RDR1VibHar  SVVFDDI.VE N.EHILKRAK DIAHY...YD .DLIQATNDY HRYGEGEHVL 
RDR1KinDen  SVVFDDI.VQ N.EYILARAE DIACY...YD .DLIEYTQYF NLLGEGTHTV 
RDR1AliWod  SIIFDDI.VE N.EEILKRAK DIAHY...YD .NLIQATNDY HRLGEGTHTI 
RDR1VibPar  SVVFDDI.VE N.EHILKRAK DIAHY...YD .DLIQTTNDY HRYGEGEHVI 
RDR1PhoIli  SLIFDDI.VR N.EHIIKRAG DISKY...YD .DLIAATSDY HRYGEGQHSA 
RDR1VibNat  AVVFDDI.VE N.EHILKRAK DIAHY...YD .DLIQATNDY HRYGEGEHVL 
RDR1VibAlg  AVVFDDI.VE N.EHILKRAK DIAHY...YD .DLIQATNDY HRYGEGEHVL 
RDR1BasPsi  SIVFDDI.VV N.KFILKRAT GIAQY...YD .SLIELSLLY QRYGVGTHEI 
RDR1KerGyi  SIIFDDI.VR N.ENIKLRAN DISSY...YD .NLIHQTMLY SQLGAGEHVI 
RDR1PhoPho  SIIFDDI.VR N.EHIIKRAG DISKY...YD .DLIAATNDY HRYGEGHHSA 
RDR1PelInd  GIVFDDI.VT N.EHILARAS DISKY...YD .DLIQLTQLY DRFGEGKHTI 
RDR1MorCer  SVVFDDI.VQ N.EYIIARAE DIACY...YD .DLIEYTQYY NLLGEGTHNV 
RDR1OliUre  SIVFDDI.VT N.EHILERAR DISKY...YD .DLIRSVSLY QLFGEGTHTL 
RDR1CanTac  SIVFEDI.VD N.QHIVERAK NIASY...YD .KLIQMISYW NLLGQGKHKI 
RDR1AlgSag  KEIFDDI.VM N.EKIIERAD AVTCY...YD .DLIEHTNVY NLYGEGLHTI 
RDR1SheMar  SIIFDDI.VT N.EEILKRAG DISCY...YD .DLIELTNAY NLLGEGTHTV 
RDR1AliAgr  HKIFDDI.ML N.ERILERAV DVTRY...YD .DLIDGINLY QRCGEGTHQI 
RRR2SalEnt  DAAYAWS.EE N.PPLQRKAQ IILAH...YV .......... .......... 
RRR2SalBon  DAAYAWS.EE N.PPLQHKAQ IILKH...YA .......... .......... 
RRR2CitKos  DAAYAWS.EE N.APLQRKAQ IILQH...YT .......... .......... 
RRR2CitBra  DAAYAWS.EE N.TPLQRKAQ IILTH...YA .......... .......... 
RRR2CitFre  DAAYAWS.EE N.TPLQRKAQ IVLAH...YA .......... .......... 
RRR2CitSed  DAAYAWS.EE N.APLQRKAQ IILAH...YA .......... .......... 
RRR2CitRod  DAAYAWS.EE N.APLQRKAQ IILAH...YA .......... .......... 
RRR2CitAma  DAAYAWS.EE N.APLQQKAQ IILAH...YA .......... .......... 
RRR2CitWer  DAAYAWS.EE N.NPLQRKAQ IILAH...YA .......... .......... 
RRR2CitS77  DAAYAWS.EE N.APLQRKAQ IILEH...YA .......... .......... 
RRR2CitJT3  DAAYAWS.EE N.APLQQKAQ IILAH...YA .......... .......... 
RRR2CitCtB  DAAYAWS.EE N.APLQQKAQ IILAH...YA .......... .......... 
RRR2Cit106  DAAYAWS.EE N.APLQRKAQ IILEH...YA .......... .......... 
RRR2CitYou  DAAYAWS.EE N.NPLQRKAQ IILAH...YA .......... .......... 
RRR2Cit100  DAAYLWS.EE K.TPLQHKAQ IILTH...YA .......... .......... 

            301                                                350 
HomSapHOx1  .......... .......LLV AHA.YTRYLG .DLSGGQV.L KKI....AQK 
PanTroHOx1  .......... .......LLV AHA.YTRYLG .DLSGGQV.L KKI....AQK 
PonAbeHOx1  .......... .......LLV AHA.YTRYLG .DLSGGQV.L KKI....AQK 
 ClSabHOx1  .......... .......LLV AHA.YTRYLG .DLSGGQM.L KKI....AQK 
NomLeuHOX1  .......... .......LLV AHA.YTRYLG .DLSGGQV.L KKI....AQK 
MacFasHOx1  .......... .......LLV AHA.YTRYLG .DLSGGQM.L KKI....AQK 
RhiRoxHOx1  .......... .......LLV AHA.YTRYLG .DLSGGQM.L KKI....AQK 
PapAnuHOx1  .......... .......LLV AHA.YTRYLG .DLSGGQM.L KKI....AQK 
MacMulHOx1  .......... .......LLV AHA.YTRYLG .DLSGGQM.L KKI....AQK 
GorGorHOx1  .......... .......LLV AHA.YTRYLG .DLSGGQV.L KKI....AQK 
CalJacHOx1  .......... .......LLV AHA.YTRYMG .DLSGGQV.L KKI....AQK 
SaiBolHOx1  .......... .......LLV AHA.YTRYLG .DLSGGQV.L KKI....AQK 
VicPacHOx1  .......... .......LLV AHA.YTRYLG .DLSGGQV.L KKI....AQK 
OryAfeHOx1  .......... .......LLV AHA.YTRYLG .DLSGGQV.L KKI....AQK 
FelCatHOx1  .......... .......LLV AHA.YTRYLG .DLSGGQV.L KKI....AQK 
BubBubHOx1  .......... .......LLV AHA.YTRYLG .DLSGGQV.L KKI....AQK 
PanTigHOx1  .......... .......LLV AHA.YTRYLG .DLSGGQV.L KKI....AQK 
OryCunHOx1  .......... .......LLV AHA.YTRYLG .DLSGGQV.L KKI....AQK 
MusPutHox1  .......... .......LLV AHA.YTRYLG .DLSGGQV.L KKI....AQK 
MyoBraHOx1  .......... .......LLV AHA.YTRYLG .DLSGGQV.L KKI....AQK 
BosMutHOx1  .......... .......LLV AHA.YTRYLG .DLSGGQV.L KKI....AQK 
CamFerHOx1  .......... .......LLV AHA.YTRYLG .DLSGGQV.L KKI....AQK 
OdoDivHOx1  .......... .......LLV AHA.YTRYLG .DLSGGQV.L KKI....AQK 
NanGalHOx1  .......... .......LLV AHA.YTRYLG .DLSGGQV.L KKI....AQK 
TarSyrHOx1  .......... .......LLV AHA.YTRYLG .DLSGGQV.L KKI....AQK 
LipVexHOx1  .......... .......LLV AHT.YTRYLG .DLSGGQV.L KKI....AQK 
LoxAfrHOx1  .......... .......LLV AHA.YTRYLG .DLSGGQL.L KKI....AQK 
EleEdwHOx1  .......... .......LLV AHT.YTRYLG .DLSGGQV.L KKI....AQK 
MusPutHOx1  .......... .......LLV AHA.YTRYLG .DLSGGQV.L KKI....AQK 
CerSimHOx1  .......... .......LLV AHA.YTRYLG .DLSGGQV.L KKI....AQK 
EriEurHOx1  .......... .......LLV AHA.YTRYLG .DLSGGQV.L KKI....AQK 
DasNovHOx1  .......... .......LLV AHA.YTRYLG .DLSGGQV.L KKI....AQK 
EquCabHOx1  .......... .......LLV AHA.YTRYLG .DLSGGQV.L KKI....AQK 
ConCriHOx1  .......... .......LLV AHT.YTRYLG .DLSGGQV.L KKI....AQK 
EchTelHOx1  .......... .......LLV AHA.YTRYLG .DLSGGQV.L KKI....AQK 
MonDomHOx1  .......... .......LLV AHA.YTRYLG .DLSGGQI.L KKI....AQK 
SarHarHOx1  .......... .......LLV AHA.YTRYLG .DLSGGQI.L KKI....AQK 
ColStrHOx1  .......... .......LLV AHA.YTRYLG .DLSGGQV.L KKI....AQK 
PseHumHOx1  .......... .......LLV AHA.YTRYLG .DLSGGQV.L KKI....AQK 
AnaPlaHOx1  .......... .......LLV AHA.YTRYLG .DLSGGQV.L KKI....AQK 
GalGalHOx1  .......... .......LLV AHA.YTRYLG .DLSGGQV.L KKI....AQK 
TaeGutHOx1  .......... .......LLV AHA.YTRYLG .DLSGGQV.L KKI....AQK 
ChlMacHOx1  .......... .......LLV AHA.YTRYLG .DLSGGQV.L KKI....AQK 
NesNotHOx1  .......... .......LLV AHA.YTRYLG .DLSGGQV.L KKI....AQK 
AliMisHOx1  .......... .......TLV AHA.YTRYLG .DLSGGQV.L KKI....AQK 
MelGalHOx1  .......... .......LLV AHA.YTRYLG .DLSGGQV.L KKI....AQK 
CucCanHOx1  .......... .......LLV AHA.YTRYLG .DLSGGQV.L KKI....AQK 
TauEryHOx1  .......... .......LLV AHA.YTRYLG .DLSGGQV.L KKI....AQK 
CheMydHOx1  .......... .......LLV AHA.YTRYLG .DLSGGQV.L KKI....AQK 
SerCanHOx1  .......... .......LLV AHA.YTRYLG .DLSGGQV.L KKI....AQK 
AptForHOx1  .......... .......LLV AHA.YTRYLG .DLSGGQV.L KKI....AQK 
FulGlaHOx1  .......... .......ILV AHA.YTRYLG .DLSGGQV.L KKI....AQK 
PelSinHOx1  .......... .......LLV AHA.YTRYLG .DLSGGQV.L KKI....AQK 
CorCorHOx1  .......... .......LLV AHA.YTRYLG .DLSGGQV.L KKI....AQK 
GeoForHOx1  .......... .......LLV AHA.YTRYLG .DLSGGQV.L KKI....AQK 
XenTroHOx1  .......... .......LLV SHA.YTRYLG .DLSGGQV.L KKI....AQK 
PelCriHOx1  .......... .......LLV AHA.YTRYLG .DLSGGQV.L KKI....AQK 
MesUniHOx1  .......... .......LLV AHA.YTRYLG .DLSGGQV.L KKI....AQK 
AnoCarHOx1  .......... .......LLV AHA.YTRYLG .DLSGGQI.L KKI....AQR 
StrAusHOx1  .......... .......LLV AHA.YTRYLG .DLSGGQV.L KKI....AQK 
OpiHoaHOx1  .......... .......LLV AHA.YTRYLG .DLSGGQV.L KKI....AQK 
HomSapHOx2  .......... .......LLV AHA.YTRYMG .DLSGGQV.L KKV....AQR 
DanRerHOx2  .......... .......LLV AHA.YTRYMG .DLSGGQV.L RKV....AQR 
PicPubHOx2  .......... .......LLV AHA.YTRYMG .DLSGGQV.L KKV....AQR 
TauEryHOx2  .......... .......LLV AHA.YTRYMG .DLSGGQV.L KKV....AQR 
PhaCarHOx2  .......... .......LLV AHA.YTRYMG .DLSGGQV.L KKV....AQR 
ChlMacHOx2  .......... .......LLV AHA.YTRYMG .DLSGGQV.L KKV....AQR 
HalAlbHOx2  .......... .......LLV AHA.YTRYMG .DLSGGQV.L KKV....AQR 
CucCanHOx2  .......... .......LLV AHA.YTRYMG .DLSGGQV.L KKV....AQR 
LepDisHOx2  .......... .......LLV AHA.YTRYMG .DLSGGQV.L KKV....AQR 
HalLeuHOx2  .......... .......LLV AHA.YTRYMG .DLSGGQV.L KKV....AQR 
NesNotHOx2  .......... .......LLV AHA.YTRYMG .DLSGGQV.L KKV....AQR 
LoxAfrHOx2  .......... .......LLV AHA.YTRYMG .DLSGGQV.L KKV....AQR 
PelCriHOx2  .......... .......LLV AHA.YTRYMG .DLSGGQV.L KKV....AQR 
ApaVitHOx2  .......... .......LLV AHA.YTRYMG .DLSGGQV.L KKV....AQR 
PseHumHOx2  .......... .......LLV AHA.YTRYMG .DLSGGQV.L KKV....AQR 
NipNipHOx2  .......... .......LLV AHA.YTRYMG .DLSGGQV.L RKV....AQR 
CorBraHOx2  .......... .......LLV AHA.YTRYMG .DLSGGQV.L KKV....AQR 
GeoForHOx2  .......... .......LLV AHA.YTRYMG .DLSGGQV.L KKV....AQR 
MacMulHOx2  .......... .......LLV AHA.YTRYMG .DLSGGQV.L KKV....AQR 
MacFasHOx2  .......... .......LLV AHA.YTRYMG .DLSGGQV.L KKV....AQR 
TarSyrHOx2  .......... .......LLV AHA.YTRYMG .DLSGGQV.L KKV....AQR 
JacJacHOx2  .......... .......LLV AHA.YTRYMG .DLSGGQV.L KKV....AQR 
SaiBolHOx2  .......... .......LLV AHA.YTRYMG .DLSGGQV.L KKV....AQR 
NanGalHOx2  .......... .......LLV AHA.YTRYMG .DLSGGQV.L KKV....AQR 
TupChiHOx2  .......... .......LLV AHA.YTRYMG .DLSGGQV.L KKV....AQR 
UrsMarHOx2  .......... .......LLV AHA.YTRYMG .DLSGGQV.L KKV....AQR 
OtoGarHOx2  .......... .......LLV AHA.YTRYMG .DLSGGQV.L KKV....AQR 
CalJacHOx2  .......... .......LLV AHA.YTRYMG .DLSGGQV.L KKV....AQR 
OchPriHOx2  .......... .......LLV AHA.YTRYMG .DLSGGQV.L KKV....AQR 
VicPacHOx2  .......... .......LLV AHA.YTRYMG .DLSGGQV.L KKV....AQR 
OryAfeHOx2  .......... .......LLV AHA.YTRYMG .DLSGGQV.L KKV....AQR 
CamDroHOx2  .......... .......LLV AHA.YTRYMG .DLSGGQV.L KKV....AQR 
TurTruHOx2  .......... .......LLV AHA.YTRYMG .DLSGGQV.L KKV....AQR 
OrcOrcHOx2  .......... .......LLV AHA.YTRYMG .DLSGGQV.L KKV....AQR 
LipVexHOx2  .......... .......LLV AHA.YTRYMG .DLSGGQV.L KKV....AQR 
CamBacHOx2  .......... .......LLV AHA.YTRYMG .DLSGGQV.L KKV....AQR 
GalVarHOx2  .......... .......LLV AHA.YTRYMG .DLSGGQV.L KKV....AQR 
FukDamHOx2  .......... .......LLV AHA.YTRYMG .DLSGGQV.L KKV....AQR 
PhyCatHOx2  .......... .......LLV AHA.YTRYMG .DLSGGQV.L KKV....AQR 
CamFerHOx2  .......... .......LLV AHA.YTRYMG .DLSGGQV.L KKV....AQR 
SorAraHOx2  .......... .......LLV AHA.YTRYMG .DLSGGQV.L KKV....AQR 
PteAleHOx2  .......... .......LLV AHA.YTRYMG .DLSGGQV.L KKV....AQR 
MyoDavHOx2  .......... .......LLV AHA.YTRYMG .DLSGGQV.L KKV....AQR 
DasNovHOx2  .......... .......LLV AHA.YTRYMG .DLSGGQV.L KKV....AQR 
EriEurHOx2  .......... .......LLV AHA.YTRYMG .DLSGGQV.L KKV....AQR 
BosMutHOx2  .......... .......LLV AHA.YTRYMG .DLSGGQV.L KKV....AQR 
EleEdwHOx2  .......... .......LLV AHA.YTRYMG .DLSGGQV.L KKV....AQR 
BubBubHOx2  .......... .......LLV AHA.YTRYMG .DLSGGQV.L KKV....AQR 
PanHodHOx2  .......... .......LLV AHA.YTRYMG .DLSGGQV.L KKV....AQR 
CheMydHOx2  .......... .......LLV AHA.YTRYMG .DLSGGQV.L KKV....AQR 
ChrPicHOx2  .......... .......LLV AHA.YTRYMG .DLSGGQI.L KKV....AQR 
AllMisHOx2  .......... .......LLV AHA.YTRYMG .DLSGGQV.L KKV....AQR 
ChaPelHOx2  .......... .......LLV AHA.YTRYMG .DLSGGQV.L KKV....AQR 
EgrGarHOx2  .......... .......LLV AHA.YTRYMG .DLSGGQV.L KKV....AQR 
PodCriHOx2  .......... .......LLV AHA.YTRYMG .DLSGGQV.L KKV....AQR 
AnaPlaHOx2  .......... .......LLV AHA.YTRYMG .DLSGGQV.L KKV....AQR 
SerCanHOx2  .......... .......LLV AHA.YTRYMG .DLSGGQV.L KKV....AQR 
CalAnnHOx2  .......... .......LLV AHA.YTRYMG .DLSGGQV.L KKV....AQR 
CatAurHOx2  .......... .......LLV AHA.YTRYMG .DLSGGQV.L KKV....AQR 
CorCorHOx2  .......... .......LLV AHA.YTRYMG .DLSGGQV.L KKV....AQR 
MesUniHOx2  .......... .......LLV AHA.YTRYMG .DLSGGQV.L KKV....AQR 
AcaChlHOx2  .......... .......LLV AHA.YTRYMG .DLSGGQV.L KKV....AQR 
ZonAlbHOx2  .......... .......LLV AHA.YTRYMG .DLSGGQV.L KKV....AQR 
LatChaHOx2  .......... .......LLV AHA.YTRYMG .DLSGGQV.L KKV....AQR 
OryLatHOx2  .......... .......LLV AHA.YTRYMG .DLSGGQV.L KKV....AQR 
TakRubHOx2  .......... .......LLV AHA.YTRYMG .DLSGGQV.L RKV....AQR 
OreNilHOx2  .......... .......LLV AHA.YTRYMG .DLSGGQV.L KKV....AQR 
NeoBriHOx2  .......... .......LLV AHA.YTRYMG .DLSGGQV.L KKV....AQR 
LarCroHOx2  .......... .......LLV AHA.YTRYMG .DLSGGQV.L KKV....AQR 
SteParHOx2  .......... .......LLV AHS.YTRYMG .DLSGGQI.L KKV....AQR 
MayZebHOx2  .......... .......LLV AHS.YTRYMG .DLSGGQI.L KKV....AQR 
HapBurHOx2  .......... .......LLV AHS.YTRYMG .DLSGGQI.L KKV....AQR 
PunNyeHOx2  .......... .......LLV AHS.YTRYMG .DLSGGQI.L KKV....AQR 
PoeRetHOx2  .......... .......LLV AHS.YTRYMG .DLSGGQI.L KKV....AQR 
XipMacHOx2  .......... .......LLV AHS.YTRYMG .DLSGGQI.L KKV....AQR 
NotCorHOx2  .......... .......LLV AHS.YTRYMG .DLSGGQI.L KKV....AQR 
 CordipHOx  .......... .......ALV AHH.YVRYLG .NLSGGQV.I ARM....MQR 
 CorulcHOx  .......... .......ALV AHH.YVRYLG .DLSGGQV.I ARM....MSR 
 CormusHOx  .......... .......RLV AHH.YVRYLG .DLSGGQV.I GRM....MQR 
 CorpseHOx  .......... .......ALV AHH.YVRYLG .DLSGGQI.I ARM....MGR 
 CorargHOx  .......... .......RLI AHH.YVRYLG .DLSGGQV.I GRM....MQR 
 CorfreHOx  .......... .......RLV AHH.YVRYLG .DLSGGQV.I GRM....MQR 
 CordurHOx  .......... .......RLL AHH.YVRYLG .DLSGGQV.I GRM....MQR 
 CorbovHOx  .......... .......GAV AHH.YVRYLG .DLSGGQV.I ARR....MGE 
 TurotiHOx  .......... .......AFV AHH.YVRYLG .DLSGGQA.I AAV....CRR 
 SanguiHOx  .......... .......RYA AHA.YTRYLG .DLSGGQI.I KRM....LER 
 MobpelHOx  .......... .......RLV AHH.YTRYLG .DLSGGQV.I PRL....LTR 
 GoramiHOx  .......... .......RFV AHH.YTRYLG .DLSGGQV.V AHR....MRE 
 CelfunHOx  .......... .......AYA AHA.YTRYLG .DLSGGQI.I KRM....LER 
 RhorhoHOx  .......... .......AFL AHH.YLRYLG .DLSGGQI.I RRM....LER 
 ActinaHOx  .......... .......AFV AHH.YTRYLG .DLSGGQV.I RRR....MRE 
 RuaalbHOx  .......... .......GYA AHA.YTRYLG .DLSGGQA.I KRM....MQR 
 TimsenHOx  .......... .......LYA AHA.YTRYLG .DLSGGQV.I RVM....MQR 
 DiealiHOx  .......... .......GFV AHH.YLRYLG .DLSGGQI.I RRI....MER 
 MictesHOx  .......... .......GFV AHH.YTRYLG .DLSGGQF.I GRL....MQR 
 OerturHOx  .......... .......AYA AHA.YTRYLG .DLSGGQI.I KRM....MER 
StremegHOx  .......... .......GYV AHH.YTRYLG .DLSGGQI.I RDR....AER 
 ProW15HOx  .......... .......RYA AHA.YTRYLG .DLSGGQI.I KRM....LER 
 ActmisHOx  .......... .......HFV AHH.YVRYLG .DLSGGQL.I ART....LAE 
 NocserHOx  .......... .......GYV VHH.YTRYLG .DLSGGQV.I RGT....AEK 
 LeixylHOx  .......... .......GFV AHH.YTRYLG .DLSGGQI.I RTL....LQR 
 TombifHOx  .......... .......GFV AHH.YLRYLG .DLSGGQI.I RRI....MER 
 XylcelHOx  .......... .......EYA AHA.YTRYLG .DLSGGQV.I KRM....MQR 
 StrkatHOx  .......... .......GYV AHH.YTRYLG .DLSGGQI.I RDK....AER 
 RensalHOx  .......... .......GFV AHH.YTRYLG .DLSGDQI.M QRL....LQR 
ArathaHOx1  .......... .......AFI CHF.YNIYFA .HSAGGRM.I GRK....VAE 
CamsatHOx1  .......... .......SFI CHF.YNIYFA .HSAGGRM.I GRK....VAE 
BrarapHOx1  .......... .......AFI CHF.YNIYFA .HSAGGRM.I GRK....VAE 
BrajunHOx1  .......... .......SFI CHF.YNIYFA .HSAGGRM.I GRK....VAE 
TarhasHOx1  .......... .......AFI CHF.YNIYFA .HSAGGRM.I GRK....VAE 
SesindHOx1  .......... .......AFI CHF.YNTYFA .HTAGGRM.I GRK....VAE 
VitvinHOx1  .......... .......AFI CHF.YNIYFA .HSAGGRM.I GKK....VAE 
BetplaHOx1  .......... .......AFL CHF.YNVYFA .HTAGGRM.I GKK....VAE 
 SolycHOx1  .......... .......AFI CHF.YNTYFA .HSAGGRM.I GKK....VAE 
NictomHOx1  .......... .......AFI CHF.YNTYFA .HSAGGRM.I GRK....VAE 
MaldomHOx1  .......... .......AFI CHF.YNIYFA .HSAGGRM.I GKK....VAE 
PrumumHOx1  .......... .......AFL CHF.YNIYFA .HSAGGRM.I GKK....VAE 
ErygutHOx1  .......... .......SFI CHF.YNTYFA .HTAGGRM.I GRK....VAE 
CucmelHOx1  .......... .......AFI CHF.YNIYFA .HTAGGRM.I GRK....VAE 
RiccomHOx1  .......... .......AFI CHF.YNIYFA .HTAGGRM.I GKK....VAE 
NictabHOx1  .......... .......AFI CHF.YNTYFA .HSAGGRM.I GRK....VAE 
ThecacHOx1  .......... .......AFI CHF.YNIYFA .HSAGGRM.I GKK....VAE 
CitsinHOx1  .......... .......AFI CHF.YNIYFA .HSAGGRM.I GKK....VAE 
JatcurHOx1  .......... .......AFI CHF.YNIYFA .HTAGGRM.I GKK....VAE 
GosarbHOx1  .......... .......AFI CHF.YNIYFA .HSAGGRM.I GKK....VAE 
NelnucHOx1  .......... .......AFL CHF.YNIYFA .HSAGGRM.I GRK....VTE 
CicariHOx1  .......... .......AFI CHF.YNIYFA .HTAGGRM.I GKK....VAE 
PopeupHOx1  .......... .......AFI CHF.YNIYFA .HSAGGRM.I GRK....VAE 
MedtruHOx1  .......... .......AFI CHF.YNIYFA .HSAGGRM.I GKK....IAG 
PoptreHOx1  .......... .......AFI CHF.YNIYFA .HSAGGQM.I GRK....VAE 
AmbtriHOx1  .......... .......AFI CHF.YNVYFA .HTAGGRM.I GKK....VAE 
 MoralbHOx  .......... .......ALI CHF.YNIYFA .HSAGGRM.I GRK....VAE 
 HelannHOx  .......... .......AFI CHF.YNTYFA .HSAGGRM.I GKK....VAE 
GlymaxHOx1  .......... .......AFI CHF.YNIYFA .HSAGGRM.I GKK....VAE 
ArathaHOx4  .......... .......AFI CHF.YNINFA .HSAGGRM.I GTK....VAE 
PhodacHOx1  .......... .......AFI CHF.YNVYFA .HTAGGRM.I GKK....VAE 
HorvulHOx1  .......... .......AFI CHF.YNVYFA .HTAGGRM.I GKK....VAE 
ZeamayHOx1  .......... .......AFI CHF.YNVYFA .HTAGGQM.I GKK....VSE 
CamsatHOx4  .......... .......AII CHF.YNINFA .HSAGGRM.I GRK....VSE 
tactPyrFur  .......... .......EGF TAL.YCEEKA .YYEAWKW.V REN...LKER 
tactBacCer  .......... .......ELI AAL.LPCMWS .YWEIGKR.L NDIPG.ARDH 
tactBacWei  .......... .......ELI SAL.LPCMWS .YWEIGKR.L NDIPG.ARDH 
tactBlaSax  .......... .......TAL AAL.WTIERT .YLDAWSA.A ......LPGA 
tactBroThe  .......... .......QTI AGL.LPCYWL .YADIGSY.Y RDS...KPVN 
tactChrThe  .......... .......VQA TAL.WAIELA .YNQGWQL.P ......GAMP 
tactGeoObs  .......... .......TAL TAL.WVVERT .YLDAWSG.A ......SPGA 
tactKitSet  .......... .......EAL GAV.LPCYWI .YARVGEE.L ARR...SSPD 
tactKriFla  .......... .......VAI TVL.YAVEKA .YYDAWAS.V RER...TGAD 
tactMycVan  .......... .......TAV TAL.WVIEQV .YLLAWTT.A ......ASDS 
tactNatOcc  .......... .......EIA GAL.YPCMQG .YLDVAEH.M DEI...ASEE 
tactOscAcu  .......... .......VQA TGL.WAVELA .YNQGWQL.P ......GPMP 
tactPleMin  .......... .......VQA TAF.WAIELA .YNQAWQL.P ......GTMP 
tactRosCas  .......... .......EGM AAL.LPCFWI .YREVGSD.I YRR...AAPN 
tactRubRad  .......... .......VSA VAL.WAVEQA .YLDAWSS.A ......SPGA 
tactRubXyl  .......... .......AAL AAL.WALERA .YLEAWRG.A ......APGH 
tactTriEry  .......... .......IQA TAL.WEIELA .YNQGWQL.P ......GEML 
thiaBacCyt  .......... .......ELI AAL.LPCMWS .YWEIGKR.L NDIPG.ARDH 
thiaBacGae  .......... .......ELI AAL.LPCMWS .YWEIGKR.L NDIPG.ARDH 
thiaBacMan  .......... .......ELI AAL.LPCMWS .YWEIGKR.L NDIPG.AAEH 
thiaBacMyc  .......... .......ELI AAL.LPCMWS .YWEIGKR.L NDIPG.ARDH 
thiaBacPan  .......... .......ELT ASL.LPCMWS .YWEIGKR.L NAVSG.ARDH 
thiaBacThu  .......... .......ELI AAL.LPCMWS .YWEIGKR.L NDIPG.ARDH 
thiaHalSal  .......... .......ELV AAL.LPCMWG .FNDTGRR.L RED.G.LPDE 
thiaStrAlb  .......... .......EGL AAV.LPCYWI .YARVGAE.L LAK...SSPD 
thiaStrJeo  .......... .......EGL AAV.LPCYWI .YARVGEA.L LRT...SSPD 
thiaStrVit  .......... .......EAV AAV.LPCYWI .YARVGAE.L LTR...SSPD 
tregCanBla  .......... .......TAL TAL.WTIERT .YLDAWSS.A ......LPGA 
tregKitGri  .......... .......EAL GAV.LPCYWI .YARVGEE.L LRR...SSPE 
tregMasLam  .......... .......IQA TAF.WAMELA .YNQGWQL.P ......GRMP 
tregMycAus  .......... .......TAV TAL.WVIEQV .YLLAWTT.A ......ASDS 
tregMycCos  .......... .......AAI TAL.WALERV .YLLAWQH.A ......HSES 
tregMycHec  .......... .......DGF AAV.LPCYWI .YAEVGTE.L VKR...GSPD 
tregMycIra  .......... .......TAV TAL.WVIEEV .YLRAWTT.A ......ASDS 
tregMycObu  .......... .......AAL TAL.WVIEKV .YLLAWSH.A ......RSDG 
tregMycSme  .......... .......AAV TAL.WVLERV .YLLAWAF.A ......ASAT 
tregNatJeo  .......... .......EIA GAL.YPCMQG .YLDVAEH.M AEI...ATEE 
tregPyrAby  .......... .......EGL TAL.LPCFWS .YAEIAEY.H KDKLD.GNPV 
tregPyrHor  .......... .......EGF TAY.YCEEKA .YYEAWKW.V RDR...VRSD 
tregScyMil  .......... .......VQA TAL.WAIELA .YNQGWQL.P ......GAMP 
thiaPyrHor  .......... .......EGL TAL.LPCFWS .YAEIAEY.H KDK...LRDN 
ThiaNatMoo  .......... .......EIA AAL.FPCGQG .FLDIGEH.A AAL.....AT 
tactAerPer  .......... .......ECM VSL.LPCYWS .YREIAIA.N ERL...LREN 
tactHalHyd  .......... .......EGM AAL.IPCYWI .YLKMAEY.H HHK...LKEN 
tactPyrArs  .......... .......HCM AAL.LPCFWS .YMEIAEV.H REK...LAAN 
tactPyrCal  .......... .......ECM AAV.LPCFWT .YLDIAER.H RER...LRGN 
tactPyrNeu  .......... .......QCM AAL.LPCFWS .YAEIAQR.H RDA...LERN 
tactSphThe  .......... .......EVI GAL.LPCYWI .YWEVGKQ.L EEA.....GS 
tactStaHel  .......... .......ECL VST.LPCFWT .YMEIPRV.N KDL...IMKN 
tactStaMar  .......... .......ECL VST.LPCFWT .YMEIPRV.N NDL...IMEN 
tactTheSib  .......... .......EGL ATI.MPCFWS .YMEIARH.H EKL...LETN 
tactTheTen  .......... .......QCL SAL.LPCFWT .YEAIAER.H AGL...LASN 
tactTheTer  .......... .......EII TAI.LPCAWI .YAEVGKY.F SSQ...GTPA 
tactTheUzo  .......... .......QCL SAL.LPCFWT .YMEIAEA.H RGL...LAEN 
tactVulDis  .......... .......EGL VAI.LPCYWT .YLEIARH.H ADK...LSRN 
tactVulMou  .......... .......EGL VAI.LPCYWT .YLEIARY.H VEK...LRSN 
thiaAmyHal  .......... .......ELL AAL.LPCMWG .FNEVGLR.L HAE....GVP 
thiaAmyTai  .......... .......ELL SAL.LPCMWG .FNEIGLA.L AER....GSP 
thiaBacAlv  .......... .......DIL AAI.LPCYWL .YYEIGER.L KSC.....KP 
thiaBreAgr  .......... .......ELV SAL.LPCTWS .YWEIGKR.L AQV...EGAL 
thiaCloBut  .......... .......DLL VSV.LSCSWS .YKVIADK.I NNN...PLAK 
thiaGeoKau  .......... .......DVI AAI.LPCYWL .YYEIGER.L KTC.....RP 
thiaHalKur  .......... .......DVI ATI.LPCYWL .YYEVGEH.L KES.....SP 
thiaHerCre  .......... .......DGL AAV.LPCYWI .YARVGAD.L LAR.....SS 
thiaKitPho  .......... .......EAL GAV.LPCYWI .YARVGEE.L ARR.....SS 
thiaPaeMas  .......... .......EVL VSI.LACSWS .YAEIGQA.L ARK...PGAA 
thiaPaePan  .......... .......EVL VSI.LACSWS .YAEIGQA.L ARK...PGAA 
thiaPseAut  .......... .......EAV AAV.LPCYWI .YAKVGEH.L LEA.....GS 
tregMycXen  .......... .......DGF AAV.LPCYWI .YAEVGAE.L IKR.....GS 
tregPatAme  .......... .......DGL AAV.LACFWI .YREVGRA.L LTE.....GS 
tregAceBac  .......... .......GAL SVL.VVAEWL .YLSWAER.H E.....GPLP 
tregCorTus  .......... .......AAL GVL.VVAEWL .YLDWAIK.A P.....EKRP 
tregGemRos  .......... .......AAL SVL.TVAEWL .YLDWAGQ.A P.....SPLP 
tregHerArs  .......... .......LCL SVL.VVAEWL .YLSWADR.P G.....AALP 
tregOchAnt  .......... .......VCL SVL.TVAEWL .YLDWAEK.A P.....KPLP 
tregParDen  .......... .......AVL AVL.NVAEGL .YLDWAMR.A S.....RPLP 
tregParPan  .......... .......AVL AVL.NVAEGL .YLDWAMR.A P.....KPLP 
tregParVer  .......... .......AVL AVL.NVAEGL .YLDWAMR.A T.....QPLP 
tregPluGer  .......... .......AIL SVL.NVAEGS .YLEWASS.I P.....APLS 
tregProAcn  .......... .......TVL VLL.VVAEGL .YLDWASR.I Q.....APEP 
tregProHum  .......... .......TVL VLL.VVAEGL .YLDWGSR.T Q.....APEP 
tregPseAut  .......... .......EIV TVL.VVAEWL .YLDWASR.P R.....GPLP 
tregPsePut  .......... .......AVL AVL.NVAEGL .YLDWALK.A P.....RPLP 
tregStaNov  .......... .......SCL AVL.IVAEWL .YLSWADR.P G.....AALP 
tregStrMit  .......... .......HLL VML.VIAEGL .YLDWGSK.D ......LALP 
tregStrOra  .......... .......HLL VML.VIAEGL .YLDWGSK.D ......LALP 
tregStrPne  .......... .......HLL VML.VIAEGL .YLDWGSK.D ......LALP 
ThiaBacAqu  .......... .......EIL AAI.LPCYWL .YHEVGER.L N.....MFTP 
ThiaBacSim  .......... .......DVI AAI.LPCYWL .YYEIGEK.L Q.....GCMP 
thiaAlkHal  .......... .......DVV AAI.LPCYWI .YQEIGEK.L K.....NYQP 
thiaAmpJil  .......... .......DVI AAI.LPCYWL .YYEIGEQ.L K.....DKQP 
thiaAnoFla  .......... .......DVL AAI.LPCYWL .YYEIGER.L K.....HCKP 
thiaAnoTep  .......... .......DII AAI.LPCYWL .YYEIGER.L K.....DCKP 
thiaBacAci  .......... .......DVI AAI.LPCYWL .YYEIGEK.L R.....GCTP 
thiaBacAlt  .......... .......EIL AAL.LPCYWL .YYEVGEK.L K.....QTTP 
thiaBacAmy  .......... .......EIL AAL.LPCYWL .YYEVGEK.L L.....HCDP 
thiaBacAnt  .......... .......DII AAI.LPCYWL .YYEIGER.L K.....ECQP 
thiaBacMar  .......... .......DIL AAL.LPCYWL .YYEVGEK.L K.....GSTP 
thiaBacMet  .......... .......EIL AAL.LPCYWL .YYEVGEH.L K.....ECKP 
thiaBacMoj  .......... .......EIL AAL.LPCYWL .YYEVGEK.L L.....TCDP 
thiaBacPum  .......... .......EIL AAL.LPCYWL .YYEVGEK.L K.....QTTP 
thiaBacSia  .......... .......EIL AAL.LPCYWL .YYEVGER.L K.....ECKP 
thiaBacSon  .......... .......EIL AAL.LPCYWL .YYDVGET.L K.....TCSP 
thiaBacTeq  .......... .......EIL AAL.LPCYWL .YYEVGEK.L L.....TCDP 
thiaBacTim  .......... .......DVI AAL.LPCYWL .YYEIGEK.L K.....SCKP 
thiaBacVal  .......... .......EIL AAL.LPCYWL .YYEVGEK.L L.....TCDP 
thiaBacVie  .......... .......DIL AAI.LPCYWL .YYEIGER.L K.....SCTP 
thiaBacXia  .......... .......EVL AAL.LPCYWL .YYEVGEK.L K.....QTTP 
thiaGeoCal  .......... .......DVI AAI.LPCYWL .YYEIGER.L K.....DCKP 
thiaGeoThe  .......... .......DVI AAI.LPCYWL .YYEIGER.L K.....TCRP 
thiaGraHal  .......... .......DVI AVI.LPCYWL .YYEVGEE.L K.....DKQP 
thiaJeoCam  .......... .......DVI AGL.LPCYWL .YYEIGEK.L K.....MCSP 
thiaPaeEhi  .......... .......DII AAI.LPCYWL .YYEIGER.L A.....GCTP 
thiaPaeElg  .......... .......DII AAI.LPCYWL .YYEIGER.L A.....GCTP 
thiaPaeGin  .......... .......DII AAL.LPCYWL .YYDIGER.L T.....GCKP 
thiaPaeMuc  .......... .......DII AAI.LPCYWL .YYEIGER.L A.....GCTP 
thiaSalAid  .......... .......EIL AAL.LPCYWL .YYEVGEK.L L.....TCDP 
thisJeoSol  .......... .......DII AAL.LPCYWL .YYEIGER.L Q.....GSSP 
 unkSheDen  .......... .......QRL GYS.YWAENV ..YGYIDP.V LKAI..QSTL 
tregVibOwe  .......... .......QRL GYS.FWAESV ..YQYINP.V LTSL..KETL 
tregPseFlu  .......... .......QRL GYS.YWAENA ..YQFINP.L INGL..SETL 
tregBurGlu  .......... .......RRL GYS.FWAESS ..YQYINP.L VGKV..RQQL 
tregBurGla  .......... .......RRL GYS.FWAESS ..YQYINP.L VGKV..KQQL 
tregXylFas  .......... .......QRL GYS.FWAEAC ..YEYVLP.M MAKV..KEKL 
tregBurOxy  .......... .......ARL GYS.FWAESV ..YEHIGD.A LGKI..RSDL 
tactRalPic  .......... .......ARL GYS.FWAEDA ..YEHIDD.V LRKI..KGDL 
tregBurH16  .......... .......ARL GYS.FWAESV ..YENIGD.A LGKF..RSDL 
tregRalSol  .......... .......ARL GYS.FWAEDS ..YEHIGD.V LGKI..KSDL 
tregPseBra  .......... .......ARL GYS.YWAEDV ..YEHIQP.I LDRF..RTDL 
tregPseChl  .......... .......ARL GYS.YWAEDV ..YEHIQP.I LERF..RADL 
thiaBacSub  .......... .......EIL AAL.LPCYWL .YYEVGEK.L L.....HCDP 
      3RM5  .......... .......ELV ASL.TPCLMG .YGEALTK.M K......... 
T20pSacCer  .......... .......ELV ASL.TPCLMG .YGEALTK.M K......... 
T21pSacCer  .......... .......ELV IAL.NPCLMG .YVHALTK.I K......... 
T22pSacCer  .......... .......EIV VAL.NPCLMG .YVYAVDK.V K......... 
pmpkBlaDer  .......... .......ALQ VAL.SPCLIG .YGIIAKR.L HG........ 
pmpkCanAlb  .......... .......GVK VAL.APCLHG .YAEAAVM.G QKIRK.RSQN 
pmpkHisCap  .......... .......ALQ VAL.SPCLIG .YGAIAKR.L HC........ 
pmpkPenSol  .......... .......ALQ MAL.TPCLIG .YGAIAKR.L HA........ 
pmpkSclBor  .......... .......ALQ ISM.APCLIG .YGEIAKR.L HA........ 
pmpkTriInt  .......... .......ALQ FAL.APCLLG .YGAIAQR.L FH........ 
MMOxMetTri  .......... ........IL WAGHAVYDAT FGQFARREFF QR..LATVYG 
MMOxMetSpo  .......... ........IL WAGHAVYDAT FGQFARREFF QR..LATVYG 
MMOxMetSil  .......... ........IL WAVHGVYDPL FGQFARREFF GR..LAAHYG 
MMOxMetSte  .......... ........IL WAVHGVYDPL FGQFARREFF GR..MAAHYG 
MMOxSkeAer  .......... ........IL WSVHAVYDSL FGQFVRREFF QR..LAPYFG 
MMOxMetBur  .......... ........IL WSCHMVYDPL FGQFVRREFF QR..LSSYYG 
MMOxMetMet  .......... ........IL FSGHMICDPI FGQFVRREFF MR..LSSYYG 
MMOxMycRho  .......... ........IM FAIFMVHEPL FGRFARQQFF HR..MAPLHG 
MMOxMycTY6  .......... ........LA VVTNLVFDPI LTELAVSQLV RR..FGPFHG 
MMOxMycLen  .......... ........LA VVTNLVFDPI LTELAVSQLV RR..FGPFHG 
TMOxGemNec  .......... ........QY FAINLIFEPL VGELFRSGFL MQ..AAAANN 
MMOAMetTri  .......... ........CS VNLQLVGEAC FTNPLIVA.V TE..WASANG 
MMOAMet051  .......... ........CS VNLQLVGEAC FTNPLIVA.V TE..WASANG 
MMOAMet104  .......... ........CS VNLQLVGEAC FTNPLIVA.V TE..WASANG 
MMOAMet11b  .......... ........CS INLQLVGEAC FTNPLIVA.V TE..WASANG 
MMOAMetAci  .......... ........CS VNLQLVGEAC FTNPLIVA.V TE..WASANG 
MMOAMetB12  .......... ........CS VNLQLVGEAC FTNPLIVA.V TE..WASANG 
MMOAMetB4S  .......... ........CS VNLQLVGEAC FTNPLIVA.V TE..WASANG 
MMOAMetCap  .......... ........CS LNLQLVGEAC FTNPLIVA.V TE..WAAANG 
MMOAMetD15  .......... ........CS VNLQLVGEAC FTNPLIVA.V TE..WASANG 
MMOAMetHT1  .......... ........CS INLQLVGEAC FTNPLIVA.V TE..WASANG 
MMOAMetHir  .......... ........CS VNLQLVGEAC FTNPLIVA.V TE..WASANG 
MMOAMetJap  .......... ........CS INLQLVGEAC FTNPLIVA.I TE..WAAANG 
MMOAMetLC1  .......... ........CS INLQLVGEAC FTNPLIVA.V TE..WASANG 
MMOAMetLR1  .......... ........CS VNLQLVGEAC FTNPLIVA.V TE..WASANG 
MMOAMetLW4  .......... ........CS INLQLVGEAC FTNPLIVA.V TE..WASANG 
MMOAMetMK1  .......... ........CS INLQLVGEAC FTNPLIVA.V TE..WASANG 
MMOAMetMar  .......... ........CS INLQLVGEAC FTNPLIVA.I TE..WAAANG 
MMOAMetMet  .......... ........CS INLQLVGEAC FTNPLIVA.V TE..WASANG 
MMOAMetMiy  .......... ........CS INLQLVGEAC FTNPLIVA.V TE..WASANG 
MMOAMetPW1  .......... ........CS INLQLVGEAC FTNPLIVA.V TE..WASANG 
MMOAMetPal  .......... ........CS VNLQLVGEAC FTNPLIVA.V TE..WASANG 
MMOAMetSE1  .......... ........CS VNLQLVGEAC FTNPLIVA.V TE..WASANG 
MMOAMetSil  .......... ........CS VNLQLVGEAC FTNPLIVA.V TE..WASANG 
MMOAMetSpo  .......... ........CS VNLQLVGEAC FTNPLIVA.V TE..WASANG 
MMOAMetSte  .......... ........CS VNLQLVGEAC FTNPLIVA.I TE..WASANG 
MMOAMetTun  .......... ........CS VNLQLVGEAC FTNPLIVA.I TE..WASANG 
MMOAMycChu  .......... ........AS LNLQLVAEAC FTNPLIVA.M TE..WSAANG 
MMOAMycRho  .......... ........AS LNLQLVAEAC FTNPLIVA.M TE..WSAANG 
MMOASkeAer  .......... ........CS INLQLVGEAC FTNPLIVA.I TE..WASANG 
MMOAMetBur  .......... ........CS INLQLVGEAC FTNPLIVA.I TE..WAAANG 
RDR1Esccol  NGKTVVVNLR ELKKKLYLCL MSV.NALEAI RFYVSFAC.S FA..FAEREL 
RDR1SalBon  NGKTITVSLR ELKKKLYLCL MSV.NALEAI RFYVSFAC.S FA..FAEREL 
RDR1CitRod  NGKTVTVNLR ELKKKLYLCL MSV.NALEAI RFYVSFAC.S FA..FAEREL 
RDR1CitSed  NGKTVTVNLR ELKKKLYLCL MSV.NALEAI RFYVSFAC.S FA..FAEREL 
RDR1KluCry  NGKTVTVNLR ELKKKLYVCL MSV.NALEAI RFYVSFAC.S FA..FAEREL 
RDR1KluAsc  NGKTVTVNLR ELKKKLYICL MSV.NALEAI RFYVSFAC.S FA..FAEREL 
RDR1CitYou  NGKTVVVNLR ELKKKLYLCL MSV.NALEAI RFYVSFAC.S FA..FAEREL 
RDR1CitAma  NGKTVTVNLR VLKKKLYLCL MSV.NALEAI RFYVSFAC.S FA..FAEREL 
RDR1CitWer  NGKTVVVNLR ELKKKLYLCL MSV.NALEAI RFYVSFAC.S FA..FAEREL 
RDR1TraOdo  NGKTVTVNLR ELKKKLYLCL MSV.NALEAI RFYVSFAC.S FA..FAEREL 
RDR1EntHor  NGKTVTVNLR ALKKQLYLCL MSV.NALEAI RFYVSFAC.S FA..FAERKL 
RDR1EntClo  NGKTVTVNLR ALKKQLYLCL MSV.NALEAI RFYVSFAC.S FA..FAERKL 
RDR1EntLig  NGKTITVNLR DLKKKLYLCL MSV.NALEAI RFYVSFAC.S FA..FAERKL 
RDR1KleVar  NGKTVTVNLR ELKKKLYLCL MSV.NALEAI RFYVSFAC.S FA..FAERKL 
RDR1KlePne  NGKTVTVNLR ELKKKLYLCL MSV.NALEAI RFYVSFAC.S FA..FAERKL 
RDR1MoeWis  NGQEVVVSLR ALKKQLYLCL MSV.NALEAI RFYVSFAC.S FA..FAEREL 
RDR1AerSch  NGKSVTLTLR DLKKKLYLCL MSV.NALEAI RFYVSFAC.S FA..FAEREL 
RDR1CanSch  NGKTITINLR ELKKKLYLCL MSV.NALEAI RFYVSFAC.S FA..FAEREL 
RDR1AerDiv  QGKSVTLTLR ELKKKLYLCL MSV.NALEAI RFYVSFAC.S FA..FAEREL 
RDR1GilApi  NNRTVCINLR ELKKKLYLCL MSV.NALEAI RFYVSFAC.S FA..FAEREL 
RDR1GalAna  DGKEYQVTLR NLKRQLYLCL MSV.NALEAI RFYVSFAC.S FA..FAERKL 
RDR1ProAlc  EGKEITVSLR ALKKQLYLCL MSV.NALEAI RFYVSFAC.S FA..FAEREL 
RDR1AviPar  DGKECVVTLR NLKKQLYLCL MSV.NALEAI RFYVSFAC.S FA..FAERKL 
RDR1AerHyd  AGRDVTITLR ELKKKLYLCL MSV.NALEAI RFYVSFAC.S FA..FAEREL 
RDR1AerMed  AGREVSINLR GLKKKLYLCL MSV.NALEAI RFYVSFAC.S FA..FAEREL 
RDR1AerSan  GDREVSITLR DLKKKLYLCL MSV.NALEAI RFYVSFAC.S FA..FAEREL 
RDR1AerTec  QGRELTISLR GLKRKLYLCL MSV.NALEAI RFYVSFAC.S FA..FAEREL 
RDR1AerFin  AGREVTITLR GLKKKLYLCL MSV.NALEAI RFYVSFAC.S FA..FAEREL 
RDR1SalCos  NGHTVTVSLR ALKRQLYLCL MSV.NALEAI RFYVSFAC.S FA..FAEREL 
RDR1AerPis  AGREVTITLH ELKKKLYLCL MSV.NALEAI RFYVSFAC.S FA..FAEREL 
RDR1AerSal  AGQMRTITLR ELKKKLYLCL MSV.NALEAI RFYVSFAC.S FA..FAEREL 
RDR1PasBet  DGKNYTVTLR NLKRQLYLCL MSV.NALEAI RFYVSFAC.S FA..FAERQL 
RDR1AerRiv  NGAERTIDLH ELKKKLYLCL MSV.NALEAI RFYVSFAC.S FA..FAEREL 
RDR1EntCal  NGETVVVSLH ELKKKLYVCL MSV.NALEAI RFYVSFAC.S FA..FAEREL 
RDR1SalSoc  NGHTVTVSLR ALKRQLYLCL MSV.NALEAI RFYVSFAC.S FA..FAEREL 
RDR1AerEnc  GERELTITLR GLKKKLYLCL MSV.NALEAI RFYVSFAC.S FA..FAEREL 
RDR1AerAqu  GERELTITLR GLKKKLYLCL MSV.NALEAI RFYVSFAC.S FA..FAEREL 
RDR1AerMol  NGTERTIDLH ELKKKLYLCL MSV.NALEAI RFYVSFAC.S FA..FAEREL 
RDR1NeiGon  GGKPVTVSLR GLKKKLYLCL MCV.NVLEAI RFYVSFAC.S FA..FAEREL 
RDR1AerSob  AGREVTITLR ELKKKLYLCL MSV.NALEAI RFYVSFAC.S FA..FAEREL 
RDR1AerPop  AGHMRTITLR ELKKKLYLCL MSV.NALEAI RFYVSFAC.S FA..FAEREL 
RDR1AerFlu  AGREVTITLR ELKKKLYLCL MSV.NALEAI RFYVSFAC.S FA..FAEREL 
RDR1EntNor  NGETVVVSLR ELKKKLYVCL MSV.NALEAI RFYVSFAC.S FA..FAEREL 
RDR1NeiMen  GGKTVVVKLR ELKKKLYLCL MCV.NVLEAI RFYVSFAC.S FA..FAEREL 
RDR1NeiLac  GGKPVTVSLR GLKKKLYLCL MCV.NVLEAI RFYVSFAC.S FA..FAEREL 
RDR1PhoGae  NGETITVNLR DIKRKLYLCM MSV.NALEAI RFYVSFAC.S FA..FAEREL 
RDR1TolAue  NGKTVVVSRR ELKKKLYLCL MSV.NALEAI RFYVSFAC.S FA..FAEREL 
RDR1NeiPol  GGKPVTVSLR GLKKKLYLCL MCV.NVLEAI RFYVSFAC.S FA..FAEREL 
RDR1NeiCin  GGKLVNVSLR ELKKKLYLCL MCV.NVLEAI RFYVSFAC.S FA..FAEREL 
RDR1VibOri  NGEEVTITLH NLKKKLYICL MSV.NALEAI RFYVSFAC.S FA..FAEREL 
RDR1VibGaz  NHQTVVVSLH ELKKKLYLCL MSV.NALEAI RFYVSFAC.S FA..FAEREL 
RDR1VibPac  NGEDVTVSLH GLKKKLYLCL MSV.NALEAI RFYVSFAC.S FA..FAEREL 
RDR1AlyCra  NGKEITISLR ELKKKLYLCL MCV.NVLEAI RFYVSFAC.S FA..FAEREL 
RDR1VibSpl  NGENVKISLH DLKKKLYVCL MSV.NALEAI RFYVSFAC.S FA..FAEREL 
RDR1ActSui  DGKQYQVTLR NLKRQLYLCL MSV.NVLEAI RFYVSFAC.S FA..FAERQL 
RDR1VibCam  NGETVKVSLY DLKKKLYICL MSV.NALEAI RFYVSFAC.S FA..FAEREL 
RDR1KinKin  NGREITISLR ELKKKLYLCL MCV.NVLEAI RFYVSFAC.S FA..FAEREL 
RDR1VibAzu  NGETVKISLY DLKKKLYICL MSV.NALEAI RFYVSFAC.S FA..FAEREL 
RDR1VibHar  NGETVKISLY DLKKKLYVCL MSV.NALEAI RFYVSFAC.S FA..FAEREL 
RDR1KinDen  NGKIVEVSLH ELKKKLYLCL MCV.NVLEAI RFYVSFAC.S FA..FAEREL 
RDR1AliWod  NNEEIIVSKR ELKKKLYLCL MSV.NALEAI RFYVSFAC.S FA..FAERKL 
RDR1VibPar  NGETVKVSLY DLKKKLYICL MSV.NALEAI RFYVSFAC.S FA..FAEREL 
RDR1PhoIli  NGIAFTVDLH ELKKKLYLCL MSV.NALEAI RFYVSFAC.S FA..FAEREV 
RDR1VibNat  NGETVKVSLY DLKKKLYICL MSV.NALEAI RFYVSFAC.S FA..FAEREL 
RDR1VibAlg  NGETVKVSLY DLKKKLYICL MSV.NALEAI RFYVSFAC.S FA..FAEREL 
RDR1BasPsi  DGEKVEVSLR ELKRRLYLCI MAV.NVLEAI RFYVSFAC.S FA..FAEREL 
RDR1KerGyi  NGETQRVDLR ELKKTLYLCL MNV.NILEAI RFYVSFAC.S FA..FAERKL 
RDR1PhoPho  NGIAFTVDLH EIKKKLYLCL MSV.NALEAI RFYVSFAC.S FA..FAEREV 
RDR1PelInd  NGQEYKVSLY ELKKKLYLCL MAV.NALEAI RFYVSFAC.S FA..FAERKL 
RDR1MorCer  GGKLVTVSLR ELKKKLYLCL MCV.NVLEAI RFYVSFAC.S FA..FAEREL 
RDR1OliUre  NGKTEVVNLR ELKKKLYLCL MSV.NILEAI RFYISFAC.S FA..FAERKL 
RDR1CanTac  NDKIINVDLY ALKKQLYLCL ISV.NALEAI RFYVSFAC.S FA..FAERGL 
RDR1AlgSag  KGKEYNISLR ALKRKLYLCL MSV.NVLEAI RFYVSFAC.S FA..FAEREL 
RDR1SheMar  HGKTLEVNLR AIKKSLYLCM MSV.NALEAI RFYVSFAC.S FA..FAERKL 
RDR1AliAgr  NGKSEQITLR ELKKRLYLCL MSV.NVLEAI RFYVSFAC.S FA..FAEREL 
RRR2SalEnt  .......... ..SDEPLKKK IAS.VFLESF LFYSGFWL.P MY..FSSRGK 
RRR2SalBon  .......... ..GDDPLKKK IAS.VFLESF LFYSGFWL.P MY..FSSRGK 
RRR2CitKos  .......... ..ADNPLKKK IAS.VFLESF LFYSGFWL.P MY..FSSRGK 
RRR2CitBra  .......... ..SDEPLKKK IAS.VFLESF LFYSGFWL.P MY..FSSRGK 
RRR2CitFre  .......... ..SDEPLKKK IAS.VFLESF LFYSGFWL.P MY..FSSRGK 
RRR2CitSed  .......... ..HGEPLKKK IAS.VFLESF LFYSGFWL.P MY..FSSRGK 
RRR2CitRod  .......... ..SDEPLKKK IAS.VFLESF LFYSGFWL.P MY..FSSRGK 
RRR2CitAma  .......... ..SDDSLKKK IAS.VFLESF LFYSGFWL.P MY..FSSRGK 
RRR2CitWer  .......... ..SDNPLRKK IAS.VFLESF LFYSGFWL.P MY..FSSRGK 
RRR2CitS77  .......... ..SHDPLKKK IAS.VFLESF LFYSGFWL.P MY..FSSRGK 
RRR2CitJT3  .......... ..SDDPLKKK IAS.VFLESF LFYSGFWL.P MY..FSSRGK 
RRR2CitCtB  .......... ..SDDPLKKK IAS.VFLESF LFYSGFWL.P MY..FSSRGK 
RRR2Cit106  .......... ..SHDPLKKK IAS.VFLESF LFYSAFWL.P MY..FSSRGK 
RRR2CitYou  .......... ..SDNPLQKK IAS.VFLESF LFYSGFWL.P MY..FSSRGK 
RRR2Cit100  .......... ..GAEPLKKK IAS.VFLESF LFYSGFWL.P MY..FSSRGK 

            351                                                400 
HomSapHOx1  .ALDLPSSGE ...GLAFFTF PNIASATKFK QLYRSRMN.S LE........ 
PanTroHOx1  .ALDLPSSGE ...GLAFFTF PNIASATKFK QLYRSRMN.S LE........ 
PonAbeHOx1  .ALGLPSSGE ...GLAFFTF PNIASATKFK QLYRSRMN.S LE........ 
 ClSabHOx1  .ALDLPSAGE ...GLAFFTF PNIASATKFK QLYRSRMN.S LE........ 
NomLeuHOX1  .ALDLPSSGE ...GLAFFTF PNIASATKFK QLYRSRMN.S LE........ 
MacFasHOx1  .ALDLPSSGE ...GLAFFTF PNIASATKFK QLYRSRMN.S LE........ 
RhiRoxHOx1  .ALDLPSSGE ...GLAFFTF PNIVSATKFK QLYRSRMN.S LE........ 
PapAnuHOx1  .ALDLPSSGE ...GLAFFTF PNIASATKFK QLYRSRMN.S LE........ 
MacMulHOx1  .ALDLPSSGE ...GLAFFTF PNIASATKFK QLYRSRMN.S LE........ 
GorGorHOx1  .ALDLPSSGE ...GLAFFTF PNIASATKFK QLYRSRMN.S LE........ 
CalJacHOx1  .ALDLPSSGE ...GLAFFTF PNIDSATKFK QLYRSRMN.S LE........ 
SaiBolHOx1  .VLGLPSSGE ...GLAFFTF PNIDSATKFK QLYRSRMN.S LE........ 
VicPacHOx1  .ALDLPSSGE ...GLAFFTF PNIASATKFK QLYRARMN.T LE........ 
OryAfeHOx1  .ALDLPSSGE ...GLAFFTF PNIASATKFK QLYRSRMN.S LE........ 
FelCatHOx1  .ALDLPSSGE ...GVDFFTF PNVASATKFK QLYRSRMN.T LE........ 
BubBubHOx1  .ALNLPSSGE ...GLAFFTF PNIASATKFK QLYRSRMN.T LE........ 
PanTigHOx1  .ALDLPSSGE ...GVDFFTF PNVASATKFK QLYRSRMN.T LE........ 
OryCunHOx1  .ALDLPSSGE ...GVAFFTF PHIASATKFK QLYRSRMN.S LE........ 
MusPutHox1  .ALDLPSSGE ...GVDFFTF PNIASATKFK QLYRSRMN.S LE........ 
MyoBraHOx1  .ALDLPSSGE ...GLAFFTF PNIDSATKFK QLYRSRMN.S LE........ 
BosMutHOx1  .ALNLPSSGE ...GLAFFTF PNIASATKFK QLYRSRMN.T LE........ 
CamFerHOx1  .ALDLPTSGE ...GLAFFTF PNIASATKFK QLYRARMN.T LE........ 
OdoDivHOx1  .ALALPSSGE ...GVDFFTF PNIASPTKFK QLYRSRMN.S LE........ 
NanGalHOx1  .ALNLPSSGE ...GLAFFTF PNIESPTKFK QLYRARMN.T LE........ 
TarSyrHOx1  .ALGLPSSGE ...GLAFFTF PNVASATKFK QLYRSRMN.S LE........ 
LipVexHOx1  .ALDLPSSGE ...GLAAFTF PNVASATKFK QLYRSRMN.T LE........ 
LoxAfrHOx1  .ALDLPSNDE ...GLAFFTF PNIASATKFK QLYRARMN.T LE........ 
EleEdwHOx1  .ALDLPSSGE ...GLSFFTF PNIDSATKFK QLYRARMN.V LE........ 
MusPutHOx1  .ALDLPSSGE ...GVDFFTF PNIASATKFK QLYRSRMN.S LE........ 
CerSimHOx1  .ALDLPGSGE ...GVAFFTF PNVVSATKFK QLYRSRMN.S LE........ 
EriEurHOx1  .ALELPSSGE ...GLAFFTF PAIDSATKFK QLYRSRMN.S LD........ 
DasNovHOx1  .ALDLPSSGE ...GLAFFTF PNIDNATKFK QLYRSRMN.S LE........ 
EquCabHOx1  .ALDLPSSGE ...GVAFFTF PNVVSATKFK QLYRSRMN.S LE........ 
ConCriHOx1  .ALDLPSSGE ...GLAFFTF PNIESATKFK QLYRSRMN.A LE........ 
EchTelHOx1  .ALDLPSSGE ...GLAFFTF PNIANATKFK QLYRARMN.S LD........ 
MonDomHOx1  .SLGLPSTGE ...GVAFFTF PAIANATKFK QLYRSRMN.A IE........ 
SarHarHOx1  .SLGLPSTGE ...GVAFFSF PAIPNATKFK QLYRSRMN.A IE........ 
ColStrHOx1  .ALQLPSTGE ...GLAFFTF DGVSNATKFK QLYRSRMN.A LE........ 
PseHumHOx1  .ALQLPSTGE ...GLAFFTF DGVSNATKFK QLYRSRMN.A LE........ 
AnaPlaHOx1  .ALQLPSTGE ...GLAFFTF DGVSNATKFK QLYRSRMN.A LE........ 
GalGalHOx1  .ALQLPSTGE ...GLAFFTF DGVSNATKFK QLYRSRMN.A LE........ 
TaeGutHOx1  .ALQLPSTGE ...GLAFFTF DGVSNATKFK QLYRSRMN.A LE........ 
ChlMacHOx1  .ALQLPSTGE ...GLAFFTF DGVSNATKFK QLYRSRMN.A LE........ 
NesNotHOx1  .ALQLPSTGE ...GLAFFTF DGVSNATKFK QLYRSRMN.A LE........ 
AliMisHOx1  .ALQLPVTGE ...GLAFFTF DGVSSATKFK QLYRSRMN.S IE........ 
MelGalHOx1  .ALQLPSTGE ...GLAFFTF DGVSNATKFK QLYRSRMN.A LE........ 
CucCanHOx1  .ALQLPSTGE ...GLAFFTF DGVSNATKFK QLYRSRMN.A LE........ 
TauEryHOx1  .ALQLPSTGE ...GLAFFTF DGVSNATKFK QLYRSRMN.A LE........ 
CheMydHOx1  .ALHLPSTGE ...GLEFFTF EGVSNATKFK QLYRSRMN.S IE........ 
SerCanHOx1  .ALQLPSTGE ...GLAFFTF DGVSNATKFK QLYRSRMN.A LE........ 
AptForHOx1  .ALQLPSTGE ...GLAFFTF DGVSNATKFK QLYRSRMN.A LE........ 
FulGlaHOx1  .ALQLPSTGE ...GLAFFTF DGVSNATKFK QLYRSRMN.A LE........ 
PelSinHOx1  .VLHLPSTGE ...GLEFFTF EGVSSATKFK QLYRSRMN.S IE........ 
CorCorHOx1  .ALQLPSTGE ...GLAFFTF DGVSNATKFK QLYRSRMN.A LE........ 
GeoForHOx1  .ALQLPSTGE ...GLAFFTF DGVSNATKFK QLYRSRMN.A LE........ 
XenTroHOx1  .ALQLPASGE ...GLAFFTF DNVTNATKFK QLYRSRMN.S IE........ 
PelCriHOx1  .ALQLPSTGE ...GLAFFTF DGVSNATKFK QLYRSRMN.A LE........ 
MesUniHOx1  .ALQLPSTGE ...GLAFFTF DGVSNATKFK QLYRSRMN.A LE........ 
AnoCarHOx1  .SLHLPNTGE ...GLSFFNF PGVTNISKFK QLYRARMN.S LP........ 
StrAusHOx1  .ALQLPSTGE ...GLAFFTF DGVSNATKFK QLYRSRMN.A LE........ 
OpiHoaHOx1  .ALQLPSTGE ...GLAFFTF DGVSNATKFK QLYRSRMN.A LE........ 
HomSapHOx2  .ALKLPSTGE ...GTQFYLF ENVDNAQQFK QLYRARMN.A LD........ 
DanRerHOx2  .ALKLPASGD ...GLNFYMF DNVSNAKAFK QLYRSRMN.E LE........ 
PicPubHOx2  .ALKLPSTEE ...GIQFYKF DNISNAQQFK QLYRARMN.A LD........ 
TauEryHOx2  .ALKLPSTEE ...GIQFYMF DNISNAQQFK QLYRARMN.A LD........ 
PhaCarHOx2  .ALKLPSTEE ...GIQFYVF DNISNAQQFK QLYRARMN.A LD........ 
ChlMacHOx2  .ALRLPSTEE ...GIQFYMF DNISNAQQFK QLYRARMN.A LD........ 
HalAlbHOx2  .ALKLPSTEE ...GIQFYVF DNVSNAQQFK QLYRARMN.A LD........ 
CucCanHOx2  .ALKLPSTEE ...GIQFYVF DNISNAQQFK QLYRARMN.A LD........ 
LepDisHOx2  .ALKLPSTEE ...GIQFYMF DNISNAQQFK QLYRARMN.A LD........ 
HalLeuHOx2  .ALKLPSTEE ...GIQFYVF DNVSNAQQFK QLYRARMN.A LD........ 
NesNotHOx2  .ALKLPSTDE ...GIQFYVF GNISNAQQFK QLYRARMN.A LD........ 
LoxAfrHOx2  .ALKLPSTGE ...GTQFYLF ENVDNAQQFK QLYRARMN.A LD........ 
PelCriHOx2  .ALKLPSTEE ...GIQFYMF DNISSAQQFK QLYRARMN.A LD........ 
ApaVitHOx2  .ALKLPSTEE ...GVQFYVF DNISNAQQFK QLYRARMN.A LD........ 
PseHumHOx2  .ALKLPSTEE ...GIQFYVF DSISNAQQFK QLYRARMN.A LD........ 
NipNipHOx2  .ALKLPSTEE ...GIQFYMF DNISNAQQFK QLYRARMN.A LD........ 
CorBraHOx2  .ALKLPSTEE ...GIQFYMF DNISNAQKFK QLYRARMN.A LD........ 
GeoForHOx2  .ALKLPSTEE ...GIQFYVF DNISNAQQFK QLYRARMN.A LD........ 
MacMulHOx2  .ALKLPSTGE ...GTQFYLF ENVDNAQQFK QLYRARMN.A LD........ 
MacFasHOx2  .ALKLPSTGE ...GTQFYLF ENVDNAQQFK QLYRARMN.A LD........ 
TarSyrHOx2  .ALKLPSTGE ...GTQFYLF ENVDNAQQFK QLYRARMN.A LD........ 
JacJacHOx2  .ALKLPSTGE ...GTQFYLF ENVDNAQQFK QLYRARMN.A LD........ 
SaiBolHOx2  .ALKLPSTGE ...GTQFYLF ENVDNAQQFK QLYRARMN.A LD........ 
NanGalHOx2  .ALKLPSTGE ...GTQFYLF EHVDNAQQFK QFYRARMN.A LD........ 
TupChiHOx2  .ALKLPSTGE ...GTQFYLF ENVDNAQQFK QFYRARMN.A LD........ 
UrsMarHOx2  .ALKLPSTGE ...GTQFYLF ENVDNAQQFK QLYRARMN.A LD........ 
OtoGarHOx2  .ALKLPSTGE ...GTQFYLF ENVDNAQQFK QFYRARMN.A LD........ 
CalJacHOx2  .ALKLPSTGE ...GTQFYLF ENVDNAQQFK QLYRARMN.T LD........ 
OchPriHOx2  .ALKLPSTGE ...GVQFYLF ENVDNAQQFK QFYRARMN.A LD........ 
VicPacHOx2  .ALKLPNTGE ...GTQFYLF ENVDNAQQFK QLYRARMN.A LD........ 
OryAfeHOx2  .ALKLPSTGE ...GTQFYLF ENVDNAQQFK QLYRARMN.A LD........ 
CamDroHOx2  .ALKLPSTGE ...GTQFYLF ENVDNAQQFK QLYRARMN.A LD........ 
TurTruHOx2  .ALKLPSTGE ...GTQFYLF ENVDNAQQFK QFYRARMN.A LD........ 
OrcOrcHOx2  .ALKLPSTGE ...GTQFYLF ENVDNAQQFK QFYRARMN.A LD........ 
LipVexHOx2  .ALKLPSTGE ...GTQFYLF ENVDNAQQFK QFYRARMN.A LD........ 
CamBacHOx2  .ALKLPSTGE ...GTQFYLF ENVDNAQQFK QLYRARMN.A LD........ 
GalVarHOx2  .ALKLPSTGE ...GTQFYLF ENVDNAQQFK QFYRARMN.A LD........ 
FukDamHOx2  .ALKLPSTGE ...GTQFYHF ENVDNAQQFK QFYRARMN.A LD........ 
PhyCatHOx2  .ALKLPSTGE ...GTQFYLF ENVDNAQQFK QFYRARMN.A LD........ 
CamFerHOx2  .ALKLPSTGE ...GTQFYLF ENVDNAQQFK QLYRARMN.A LD........ 
SorAraHOx2  .ALKLPSTGE ...GTQFYLF ENIDNAQKFK QFYRARMN.A LD........ 
PteAleHOx2  .ALKLPSTGE ...GTQFYLF ENVDNAQQFK QFYRARMN.A LD........ 
MyoDavHOx2  .ALKLPSTGE ...GTQFYLF ENVDNAQQFK QFYRARMN.A LD........ 
DasNovHOx2  .ALKLPSTGE ...GTQFYLF ENVSNAQQFK QFYRARMN.A LD........ 
EriEurHOx2  .ALKLPTTGE ...GTQFYLF ENVSNAQQFK QLYRARMN.T LD........ 
BosMutHOx2  .ALKLPSTGE ...GTQFYLF ENVDNAQQFK QLYRARMN.A LD........ 
EleEdwHOx2  .ALRLPSTGE ...GTQFYFF ENVDNAQQFK QLYRARMN.A LD........ 
BubBubHOx2  .ALKLPSTGE ...GTQFYLF ENVNNAQQFK QLYRARMN.A LD........ 
PanHodHOx2  .ALKLPSTGE ...GTQFYLF ENVDNAQQFK QLYRARMN.A LD........ 
CheMydHOx2  .ALKLPSTGE ...GIQFYVF DNISNAQQFK QFYRARIN.A LD........ 
ChrPicHOx2  .ALKLPSTGE ...GIQFYVF DNISNAQQFK QFYRARIN.A LD........ 
AllMisHOx2  .ALKLPSSGE ...GIQFYVF ENISNAQQFK QFYRARMN.A LD........ 
ChaPelHOx2  .ALKLPSTDE ...GIQFYMF ENISNAQQFK QLYRARMN.A LD........ 
EgrGarHOx2  .ALKLPSAEE ...GIQFYMF DNISNAQQFK QLYRARMN.A LD........ 
PodCriHOx2  .ALKLPSTEE ...GIQFYMF DNISNAQQFK QLYRARMN.A LD........ 
AnaPlaHOx2  .ALKLPSTDE ...GIQFYVF ENVSNAQQFK QLYRARLN.A LD........ 
SerCanHOx2  .ALKLPSTEE ...GIQFYVF DNISNAQQFK QLYRARMN.A LD........ 
CalAnnHOx2  .ALKLPSTEE ...GIQFYMF ENISNAQQFK QLYRARMN.A LD........ 
CatAurHOx2  .ALKLPNTEE ...GIQFYMF DNISNAQQFK QLYRARMN.A LD........ 
CorCorHOx2  .ALKLPSTEE ...GIQFYVF DNISNAQKFK QLYRARMN.A LD........ 
MesUniHOx2  .ALKLPSTEE ...GIQFYVF DNVSNAQQFK QLYRARMN.A LD........ 
AcaChlHOx2  .ALKLPSTEE ...GIQFYVF ENVSNAQQFK QLYRARMN.A LD........ 
ZonAlbHOx2  .ALKLPSTEE ...GIQFYVF DNISNAQQFK QLYRARMN.A LD........ 
LatChaHOx2  .ALHLPNTGE ...GVQFYQF DSITNATKFK QLYRARMN.T LD........ 
OryLatHOx2  .ALKLPPTGE ...GLEFYQF DGIHSAKAFK QLYRSRMN.E LE........ 
TakRubHOx2  .ALKLPPTGE ...GVKFYQF DAIHSAKAFK QLYRSRMN.E LD........ 
OreNilHOx2  .ALKLPPTGE ...GLEFYQF DAIHSAKAFK QLYRSRMN.E LE........ 
NeoBriHOx2  .ALKLPPTGE ...GLEFYQF DAIHSAKAFK QLYRSRMN.E LE........ 
LarCroHOx2  .AMKLPPTGE ...GLEFYQF DAIHSAKAFK QLYRSRMN.E LE........ 
SteParHOx2  .ALKLPSTGE ...GLNFYQF EGIHSHKGFK QLYRSRMN.E LE........ 
MayZebHOx2  .ALKLPSTGE ...GLNFYQF EGIHSHKGFK QLYRSRMN.E LE........ 
HapBurHOx2  .ALKLPSTGE ...GLNFYQF EGIHSHKGFK QLYRSRMN.E LE........ 
PunNyeHOx2  .ALKLPSTGE ...GLNFYQF EGIHSHKGFK QLYRSRMN.E LE........ 
PoeRetHOx2  .ALKLPASGE ...GLNFYQF EGITSHRGFK QLYRSRMN.E LE........ 
XipMacHOx2  .ALKLPASGE ...GLNFYQF EGITSHRGFK QLYRSRMN.E LE........ 
NotCorHOx2  .ALKLSSTGE ...GLNFYQF EGIHSQKGFK QLYRSRMN.E LE........ 
 CordipHOx  .HYGV..DPE ...ALGFYHF EGIAKLKVYK DEYREKLN.N L......... 
 CorulcHOx  .HYGV..DEK ...SLKFYSF EGIDKLKVYK DNYRQHLD.D L......... 
 CormusHOx  .HYDV..DAD ...ALSFYDF PEIEKLKPYK DEYRAKLD.A L......... 
 CorpseHOx  .HYGV..EEE ...SLQFYSF KGIDKLKVYK DNYRKNLD.D L......... 
 CorargHOx  .HYGV..SED ...AVTFYRF TDIPKVKPYK DNYRAALD.A L......... 
 CorfreHOx  .HYDV..APE ...GVTFYNF EGIEKVKPYK DNYRAALD.A I......... 
 CordurHOx  .HYGV..SDE ...CVTFYRF AEIPKTKPYK DNYRAALD.A L......... 
 CorbovHOx  .LYGV..PAE ...GLGFYRF DGVDKIKPYR DRYRRILD.G L......... 
 TurotiHOx  .RYGI..PPE ...ALSFYRF EEVGPIKRYR DAYRAELD.R L......... 
 SanguiHOx  .HYGL..GPE ...GITFYSF EEIPKSKPFK DVYRERLD.G L......... 
 MobpelHOx  .HY.D..ITD ...GLDFYRF EGIDKPKTYK DAYRAALD.A L......... 
 GoramiHOx  .HYGV..DAS ...ALSFYSF DGIEKLKRYK DAYRARLD.A L......... 
 CelfunHOx  .HYGL..SGD ...GLAFYTF VEIPKSKPFK DVYRERLD.G L......... 
 RhorhoHOx  .AYGY..ERD ...GLRFYIF DGIPKTKPFK DAYRAKLD.A A......... 
 ActinaHOx  .VYGL..DDD ...GVRFYVF DLIPKAKPFR DHYRSLLD.G A......... 
 RuaalbHOx  .HYGM..GED ...GLAFYTF TQIAKIPPYK AAYRTALD.E L......... 
 TimsenHOx  .HYGM..GAE ...GLSFYVF KEIDKAKPFK DLYRERLN.A L......... 
 DiealiHOx  .TYGF..ETD ...GVRFYIF DQIPKPKPFK DDYRAAMD.A L......... 
 MictesHOx  .HFGF..DTN ...GIGFYLF GDIADPDAFK NVYREQLD.A A......... 
 OerturHOx  .HYGL..GPD ...GLAFYTF DEIPKAKPFK DVYRERLD.A L......... 
StremegHOx  .TWGFARKGD ...GVRFYVF DGIPNPAAFK REYRESLD.A L......... 
 ProW15HOx  .HYGL..GPD ...GLAFYTF DEIPKSKPFK DLYRERLD.G L......... 
 ActmisHOx  .KYGL..PAA ...ATHFYRF DQIPDAKAYK TAYRQRLD.A L......... 
 NocserHOx  .QWNLPKKGD ...GVRFYVF DGIANPAAFK REYRESLD.R L......... 
 LeixylHOx  .QYGF..ETN ...GVGFYLF AEIAKPKVFK DIYRAQLD.A V......... 
 TombifHOx  .TYGY..ETD ...GVRFYIF DEIAKPKPFK DDYRAAMD.A L......... 
 XylcelHOx  .HYGM..GAA ...GLEFYEF PEIPKAKPFK DVYRERLD.G L......... 
 StrkatHOx  .TWGFTRKGD ...GVRFYVF ADIANPAAFK RTYRELLD.E I......... 
 RensalHOx  .QFGL..DVD ...GVHFYAF PAIPKTKPFK DQYRAKLN.T L......... 
ArathaHOx1  .RIL...DNK ...ELEFYKW DGE..LSQLL QNVREKLN.K VAE....... 
CamsatHOx1  .RIL...DNK ...ELEFYKW DGE..LPKLL QNVREKLN.K VAE....... 
BrarapHOx1  .RIL...EGR ...ELEFYKW DGE..LSQLL QNVREKLN.K VAQ....... 
BrajunHOx1  .RIL...DNR ...ELEFYKW DGD..LSGLL QNVREKLN.K VAE....... 
TarhasHOx1  .KIL...DDK ...ELEFYKW DGD..LSQLL QNVREKLN.R VAE....... 
SesindHOx1  .MIL...NGK ...ELEFYKW DGD..LSQLL QNVRDKLN.R VAE....... 
VitvinHOx1  .KII...DNK ...ELEFYKW DGE..LSQLL QNVREKLN.K VAE....... 
BetplaHOx1  .KIL...NNK ...ELEFYKW DGD..LSQLL QNVREKLN.K VAE....... 
 SolycHOx1  .KVL...DKK ...ELEFYKW DGD..LSQLL QNVRDKLN.K VAE....... 
NictomHOx1  .KIL...NKK ...ELEFYKW DGD..LSQLL QNVREKLN.K VAE....... 
MaldomHOx1  .MIL...DKK ...ELEFYKW DGE..LPQLL QNVREKLN.K VAE....... 
PrumumHOx1  .MIL...DKK ...ELEFYKW DGE..LPQLL QNVREKLN.K VAQ....... 
ErygutHOx1  .KIL...DGK ...ELEFYKW DGE..LSQLL QNVRDKLD.R VAQ....... 
CucmelHOx1  .KIL...DNK ...ELEFYKW DGD..LSQML QNVREKLN.K VAE....... 
RiccomHOx1  .KIL...NSM ...DLEFYKW DGD..LSQLL QNVRDKLN.K VAE....... 
NictabHOx1  .KIL...NKK ...GLEFYKW DGD..LSQLL QNVREKLN.K VAE....... 
ThecacHOx1  .KIL...DNK ...ELEFYKW DGD..LSQLL QNVRDKLN.K VAE....... 
CitsinHOx1  .KIL...GGK ...ELEFYKW DGE..LPKLL QNVRDKLN.K VAE....... 
JatcurHOx1  .KIL...NSK ...ELEFYKW DGD..LSQLL QNVRDKLN.K VAE....... 
GosarbHOx1  .KIL...DKK ...ELEFYKW DGD..LSQLL QNVRDKLN.K VAE....... 
NelnucHOx1  .KIL...NNK ...ELEFYKW DGE..LSVLL QNVRDKLN.K VAE....... 
CicariHOx1  .KLL...NNK ...ALEFYKW DGD..LSQLL QTVRDKLN.K VAE....... 
PopeupHOx1  .QLL...EKK ...ELEFYKW DGD..LSQLL QNVRDKLN.K VAE....... 
MedtruHOx1  .QLL...NDQ ...ALEFYKW DGD..LKQLL QNVRDKLN.K VAE....... 
PoptreHOx1  .QLL...NKK ...ELEFYKW DGD..LSQLL QNVRDKLN.K VAE....... 
AmbtriHOx1  .KIL...NKK ...ELEFYKY DGE..LSQLL QNVRDKLN.K VAE....... 
 MoralbHOx  .KIL...NGK ...ELEFYKW DGD..LSQLL QNVRDKLN.K VAE....... 
 HelannHOx  .MIL...NGK ...ELEFYKW DGD..LKQLL QNVRDKLN.K VAE....... 
GlymaxHOx1  .KLL...NNK ...ALEFYKW DDD..LPRLL QNVRDKLN.K VAE....... 
ArathaHOx4  .KIL...DNK ...ELEFYKW DGQ..LSELL QNVSEELN.K VAE....... 
PhodacHOx1  .KIL...NKK ...ELEFYEW DGD..LSQLL QDVRDKLN.Q VAS....... 
HorvulHOx1  .KIL...NKK ...ELEFYKW EGT..LSQLL QNVRTTLN.Q VAS....... 
ZeamayHOx1  .KIL...DKK ...ELEFYKW EGN..LSQLL QNVRNKLN.Q VAS....... 
CamsatHOx4  .KIL...NNK ...ELEFYKY DGQ..LSELL QNVSQVLN.R VTE....... 
tactPyrFur  .SP....... ...YQEFINH WSSQEFGEYV KRIEKILN.S LA.......E 
tactBacCer  .EF....... ...FGEWIQG YSSEEYGNLC TWLMDLLN.E LA.......E 
tactBacWei  .EF....... ...FGEWIQG YSSEEYGNLC IWLIDLLN.E MA.......V 
tactBlaSax  .PA....... ...YREFVEH WTVPGFAGYV TGLEAAAD.A SG.......G 
tactBroThe  .PL....... ...YASWLEN YGSELFQKET QVQIDLLN.R LA.......E 
tactChrThe  .PP....... ...YTEFADR WGNPDFTTYV DFLEQQAD.A AL.......S 
tactGeoObs  .PE....... ...YRPFVEH WTLPGFADYV AGLETAAD.G VP.......A 
tactKitSet  .PL....... ...YAKWIAA YGDEGFQSVV RRVLELTD.R VG.......D 
tactKriFla  .TQ....... ...YAGFIAN WSSPEFAAYV EQLAGLVD.R ED.......L 
tactMycVan  .SP....... ...YREFVEH WTDPGFAGYV RALEELAT.R DG........ 
tactNatOcc  .HR....... ...YTPFIEM YTSDEFREAT DWCREFVD.R CG........ 
tactOscAcu  .EP....... ...YTEFADR WGNPGFTDYV KLLEQQAD.E ML.......S 
tactPleMin  .EP....... ...YAEFANR WGNPGFTEYV KLLEKQAD.E AL.......A 
tactRosCas  .NP....... ...YQKWIDT YAGQEFAEWV NRAIDLTD.A IA.......D 
tactRubRad  .RE....... ...YREFVEH WTVPEFRDYV GSLREAAD.A AL.......A 
tactRubXyl  .PE....... ...YREFVEH WTTPEFADYV SGLEGAAE.A AL.......G 
tactTriEry  .MP....... ...YNEFANR WGNPEFTNYV KLLEAQAN.D VL.......A 
thiaBacCyt  .EF....... ...FGEWIQG YSSEEYGNLC IWLIDLLN.E LA.......E 
thiaBacGae  .EF....... ...FGEWIQG YSSEEYGNLC TWLMDLLN.E LA.......E 
thiaBacMan  .EF....... ...FGEWIQG YSSVEYGELC VWLMDLLN.E LA.......I 
thiaBacMyc  .EF....... ...FGEWIQG YSSEEYGNLC IWLIDVLN.E MA.......V 
thiaBacPan  .EF....... ...YGEWIRG YSSEEYGELC IWMIELLN.E LA.......A 
thiaBacThu  .EF....... ...FGEWIQG YSSEEYGNLC IWLIDLLN.E MA.......V 
thiaHalSal  .DR....... ...YAEWIRT YSSDEFTELT EWCKSLMD.D VA.......A 
thiaStrAlb  .PL....... ...FARWIAA YGDEEFQGVV RRVLELTD.R IG.......A 
thiaStrJeo  .PL....... ...YARWIES YGDESFQAVV RRVLELTD.R VG.......A 
thiaStrVit  .PL....... ...YTRWIAA YGDEAFQSVV RRVLTLTD.R LG.......T 
tregCanBla  .PD....... ...YREFVEH WTVPGFAAYV TALQEAAD.D AG.......P 
tregKitGri  .PL....... ...YAKWIAA YGGEEFQAVV RRVLDLAD.R IG.......E 
tregMasLam  .VP....... ...YNEFANR WGNSDFTEYV KILEQQAD.E VL.......Q 
tregMycAus  .SP....... ...YREFVEH WTDPGFAGYV RALEELAT.R DG........ 
tregMycCos  .SR....... ...FREFVEH WSTPEFASYV DALGALAN.P GD........ 
tregMycHec  .SR....... ...YQRWIDS YAGEEYQTVV AEVLALAD.D VG.......R 
tregMycIra  .SP....... ...YREFVEH WTDPGFATYV GALRDLAV.P AA........ 
tregMycObu  .SP....... ...FAEFVEH WTVPEFAAYV EGLEQVAN.P GS........ 
tregMycSme  .SP....... ...FGEFIEH WSAPAFADYV DALGVLAV.P DR........ 
tregNatJeo  .HR....... ...YTPFIEM YTSDEFREAT DWCREFVD.R CG........ 
tregPyrAby  .EI....... ...YREWGRV YLSEEYLSLV SRLREIID.S LG.......G 
tregPyrHor  .NP....... ...YIDFINH WSSQEFEKYV NKIEAILN.P LA.......E 
tregScyMil  .PP....... ...YTEFADR WGNPDFTTYV GYLEQQAD.A AL.......S 
thiaPyrHor  .PIKI..... ...YREWGKV YLSNEYLNLV GRLRKIID.S SG........ 
ThiaNatMoo  .EEHR..... ...YTPWIET YTSEEFREVV GLMREFVD.R CG.......E 
tactAerPer  .SVDL..... ...YRRWASV YLSSEYGEAV EEYRRAVD.R LW.......A 
tactHalHyd  .DNQI..... ...YQDWATV FKSSDYKELV ENMVEILE.K EI........ 
tactPyrArs  .PVAV..... ...YRKWASV YLSQEYRALV SKLRGVLD.A SG........ 
tactPyrCal  .KVDV..... ...YVRWAST YLSEEYRRLV ESLKSALD.K GG........ 
tactPyrNeu  .PVPL..... ...YRRWASV YLTPEYNALV EKLRALLE.S SG........ 
tactSphThe  .PNPD..... ...YQRWIDT YASEEFAVPV REVLAIAN.E MV.......A 
tactStaHel  .KNPV..... ...YLDWINT YRSKEYIELT TKLINLVD.K YA........ 
tactStaMar  .KNPI..... ...YIEWINT YRSKEYIELT TKLINLVD.K YA........ 
tactTheSib  .ENSL..... ...YVNWAEV YLSKEYIELV ENLKELLD.K TN........ 
tactTheTen  .PVPL..... ...YKRWASV YLSSEYKALV RRLRELLE.S LS........ 
tactTheTer  .SDHP..... ...YRDWLLT YSSDDFEQVG AWLRQVLD.E ST.......I 
tactTheUzo  .PVSV..... ...YRRWASV YLSEEYRSLV KKLRDLLD.A LS........ 
tactVulDis  .PIKV..... ...YRDWASV YLTPEYAGIV DGLRSIID.E VS.......D 
tactVulMou  .PIKI..... ...YRDWASI YLTPEYSGIV DSLRVIID.K AS.......D 
thiaAmyHal  .DDEH..... ...YARWIDM YASAEFTSLV DWLRALTD.R IG.......T 
thiaAmyTai  .DHVG..... ...YARWIEM YSSSDFTALV DWLRELTD.R LG.......A 
thiaBacAlv  .EEPI..... ...YQEWIAA YGSEWFRSLV EEQIARLD.A IA.......E 
thiaBreAgr  .DHEL..... ...YGEWVRM YSSDEFGQLA IWLIDIMN.E LA.......D 
thiaCloBut  .ENEF..... ...FGEWING YISKEYEECN NKLIDLVD.K LG.......E 
thiaGeoKau  .NDPI..... ...YEKWIGT YSSDWFRSLV EEQIARLD.D IA.......D 
thiaHalKur  .EEPV..... ...YQEWIAA YGGDWFRTLV EEQIQRLD.E LA.......E 
thiaHerCre  .PDPL..... ...YRRWIAA YGNEEFQETV RRVVALAD.R LG.......A 
thiaKitPho  .PEPL..... ...YAKWIAA YGDEGFQSVV RRVLDLAD.R VG.......E 
thiaPaeMas  .DHAF..... ...YGEWIKG YASSEYNENN QSLVTLTD.K LL.......E 
thiaPaePan  .DHAF..... ...YGEWIKG YASSEYNENN QSLVTLTN.K LL.......E 
thiaPseAut  .PDPL..... ...YARWIAT YGGEEFQAVV DAVLAATD.R IG.......E 
tregMycXen  .PDPR..... ...YQRWIDS YAGEEYQSIV AEVLALAD.D VG.......R 
tregPatAme  .PDPR..... ...YGRWIDT YASDEFSAQV DALLTIVD.R RA.......D 
tregAceBac  .PDFI..... ...HAEWITL HDNPFFRDFV GWLRQELD.R AG.......A 
tregCorTus  .ESFV..... ...HNEWIEL HDYPEFHDLV AFLRSEVD.R LG.......Q 
tregGemRos  .QNFI..... ...HAEWITL HDNADFRDLV TFLRSELD.R VG.......P 
tregHerArs  .ERFI..... ...HAEWITL HNNPAFAEFI GWLRAELD.R TG.......P 
tregOchAnt  .DDFI..... ...FAEWIVL HDNPYFVEFV GFLRSELD.R VG.......P 
tregParDen  .ENFV..... ...HAEWITL HDNPFFRDFV GFLRDEFD.R VG.......P 
tregParPan  .ENFV..... ...HADWITL HDNPFFRDFV GFLRDEFD.R AG.......P 
tregParVer  .ANFV..... ...HAEWITL HDNPFFRDFV GFLRDEFD.R AG.......P 
tregPluGer  .ESFI..... ...HAEWITL HNNPEFADFV HFLRRELD.R VG.......P 
tregProAcn  .EADLP.NK. ...FLGWVDL HRGEEFRAWV QFLVNELE.R TS.......A 
tregProHum  .GADLP.NK. ...FLEWVDL HRGEKFHTWV QFLVDELE.R AS.......D 
tregPseAut  .TDPI..... ...ARGWIDL HRGPAFEAWV AFLRAELD.R VA.......P 
tregPsePut  .NNFV..... ...HAEWITL HDNPAFADFV AFLGAELD.R VG.......P 
tregStaNov  .ADFV..... ...HAEWITL HNNDGFRSFV TWLRGELD.R IG.......A 
tregStrMit  .EAYI..... ...HSEWINL HRGPFFAEWV QFLVDELN.R IG.......K 
tregStrOra  .EAYI..... ...HSEWINL HRGPFFTEWV QFLVDELN.R VG.......K 
tregStrPne  .EVYI..... ...HSEWINL HRGPFFAEWV QFLVDELN.R VG.......K 
ThiaBacAqu  .DEPI..... ...YKEWISA YGGEWFGELV KEQINRLD.Q LAEK.....A 
ThiaBacSim  .EEPI..... ...YQEWIAA YGGEWFRTLV EEQIARLD.E IAEK.....V 
thiaAlkHal  .DEPI..... ...YQEWINT YGGEWFKELV EEQINRLD.D IAEQ.....V 
thiaAmpJil  .NEPI..... ...YQEWIKT YGSDWFKELV EEQINRLD.E IAEH.....V 
thiaAnoFla  .NHPI..... ...YAQWIEA YGSDWFKQLV EQQIARLN.D VAET.....A 
thiaAnoTep  .EEPI..... ...YQEWIAA YGSEWFRQLV EEQINRLD.A IAES.....V 
thiaBacAci  .EEPI..... ...YQEWIGT YGGEWFRQLV EEQIERLD.E IAEK.....V 
thiaBacAlt  .DHPI..... ...YQEWILT YGGDWFKELV FEQVNRFN.E LAEK.....A 
thiaBacAmy  .GHPI..... ...YQKWIGT YGGDWFRQQV EEQINRFN.E LAEN.....S 
thiaBacAnt  .EEPI..... ...YNEWISA YGSDWFRTLV EEQITRLD.T IAEK.....V 
thiaBacMar  .EEPI..... ...YQEWIAT YGGEWFRELV EEQIQRLD.E LAEL.....A 
thiaBacMet  .EHPI..... ...YEKWIGT YGGDWFRQQV EEQISRFD.E IAEN.....S 
thiaBacMoj  .GHPI..... ...YQKWIGT YGGDWFRQQV EEQINRLD.E LAEN.....S 
thiaBacPum  .DHPI..... ...YQEWILT YGGDWFKELV FEQVNRFD.E LAEK.....A 
thiaBacSia  .EHPI..... ...YEKWIGT YGGDWFRQQV EEQISCFD.E IAEN.....S 
thiaBacSon  .ENDI..... ...YKEWIAT YGGDWFKELV IEQVNRFD.E LAEK.....S 
thiaBacTeq  .GHPI..... ...YQKWIST YGGDWFKQQV EEQINRFN.E LAEN.....S 
thiaBacTim  .EEPI..... ...YQEWIAA YGGDWFKELV EEQIDRIN.E VADK.....K 
thiaBacVal  .GHPI..... ...YQKWIST YGGDWFRQQV EEQINRFD.E LAEN.....S 
thiaBacVie  .EQPV..... ...YQEWIKA YGGEWFKELV KEQINRLD.E LAET.....M 
thiaBacXia  .DHPI..... ...YQEWILT YGGDWFKELV FEQINRFD.E LAER.....A 
thiaGeoCal  .DEPI..... ...YQKWIGT YSSDWFRSLV EEQIARLD.A IAEA.....V 
thiaGeoThe  .NDPI..... ...YEKWIGT YSSDWFRSLV EEQIARLD.D IADE.....V 
thiaGraHal  .EHPV..... ...YQKWIEA YGGDWFKQLV KEQIDRLD.E IATQ.....V 
thiaJeoCam  .DEPI..... ...YQQWIAT YGGEWFRELV EEQIERLD.E LALK.....A 
thiaPaeEhi  .DEPI..... ...YRDWIAA YGGEWFRVLV EEQIARLD.E LAEQ.....A 
thiaPaeElg  .EEPI..... ...YREWIAA YGGEWFRVLV EEQIARLD.E LAEQ.....A 
thiaPaeGin  .EEPI..... ...YQEWIAA YGGDWFRDLV QEQIDRLD.W LAEQ.....A 
thiaPaeMuc  .EEPI..... ...YREWIAA YGGDWFRELV EEQIARLD.E LAET.....A 
thiaSalAid  .GHPI..... ...YQKWIST YGGDWFRQQV EEQINRLD.E LAEN.....S 
thisJeoSol  .DEEI..... ...YQQWIAA YGGEWFRALV EEQIERLD.L LASQ.....A 
 unkSheDen  .DLTP..... ...QSMKFFI AHSKIDAKHA EEVNEMLH.E VC.......K 
tregVibOwe  .DLKD..... ...KDMKFFV AHSTIDAKHA EEVNEMLE.H AC.......T 
tregPseFlu  .SLKP..... ...AQLTFFI AHSDIDIEHF NEIKLILQ.R TC.......K 
tregBurGlu  .GLKD..... ...SQLTFFV AHSSIDEEHA REVRSVIE.R VA.......K 
tregBurGla  .GLKD..... ...SQLTFFV AHSSIDEAHA REVRSVIE.R VA.......K 
tregXylFas  .QLST..... ...NQMTFFV SHADIDEEHS RIVNDMIT.R KC.......R 
tregBurOxy  .SLTD..... ...RNMSFFV AHSTIDKKHI VQVEECID.R YA.......K 
tactRalPic  .SLTD..... ...KNMSFFV AHASIDEKHS AQVHACIE.R YA.......T 
tregBurH16  .SLSD..... ...KNMSFFV AHSTIDKKHI VQVEECIA.R YA.......T 
tregRalSol  .SLTD..... ...KNMSFFV AHASIDEKHS AQVHACIE.R YA.......T 
tregPseBra  .GLKD..... ...EQMTFFV AHSTIDEKHA EEVRLAMQ.R AV.......K 
tregPseChl  .GLKD..... ...EQMTFFV AHSTIDEKHA EEVRVAMQ.R AV.......K 
thiaBacSub  .GHPI..... ...YQKWIGT YGGDWFRQQV EEQINRFD.E LAEN.....S 
      3RM5  ..GKVT.APE GSVYHEWCET YASSWYREAM DEGEKLLN.H ILET.....Y 
T20pSacCer  ..GKVT.APE GSVYHEWCET YASSWYREAM DEGEKLLN.H ILET.....Y 
T21pSacCer  ..DEVT.AAE GSVYREWCET YSSSWCHEAM LEGEKLLN.H ILET.....Y 
T22pSacCer  ..DKIT.AAE GSVYREWCDT CTSSFCYQAV LEGERLMN.H ILET.....Y 
pmpkBlaDer  ..DESS.ART GNKYWKWIEN YVAADYMKAV ETGCELLE.K RMRD.....V 
pmpkCanAlb  .DGVVD.NEQ AAVYQSWLDD YTSDWYTHAE SEGRKALQ.S LVKS.....M 
pmpkHisCap  ..DENT.APT GNRYWKWIEN YVAEDYVKAV EAGSELLE.R HMRD.....V 
pmpkPenSol  ..GENT.LRE GNTYWKWIEN YVADDYTEAV RLGSALLE.D HMQH.....V 
pmpkSclBor  ..DPKT.KRE GNIYWKWIEN YVADDYTEAV NVGSALLE.K HAVL.....Q 
pmpkTriInt  ..AEES.VRE GNNYWKWIEN YVADDYSAAV KLGSATLE.K YSRH.....I 
MMOxMetTri  DTLT...... ....PFFTAQ SQT.YFQTTR GAIDDLFVYC LANDSE.FGA 
MMOxMetSpo  DTLT...... ....PFFTAQ SQT.YFQTTR GAIEDLFVYC LANDPE.FGA 
MMOxMetSil  DGLT...... ....PFFLNQ TQT.YFQTTK AAMSDLFFYS LGDDPE.FGD 
MMOxMetSte  DSLT...... ....PFFLSQ TQT.YFQTTK AAMSDLFFYS LGDDPE.FGD 
MMOxSkeAer  DTLT...... ....PFFVNQ AQT.YYQITR GAISDLYLHC LADDPE.FSS 
MMOxMetBur  DTLT...... ....PFFINQ MQL.YYHQAK DITSDMFFYC LGDDPE.FGD 
MMOxMetMet  DSLT...... ....PFFINQ MQL.YFSQTK GITTDMFHTC LGADVE.FGD 
MMOxMycRho  DQLT...... ....PANLWP TIT.AAEIDA KWALELFGHA LGQDPK.FGE 
MMOxMycTY6  DPVT...... ....PHLVGT TER.DRRRNL AWTQEFVRMA TDPTVP.ECQ 
MMOxMycLen  DSVT...... ....PHLIGT TER.DRRRNI AWTQELVRMV VDPAVP.ERQ 
TMOxGemNec  DFIT...... ....PPVISA AEA.DYERNL ANTIDLI.YL LANDEK.HGA 
MMOAMetTri  DEIT...... ....PTVFLS VET.DELRHM ANGYQTVV.S IA.....NDP 
MMOAMet051  DEIT...... ....PTVFLS VET.DELRHM ANGYQTVV.S IA.....NDP 
MMOAMet104  DEIT...... ....PTVFLS VET.DELRHM ANGYQTVV.S IA.....NDP 
MMOAMet11b  DEMT...... ....PTVFLS IET.DELRHM ANGYQTVV.S IA.....NDE 
MMOAMetAci  DEIT...... ....PTVFLS VET.DELRHM ANGYQTVV.S IA.....NDP 
MMOAMetB12  DEIT...... ....PTVFLS IET.DELRHM ANGYQTVV.S IA.....NDP 
MMOAMetB4S  DEIT...... ....PTVFLS VET.DELRHM ANGYQTVV.S IA.....NDP 
MMOAMetCap  DEIT...... ....PTVFLS IET.DELRHM ANGYQTVV.S IA.....NDP 
MMOAMetD15  DXIT...... ....PTVFLS VET.DELRHM ANGYQTVV.S IA.....NDP 
MMOAMetHT1  DEMT...... ....PTVFLS IET.DELRHM ANGYQTVV.S IA.....NDA 
MMOAMetHir  DEIT...... ....PTVFLS VET.DELRHM ANGYQTVV.S IA.....NDP 
MMOAMetJap  DEIT...... ....PTVFLS IET.DELRHM ANGYQTVV.S IA.....NDE 
MMOAMetLC1  DEMT...... ....PTVFLS IET.DELRHM ANGYQTVV.S IA.....NDE 
MMOAMetLR1  DEIT...... ....PTVFLS VET.DELRHM ANGYQTVV.S IA.....NDP 
MMOAMetLW4  DEIT...... ....PTVFLS VET.DELRHM ANGYQTVV.S IA.....NDP 
MMOAMetMK1  DEMT...... ....PTVFLS IET.DELRHM ANGYQTVV.S IA.....NDE 
MMOAMetMar  DEIT...... ....PTVFLS IET.DELRHM ANGYQTVV.S IA.....NDP 
MMOAMetMet  DEMT...... ....PTVFLS IET.DELRHM ANGYQTVV.S IA.....NDE 
MMOAMetMiy  DEMT...... ....PTVFLS IET.DELRHM ANGYQTVV.S IA.....NDA 
MMOAMetPW1  DEIT...... ....PTVFLS VET.DELRHM ANGYQTVV.S IA.....NDP 
MMOAMetPal  DEVT...... ....PTVFLS IET.DELRHM ANGYQTVV.S IA.....NDP 
MMOAMetSE1  DEIT...... ....PTVFLS VET.DELRHM ANGYQTVV.S IA.....NDP 
MMOAMetSil  DEIT...... ....PTVFLS IET.DELRHM ANGYQTVV.S IA.....NDP 
MMOAMetSpo  DEIT...... ....PTVFLS VET.DELRHM ANGYQTVV.S IA.....NDP 
MMOAMetSte  DEIT...... ....PTVFLS IET.DELRHM ANGYQTVV.S IA.....NDP 
MMOAMetTun  DEIT...... ....PTVFLS IET.DELRHM ANGYQTVV.S IA.....NDP 
MMOAMycChu  DEIT...... ....PTIFLS IQS.DEMRHM ANGYQTIV.S VA.....HDA 
MMOAMycRho  DEIT...... ....PTIFLS IQS.DEMRHM ANGYQTIV.S VA.....HDA 
MMOASkeAer  DEIT...... ....PTVFLS IET.DELRHM ANGYQTVV.S IA.....NDP 
MMOAMetBur  DEIT...... ....PTVFLS IET.DELRHM ANGYQTVV.S IA.....NDE 
RDR1Esccol  MEGN...... ....AKIIRL IAR.DEALHL TGTQHMLN.L LRS.GVDDPE 
RDR1SalBon  MEGN...... ....AKIIRL IAR.DEALHL TGTQHMLN.L LRS.GVDDPE 
RDR1CitRod  MEGN...... ....AKIIRL IAR.DEALHL TGTQHMLN.L LRS.GADDPE 
RDR1CitSed  MEGN...... ....AKIIRL IAR.DEALHL TGTQHMLN.L LRS.GSDDPE 
RDR1KluCry  MEGN...... ....AKIIRL IAR.DEALHL TGTQHMLN.L LRS.GADDPE 
RDR1KluAsc  MEGN...... ....AKIIRL IAR.DEALHL TGTQHMLN.L LRS.GADDPE 
RDR1CitYou  MEGN...... ....AKIIRL IAR.DEALHL TGTQHMLN.L LRS.GVDDPE 
RDR1CitAma  MEGN...... ....AKIIRL IAR.DEALHL TGTQHMLN.L LRS.GVDDPE 
RDR1CitWer  MEGN...... ....AKIIRL IAR.DEALHL TGTQHMLN.L LRS.GVDDPE 
RDR1TraOdo  MEGN...... ....AKIIRL IAR.DEALHL TGTQHMLN.L LRS.GADDPE 
RDR1EntHor  MEGN...... ....AKIIRL IAR.DEALHL TGTQHMLN.L LRS.GTDDPE 
RDR1EntClo  MEGN...... ....AKIIRL IAR.DEALHL TGTQHMLN.L LRS.GTDDPE 
RDR1EntLig  MEGN...... ....AKIIRL IAR.DEALHL TGTQHMLN.L LRS.GSDDPE 
RDR1KleVar  MEGN...... ....AKIIRL IAR.DEALHL TGTQHMLN.L LRS.GSDDPE 
RDR1KlePne  MEGN...... ....AKIIRL IAR.DEALHL TGTQHMLN.L LRS.GSDDPE 
RDR1MoeWis  MEGN...... ....AKIIKL IAR.DEALHL TGTQHMLN.L LRS.GQDDPE 
RDR1AerSch  MEGN...... ....AKIIKM IAR.DEALHL TGTQHMLN.L MRS.GQDDPE 
RDR1CanSch  MEGN...... ....AKIIKL IAR.DEALHL TGTQFMIN.T LRS.GEDDPE 
RDR1AerDiv  MEGN...... ....AKIIKM IAR.DEALHL TGTQHMLN.L MRS.GNDDPD 
RDR1GilApi  MEGN...... ....AKIIKL IAR.DEALHL TGTQFMIN.T LRS.GEDDPE 
RDR1GalAna  MEGN...... ....AKIIKF IAR.DEALHL TGTQHILN.I MAA.GQDDPE 
RDR1ProAlc  MEGN...... ....AKIIKL IAR.DEALHL TGTQHMLN.L LRS.GQDDPE 
RDR1AviPar  MEGN...... ....AKIIKF IAR.DEALHL TGTQHILN.I MAA.GQDDPE 
RDR1AerHyd  MEGN...... ....AKIIKM IAR.DEALHL TGTQHMLN.L MRS.GQDDPE 
RDR1AerMed  MEGN...... ....AKIIKM IAR.DEALHL TGTQHMLN.L MRN.GLDDPE 
RDR1AerSan  MEGN...... ....AKIIKM IAR.DEALHL TGTQHMLN.L MRS.GNDDPE 
RDR1AerTec  MEGN...... ....AKIIKM IAR.DEALHL TGTQHMLN.L MRN.GLDDPE 
RDR1AerFin  MEGN...... ....AKIIKM IAR.DEALHL TGTQHMLN.L MRT.GQDDPE 
RDR1SalCos  MEGN...... ....AKIIKF IAR.DEALHL TGTQHMLN.I LRS.GQDDPE 
RDR1AerPis  MEGN...... ....AKIIKM IAR.DEALHL TGTQHMLN.L MRT.GQDDPE 
RDR1AerSal  MEGN...... ....AKIIKM IAR.DEALHL TGTQHMLN.L MRT.GQDDPE 
RDR1PasBet  MEGN...... ....AKIIKF IAR.DEALHL TGTQHILN.I MAA.GQDDPE 
RDR1AerRiv  MEGN...... ....AKIIKM IAR.DEALHL TGTQHMLN.L MRS.GQDDPE 
RDR1EntCal  MEGN...... ....AKIIKL IAR.DESLHL TSTQHMLN.I LRS.GDDDPE 
RDR1SalSoc  MEGN...... ....AKIIKF IAR.DEALHL TGTQHMLN.I LRS.GQDDPE 
RDR1AerEnc  MEGN...... ....AKIIKM IAR.DEALHL TGTQHMLN.L MRN.GLDDPE 
RDR1AerAqu  MEGN...... ....AKIIKM IAR.DEALHL TGTQHMLN.L MRT.GQDDPE 
RDR1AerMol  MEGN...... ....AKIIKM IAR.DEALHL TGTQHMLN.L MRS.GQDDPE 
RDR1NeiGon  MEGN...... ....AKIIKL IAR.DEALHL TGTQHMLN.L MRS.GVDDPE 
RDR1AerSob  MEGN...... ....AKIIKM IAR.DEALHL TGTQHMLN.L MRT.GQDDPE 
RDR1AerPop  MEGN...... ....AKIIKM IAR.DEALHL TGTQHMLN.L MRT.GQDDPE 
RDR1AerFlu  MEGN...... ....AKIIKM IAR.DEALHL TGTQHMLN.L MGS.GQDDPE 
RDR1EntNor  MEGN...... ....AKIIKL IAR.DESLHL TSTQHMLN.I LRS.GDDDPE 
RDR1NeiMen  MEGN...... ....AKIIKL IAR.DEALHL TSTQHMLN.L MRA.GADDPE 
RDR1NeiLac  MEGN...... ....AKIIKL IAR.DEALHL TGTQHMLN.L MRS.GVDDPE 
RDR1PhoGae  MEGN...... ....AKIIKL IAR.DEALHL TGTQHILN.L LRT.GQDDPE 
RDR1TolAue  MEGN...... ....AKIIKM IAR.DEALHL TGTQHMLN.I LRE.GNDDPE 
RDR1NeiPol  MEGN...... ....AKIIKL IAR.DEALHL TGTQHMLN.L MRS.GVDDSE 
RDR1NeiCin  MEGN...... ....AKIIKL IAR.DEALHL TSTQHMLN.L MRS.GVDDPE 
RDR1VibOri  MEGN...... ....AKIIKL IAR.DEALHL TGTQHMIN.L LRN.GQDDFS 
RDR1VibGaz  MEGN...... ....AKIIKL IAR.DEALHL TGTQHMLN.L LRN.GQDDFS 
RDR1VibPac  MEGN...... ....AKIIKL IAR.DEALHL TGTQHMIN.L LRN.GQDDFA 
RDR1AlyCra  MEGN...... ....AKIIKL IAR.DEALHL TSTQHMLN.L LRS.GADDPE 
RDR1VibSpl  MEGN...... ....AKIIKL IAR.DEALHL TGTQHMIN.L LRN.GQDDFE 
RDR1ActSui  MEGN...... ....AKIIKF IAR.DEYLHL TGTQNMLN.I MAA.GQDDPE 
RDR1VibCam  MEGN...... ....AKIIKL IAR.DEALHL NGTQHMIN.L LRN.GQDDFL 
RDR1KinKin  MEGN...... ....AKIIKL IAR.DEALHL TSTQHMLN.L MRS.GVDDLD 
RDR1VibAzu  MEGN...... ....AKIIKL IAR.DEALHL SGTQNMIN.I LRN.GQDDFS 
RDR1VibHar  MEGN...... ....AKIIKL IAR.DEALHL NGTQHMIN.L LRN.GQDDFS 
RDR1KinDen  MEGN...... ....AKIIKL IAR.DEALHL TSTQHMLN.L MRG.GSEGTE 
RDR1AliWod  MEGN...... ....AKIIKL IAR.DEALHL TSTQHMVN.L LRT.GQDDPE 
RDR1VibPar  MEGN...... ....AKIIKL IAR.DEALHL NGTQHMIN.L LRN.GQDDFS 
RDR1PhoIli  MEGN...... ....AKIIKL IAR.DEALHL TGTQHMLN.L LRN.GHDDPQ 
RDR1VibNat  MEGN...... ....AKIIKL IAR.DEALHL NGTQHMIN.L LRN.GQDDFT 
RDR1VibAlg  MEGN...... ....AKIIKL IAR.DEALHL NGTQHMLN.L LRN.GQDDFT 
RDR1BasPsi  MEGN...... ....AKIIKL IAR.DEALHL TGTQHILN.I MRN.GEDDPE 
RDR1KerGyi  MEGN...... ....AKIIRL IAR.DEALHL TGTQHILN.I MRS.GHDDPE 
RDR1PhoPho  MEGN...... ....AKIIKL IAR.DEALHL TGTQHMLN.L LRN.GHDDPQ 
RDR1PelInd  MEGN...... ....AKIIKL IAR.DEALHL TGTQHMLN.I MRS.GNDDPE 
RDR1MorCer  MEGN...... ....AKIIKL IAR.DEALHL TSTQHMLN.L MRA.GSDDPE 
RDR1OliUre  MEGN...... ....AKIIKL IAR.DEALHL VSTQHMLN.I MRN.GQDDPE 
RDR1CanTac  MEGN...... ....AKIIRL IAR.DEALHL TSTQHILN.L MRN.GEDDLE 
RDR1AlgSag  MEGN...... ....AKIIKL IAR.DEALHL TGTQHMLN.L MKE.GADDPE 
RDR1SheMar  MEGN...... ....AKIIRL IAR.DEALHL NGTQHIIT.L MQG.GKDDPE 
RDR1AliAgr  MEGN...... ....AKIIRL IAR.DEALHL TGTQHMLN.I LAS.GDDDPE 
RRR2SalEnt  LTNT...... ....ADLIRL IIR.DEAVHG YYIGYKYQ.I ALQ.K....L 
RRR2SalBon  LTNT...... ....ADLIRL IIR.DEAVHG YYIGYKYQ.I ALQ.K....L 
RRR2CitKos  LTNT...... ....ADLIRL IIR.DEAVHG YYIGYKYQ.K GLE.K....L 
RRR2CitBra  LTNT...... ....ADLIRL IIR.DEAVHG YYIGYKYQ.K GLE.H....I 
RRR2CitFre  LTNT...... ....ADLIRL IIR.DEAVHG YYIGYKYQ.K GLE.H....I 
RRR2CitSed  LTNT...... ....ADLIRL IIR.DEAVHG YYIGYKYQ.K GLE.K....L 
RRR2CitRod  LTNT...... ....ADLIRL IIR.DEAVHG YYIGYKYQ.K GME.K....L 
RRR2CitAma  LTNT...... ....ADLIRL IIR.DEAVHG YYIGYKYQ.K GLE.K....R 
RRR2CitWer  LTNT...... ....ADLIRL IIR.DEAVHG YYIGYKFQ.K GLE.Y....I 
RRR2CitS77  LTNT...... ....ADLIRL IIR.DEAVHG YYIGYKYQ.K GLE.A....I 
RRR2CitJT3  LTNT...... ....ADLIRL IIR.DEAVHG YYIGYKYQ.K GLE.K....R 
RRR2CitCtB  LTNT...... ....ADLIRL IIR.DEAVHG YYIGYKYQ.K GLE.K....R 
RRR2Cit106  LTNT...... ....ADLIRL IIR.DEAVHG YYIGYKYQ.K GLE.A....I 
RRR2CitYou  LTNT...... ....ADLIRL IIR.DEAVHG YYIGYKYQ.K GLA.H....I 
RRR2Cit100  LTNT...... ....ADLIRL IIR.DEAVHG YYIGYKYQ.K GLE.H....V 

            401                                                450 
HomSapHOx1  .MTPA..VRQ RVIEEAKTAF LLNIQLFEEL QELLT...HD TK..DQS... 
PanTroHOx1  .MTPA..VRQ RVIEEAKTAF LLNIQLFEEL QELLT...HD TK..DQS... 
PonAbeHOx1  .MTPA..VRQ RVIEEAKTAF LLNIQLFEEL QELLT...HD TK..DQS... 
 ClSabHOx1  .MTPA..VRQ RVIEEAKTAF LLNIQLFEEL QELLT...HD TK..DQS... 
NomLeuHOX1  .MTPA..VRQ RVLEEAKTAF LLNIQLFEEL QELLT...HD TK..DQS... 
MacFasHOx1  .MTPS..VRQ RVIEEAKTAF LLNIQLFEEL QELLT...HD TK..DQS... 
RhiRoxHOx1  .MTPV..VRQ RVIEEAKTAF LLNIQLFEEL QELLT...HD TK..DQS... 
PapAnuHOx1  .MTPA..VRQ RVTEEAKTAF LLNIQLFEEL QELLT...HD TK..DQS... 
MacMulHOx1  .MTPS..VRQ RVIEEAKTAF LLNIQLFEEL QELLT...HD TK..DQS... 
GorGorHOx1  .MTPA..VRQ RVIEEAKTAF LLNIQLFEEL QELLT...HD TK..DQS... 
CalJacHOx1  .MTPE..VRQ RVMEEAKTAF LLNIQLFEEL QELLT...HD TK..DES... 
SaiBolHOx1  .MTPE..VRQ RVMEEAKMAF LLNIQLFEEL QKLLT...HD TK..DQS... 
VicPacHOx1  .MTPE..VRQ RVLEEAKTAF LLNIQLFEEL QELLT...RD AK..DQS... 
OryAfeHOx1  .MSPE..VRQ RVIKEAKSAF LLNIQLFEEL QGLLT...QD TT..DQS... 
FelCatHOx1  .MTPE..VRQ RVIEEAKAAF LLNIQLFEEL QELLG...QD AE..DES... 
BubBubHOx1  .MTPE..VRQ RVLDEAKTAF LLNIQLFEEL QGLLT...QK AK..DHD... 
PanTigHOx1  .MTPE..VRQ RVIEEAKAAF LLNIQLFEEL QELLG...QD AE..DQS... 
OryCunHOx1  .MTPS..VRQ RVVEEAKAAF LLNIQLFEEL QELLV...QD AQ..GQS... 
MusPutHox1  .MTPK..VRQ RVLEEAKTAF LLNIQLFEEL QELLS...RD AE..DQS... 
MyoBraHOx1  .MTPE..VKG RIIEEAKTAF LLNIQLFEEL QELLP...RN AE..DQS... 
BosMutHOx1  .MTPE..VRQ RVLDEAKTAF LLNIQLFEEL QGLLT...QK AK..DHD... 
CamFerHOx1  .MTPE..VRQ RVLEEAKTAF LLNIQLFEEL QELLT...RD AK..DQS... 
OdoDivHOx1  .MTPE..VRQ RVLEEAKTAF LLNIQLFEEL QELLS...RD AE..DQS... 
NanGalHOx1  .MTPE..VKH RVIEEAKTAF LLNIELFEEL QRLLT...KE HQ..DQS... 
TarSyrHOx1  .MSPE..VQQ RVIEEAKTAF LLNIQLFEEL QELLT...QD AK..DQS... 
LipVexHOx1  .MTPE..VKK RVLDEAKAAF LLNIQLFEEL QGLLT...QD AK..DQS... 
LoxAfrHOx1  .MSPE..VRE RVIEEAKTAF LLNIKLFEEL QALLT...QD TT..DQS... 
EleEdwHOx1  .MSPE..VKQ RVVEEAKTAF LLNIQLFEEL QELLA...QD SE..NQG... 
MusPutHOx1  .MTPK..VRQ RVLEEAKTAF LLNIQLFEEL QELLS...RD AE..DQS... 
CerSimHOx1  .MTPE..VRQ RVIEEVKASF LLNIQLFEEL QELLT...RN TK..DQS... 
EriEurHOx1  .MSPE..VRR RVVQEAKTAF LLNIQLFEEL QELLD...QD TK..DQS... 
DasNovHOx1  .MTPE..VRR RVIEEAKTAF LLNIQLFEEL QGLLT...QD AT..NQS... 
EquCabHOx1  .MTPE..VRH RVIEEVKSSF LLNIQLFEEL QELLT...RD TR..DQS... 
ConCriHOx1  .MTPE..VRH RVIEEAKTAF LLNIRLFEEL QELLT...QG SQ..DQS... 
EchTelHOx1  .MTPE..VKH RVVEEAKTAF LLNIQLFEEL QQLLT...LD TA..DQR... 
MonDomHOx1  .MSPA..TKK KVVEEAQTSF LLNIEVFEEL QELLS...KN QE..NGN... 
SarHarHOx1  .MSPA..TKE KVVEEAQTSF LLNIEMFEKL QELLS...KN QE..NKN... 
ColStrHOx1  .MDIA..TKK RVLEEAKKAF LLNIQVFEAL QELVS...KG QE..NGH... 
PseHumHOx1  .MDPA..TKK RVMEEAKKAF LLNIQVFEAL QELVS...KG QE..NGH... 
AnaPlaHOx1  .MDLA..TKK RVLEEAKKAF LLNIQVFEAL QELVS...KS QE..NGH... 
GalGalHOx1  .MDHA..TKK RVLEEAKKAF LLNIQVFEAL QKLVS...KS QE..NGH... 
TaeGutHOx1  .MDLA..TKK RVMEEAKKAF LLNIRVFEAL QELVS...KG QE..NGH... 
ChlMacHOx1  .MDLA..TKK RVLEEAKKAF LLNIQVFEAL QELVS...KG QE..NGY... 
NesNotHOx1  .MDLA..TKK RVLEEAKKAF LVNIQVFEAL QELVS...KG QE..NGH... 
AliMisHOx1  .MDPA..TKD KVLEEAKNTF LLNIQLFQEL QKMMS...QG NE..NNR... 
MelGalHOx1  .MDHA..TKK SVLEEAKKAF LLNIQVFEAL QKLVS...QS QE..NGH... 
CucCanHOx1  .MDLA..TKR RVLEEAKKAF LLNIQVFEAL QELVS...KG QE..NGH... 
TauEryHOx1  .MDHA..TKK RVLEEAKKAF LLNIQVFEAL QELVS...KS QE..NGH... 
CheMydHOx1  .MDPA..TKK RVLEEAKRAF LLNIQVFEEL QKFVS...QC HE..NSH... 
SerCanHOx1  .MDLA..TKK RVMEEAKKAF LLNIGVFEAL QELVS...KG QQ..NGH... 
AptForHOx1  .MDLA..TKK RVLEEAKKAF LLNIQVFEAL QELVS...KG QE..NGY... 
FulGlaHOx1  .MDLA..TKK RVWEEAKKAF LLNIQVFEAL QELVS...KG QE..NGY... 
PelSinHOx1  .MDPT..MKK RVLEEAKRAF LLNIQVFEEL QKLVS...QP HE..NSH... 
CorCorHOx1  .MDLA..TKK RVMEEAKKAF LLNIQVFEAL QELVS...KG QE..NGH... 
GeoForHOx1  .MDLA..TKK RVTEEAKKAF LLNIRVFEAL QELVS...KG QQ..NGH... 
XenTroHOx1  .MNTH..NMN RILEEAKTAF LLNIKVFEEL QTLSL...AA SQ..NRT... 
PelCriHOx1  .MDLA..TKK RVLEDVP... ..SFQVFEAL QELVS...KG KE..NGR... 
MesUniHOx1  .MNPA..TKK R......... .....VFEAL QELVS...TG QE..NSH... 
AnoCarHOx1  .MDSA..TEE RILEEAKKSF LLNIEVFQEL QRLTS...QG QPLENGH... 
StrAusHOx1  .MDLV..... .......... .HSFQVFEAL QELVS...KG QE..NGH... 
OpiHoaHOx1  .MDLV..... .......... .LFSQVFEAL QELVS...KG QE..NGY... 
HomSapHOx2  .LNMK..TKE RIVEEANKAF EYNMQIFNEL DQAGSTLARE TL.EDGF... 
DanRerHOx2  .LQQD..TKL KIVEEAVLAF QFNIEIFEEI GEVGQTLEDD VF..DAA... 
PicPubHOx2  .LDKN..TKE RIVEEANRAF SFNMQVFEEL DKIGRSLPEA AQ.DGGF... 
TauEryHOx2  .LDKN..TKE RIVEEANKAF RFNMQVFDEL DKIGRSLTEE AQ.DGGV... 
PhaCarHOx2  .LDKN..IKE RIVEEANRAF RFNMQVFDEL DKIGRSLTEE AQ.DGGF... 
ChlMacHOx2  .LDKN..TKE RIVEEANRAF RFNMQVFDEL DQIGKSLTEA AQ.DGGF... 
HalAlbHOx2  .LDRN..TRE RIVEEANQAF RLNMQVFDEL DKIGRSLTEE AQ.DGGL... 
CucCanHOx2  .LDKN..TKD RIVEEANRAF RFNMQVFDEL DQLGKSLTEE AQ.DGDL... 
LepDisHOx2  .LDKT..TKE RIVEEANQAF RFNMQVFDEL DKLGRALTDE AQ.DGGV... 
HalLeuHOx2  .LDRN..TRE RIVEEANQAF RLNMQVFDEL DKIGRSLTEE AQ.DGGL... 
NesNotHOx2  .LDKN..TKE RIVEEANRAF KFNMQVFEEL DKIGKSLTEE AQ.DGGL... 
LoxAfrHOx2  .LNPK..TKE RIVEEANKAF EYNMQIFSEL DQAGSMLAKE TL.EDGL... 
PelCriHOx2  .LDKN..AKE RIVEEANRAF RFNMQVFDEL DKIGRSLTEE AQ.DGGF... 
ApaVitHOx2  .LDKN..TKE RIVEEANRAF KFNMKVFDEL DEIGKSLTEE AE.DGGL... 
PseHumHOx2  .LDKN..TKE RIVEEANKAF RFNMQVFDEL DKIGRSLAEE AQ.DGGF... 
NipNipHOx2  .LDKN..SKE RIVEEANRAF RFNMQVFDEL DKIGRSLAEE AQ.DGGL... 
CorBraHOx2  .FDKN..TKE RIVEEANKAF RFNMQVFDEL DKIGRSLAEE AQ.DGGF... 
GeoForHOx2  .LDKN..TKE RIVEEANKAF RFNMQVFDEL DKIGRSLGEE AQ.DGGV... 
MacMulHOx2  .LNMK..TKE RIVEEANKAF EYNMQIFNEL DQAGSTLARE TL.EDGF... 
MacFasHOx2  .LNMK..TKE RIVEEANKAF EYNMQIFNEL DQAGSTLARE TL.EDGF... 
TarSyrHOx2  .LNMK..TKE RIVDEANKAF EYNMQIFNEL DQAGSTLARE TL.EDGF... 
JacJacHOx2  .LNLK..TKE RIVEEANKAF EFNMQIFSEL DQAGSMLARE TL.EDGL... 
SaiBolHOx2  .LNMK..TKE KIVEEANKAF EYNMEIFNEL DQARSMLATE TL.KDGF... 
NanGalHOx2  .LNLK..TKE RIVEEANKAF EYNMQIFSEL DQAGSILARE SL.EDGL... 
TupChiHOx2  .LNLE..TKE RIVEEANKAF EYNMQIFNEL DQAGSTLARE TL.EDGL... 
UrsMarHOx2  .LNLK..TKE RIVEEANRAF EYNMQIFNEL DQAGSLLAKE TL.EDAL... 
OtoGarHOx2  .LNLK..TKE RIVEEANKAF QYNIQIFNEL DQAGSTLTRK TL.EDGL... 
CalJacHOx2  .LNMK..TKE RIVEEANKAF EYNMQIFNEL DQARSMLATE TL.KDGF... 
OchPriHOx2  .LNMK..TKE RIVEEANKAF EYNMQIFNEL DQARSALTRE TA.EDGI... 
VicPacHOx2  .LDMR..TKE RIVEEANRAF EYNMQIFNEL DQAGSLLAKD TL.EDGF... 
OryAfeHOx2  .LNLK..TKE RIVEEANKAF EYNMQIFNEL DQAGSTLAKE TV.EDGL... 
CamDroHOx2  .LDMR..TKE RIVEEANRAF EYNMQIFNEL DQAGSLLAKD TL.EDGL... 
TurTruHOx2  .LNLK..TKE KIVEEANKAF EYNMQIFSEL DQAGSLLAKE TL.EDGL... 
OrcOrcHOx2  .LNLK..TKE KIVEEANKAF EYNMQIFSEL DQAGSLLAKE TL.EDGL... 
LipVexHOx2  .LNLK..TKE KIVEEANKAF EYNMQIFSEL DQAGSLLAKE TL.EDGL... 
CamBacHOx2  .LDMR..TKE RIVEEANRAF EYNMQIFNEL DQAGSLLAKD TL.EDGL... 
GalVarHOx2  .LNLK..TKE QIVEEANKAF EYNMQIFNEL DRAGSALARE TL.DVGL... 
FukDamHOx2  .LSLK..TKE RIVEEANKAF EYNMQIFDEL DQASSALARD TV.EDGF... 
PhyCatHOx2  .LNLK..TKE KIVEEANKAF EYNMQIFSEL DQAGSLLAKE TL.EDGL... 
CamFerHOx2  .LDMR..TKE RIVEESNRAF EYNMQIFNEL DQAGSLLAKD TL.EDGL... 
SorAraHOx2  .LNLK..TKE KIVEEANKAF EYNMQIFNEL DQAGSLLAKE TV.EDGI... 
PteAleHOx2  .LNPK..TKE KIVEEANKAF EYNMQIFNEL DQAGTLLAKE IL.EDGL... 
MyoDavHOx2  .LNLK..TKE KIVEEANRAF EYNMQVFNEL DQAGSLLAKE IV.EDGL... 
DasNovHOx2  .LNLK..TKE RIVEEANRAF EYNMQVFSEL DQAGCLLAKE AV.EDGL... 
EriEurHOx2  .LSMK..TKE KIVEEANKAF EYNMQIFNEL DQAGSLLAKE MV.EDPL... 
BosMutHOx2  .LNLE..TKE KIVEEANKAF EFNMQVFNEL DQAGSLLAKE TL.EDGLPAH 
EleEdwHOx2  .LTLK..TKE KIVEEANKAF EFNMQVFTEL DQAGSMLAGE AP.E.GLADG 
BubBubHOx2  .LNLE..TKE KIVEEANKAF EFNMQVFNEL DQAGSLLAKE TL.EDGLPAH 
PanHodHOx2  .LNLE..TKE KIVEEANKAF EFNMQVFNEL DQAGSLLAKE TL.EDGLPAH 
CheMydHOx2  .LDKK..AKE RIVEEANKAF EFNMQVFDEL DKIGALLTEE AQ.DGGL... 
ChrPicHOx2  .LDKK..AKE RIVEEANKAF EFNMQVFDEL DKIGALLTEE AQ.DGGL... 
AllMisHOx2  .LDKK..TKE KIVEEANAAF KFNMQVFDEL DKIGALLTEE AQ.DGGL... 
ChaPelHOx2  .LDKN..TKE RIVEEANRAF RFNMQVFDEL DKIGRSLTEE AQ.DGGF... 
EgrGarHOx2  .LDRN..TKE RIVEEANRAF RFNMQVFDEL DKIGRSLAEE AQ.DGGF... 
PodCriHOx2  .LDKN..TKE RIVEEANHAF RFNMQVFDEL DQIGRSLTEA AQ.DGGF... 
AnaPlaHOx2  .LDKS..CKE RIVEEANRAF RFNMQVFDEL DKIGKSLTEE AQ.EGGL... 
SerCanHOx2  .LDKN..TKE RIVEEANKAF RFNMQVFDEL DKIGRSLGEE AQ.DGGF... 
CalAnnHOx2  .LDKN..TKE RIVEEANRAF RFNMQVFDEL DKIGKSLTEE AQ.DGGF... 
CatAurHOx2  .LDKN..TKE RIVEEANQAF RFNMQVFDEL DKIGRSLTEE AQ.DGGF... 
CorCorHOx2  .FDKN..TKE RIVEEANKAF RFNMQVFDEL DKIGRSLAEE AQ.DGGF... 
MesUniHOx2  .LDKI..TKE KIVEEANRAF RFNMQVFDEL DKIGRSLTEE AQ.DGGF... 
AcaChlHOx2  .LDKN..TKE RIVEEANRAF RFNMQVFDEL DKIGKSLPEA AQ.DGGF... 
ZonAlbHOx2  .LDKN..TKE RIVEEANKAF RFNMQVFDEL DKVGRSLGEE AQ.DGGV... 
LatChaHOx2  .VDEK..TKE RIVKEANEAF LLNIEVFEEL DKIGSTLTEE TL.DSGV... 
OryLatHOx2  .LDMD..TKK RLVDEAVKAF QFNMEVFEEL EEIGKTFQED VL.DAGM... 
TakRubHOx2  .LDMD..IKK RLVEEAVKAF QFNMEVFEEL EEVGKTIQDD LL.DAGM... 
OreNilHOx2  .LDME..TKK RLVDEAVKAF LFNIEVFEEL EEIGKTVQED VL.DAGM... 
NeoBriHOx2  .VDME..TKK RLVDEAVKAF LFNIEVFEEL EEIGKTIQED VL.DAGM... 
LarCroHOx2  .LDEE..VKK KLVGEAVKAF QFNMEVFEEL EEIGKTIQED VL.DAGM... 
SteParHOx2  .LDVE..TKE RLVDESNRAF GFNMMVFTEL DGIGKTIKEE VQ.DAGF... 
MayZebHOx2  .LDAE..TKD RIVEESNQAF GFNMMVFTEL EELGKTIKEE VQ.DAGF... 
HapBurHOx2  .LDAE..TKD RIVEESNQAF GFNMMVFTEL EELGKTIKEE VQ.DAGF... 
PunNyeHOx2  .LDAE..TKD RIVEESNQAF GFNMMVFTEL EELGKTIKEE VQ.DAGF... 
PoeRetHOx2  .LDPE..AKQ RIVDESNRAF GFNMMVFSEL EEIGNTIKEE VQ.EQGF... 
XipMacHOx2  .LDLE..AKQ RIVNESNRAF GFNMMVFSEL EEIGNTSKEE VQ.EDGF... 
NotCorHOx2  .LDAE..TKE RIVGESNRAF SFNMMVFTEL EEIGKTIKEE VQ.DAGL... 
 CordipHOx  ELSDE..QRE HLLKEATDAF VFNHQVFADL GKGL...... .......... 
 CorulcHOx  HLSAE..EVE QMLEEASAAF SYNQRVFAEL A......... .......... 
 CormusHOx  ELTDE..EHT RLVNEASDAF IFNHNLFAAL GTDN...... .......... 
 CorpseHOx  LLSAD..EVD QMLEEASAAF TYNQRVFAEL A......... .......... 
 CorargHOx  PLSEE..DRE RLLNEAAEAF LFNLNLFNGI EKALAK.... .......... 
 CorfreHOx  ELSDA..DRA RLLDEAGDAF LMNLEMFNNI GATR...... .......... 
 CordurHOx  PIDAA..DRE RLLAEAADAF LLNLNLFNAL GAR....... .......... 
 CorbovHOx  AFTEE..ESA DLVRQATVAF SLNQGVFGDL ADATAGPGTT DTSA...... 
 TurotiHOx  PLAPG..EDT RLIAEAGLAF RLNMAVFAGL GRGEPAAAGI A......... 
 SanguiHOx  ELDEE..QLA EAVAEAKGAF RLNQDLFADL GAQHC..... .......... 
 MobpelHOx  PLDAE..EKQ RAADEAVEAF RLNTAMFADL G......... .......... 
 GoramiHOx  PLDAA..ATE RLVEEAIAAF DHNQAVFGDL DGADAA.... .......... 
 CelfunHOx  VLTPE..QLD ETVAEAKHAF RLNSDLFADL GAAHP..... .......... 
 RhorhoHOx  PLDGD..QQQ TVIDEANLVY GLNGALFADL ARDIDRYRVR A......... 
 ActinaHOx  PWRDG..ERE ALIGEANVAF RLNRAVFDDL TTVYCR.... .......... 
 RuaalbHOx  PLDQG..GRE RLVAEARAAF RYNEAVFVEL GRQFRPAA.. .......... 
 TimsenHOx  NLTED..ELE QTVAEAVAAF RLNQALFAEL GETHCA.... .......... 
 DiealiHOx  ALDDD..EKL RFIDEVSDAF RFNRDVFNEL DGEVARMRAD G......... 
 MictesHOx  PWDDD..EKE RVIEEVLVAY RFNTELFVDL ARAKAAQSA. .......... 
 OerturHOx  DLTDS..QLA ETVAEAKRAF RLNSALFAEL GAVHC..... .......... 
StremegHOx  PVDDL..ERQ RVVEECRRAF ALNTAVFREL GELFPLSA.. .......... 
 ProW15HOx  GLDEA..EVA RAVDEARLAF RLNAAMFADL GSVHCA.... .......... 
 ActmisHOx  DLPEE..QLE VVLAEAQLAF GFNGAIFTQL GAAWPEDIPA AA........ 
 NocserHOx  PLEGP..EVD RVLDEARLAF TMNTDLFREL GAEFSARN.. .......... 
 LeixylHOx  DWTEE..ERD RVIAEVGLAF RFNTELFDDL AAAKAAAA.. .......... 
 TombifHOx  DLSEE..DKL RFIDEVSAAF QFNKDLFVEL DGVVAQMQAA E......... 
 XylcelHOx  GLDDT..ETS RAVAEAQRAF QLNRAMFAEL GALHP..... .......... 
 StrkatHOx  AADDL..EKQ RIIDECKRAF DFNGAVFREL GREFPLSA.. .......... 
 RensalHOx  SFNAA..EQK QFIDEVTTAF SLNIAVFTDL AKTTATAA.. .......... 
ArathaHOx1  EWTRE..EKN HCLEETEKSF KYSGEILRLI LS........ .......... 
CamsatHOx1  EWTRE..EKD HCLEETEKSF KYSGEILRLI LT........ .......... 
BrarapHOx1  EWTRE..EKN HCLEETDKSF KYSGEILRLI LS........ .......... 
BrajunHOx1  EWTRE..EKN HCLEETEKSF KYSGEILRLI LSLN...... .......... 
TarhasHOx1  GWTRE..EKN HCLEETEKSF KHSGEILRLI LS........ .......... 
SesindHOx1  SWTRE..EKD HCLEETEKSF KFSGDILRLI LS........ .......... 
VitvinHOx1  GWTRE..EKN RCLEETEKSF KYSGDILRLI LS........ .......... 
BetplaHOx1  GWTRE..EKN HCLEETEKSF KYSGEILRLI LS........ .......... 
 SolycHOx1  NWTRE..EKN HCLEETEKSF KFSGAILRLI FS........ .......... 
NictomHOx1  NWTRE..EKN HCLEETEKSF KFSGEILRLI LS........ .......... 
MaldomHOx1  XWTRE..EKN HCLEETEKSF KHSGEILRLI LS........ .......... 
PrumumHOx1  SWTRE..EKN HCLEETEKSF KHSGEILRLI LS........ .......... 
ErygutHOx1  SWSRE..EKD HCLEETEKSF KFSGQILRLI LS........ .......... 
CucmelHOx1  SWSRE..EKN HCLEETEKSF KHSGEILRLI LS........ .......... 
RiccomHOx1  GWTRE..EKN HCLEETEKSF KYSGEILRLI LS........ .......... 
NictabHOx1  NWTRE..EKN HCLEETEKSF KFSGEILRLI LS........ .......... 
ThecacHOx1  SWTRD..EKN HCLEETEKSF KHSGKILRLI LS........ .......... 
CitsinHOx1  SWTRE..EKN RCLEETELSF KHSGEILRLI LS........ .......... 
JatcurHOx1  SWTRE..EKN HCLEETEKSF KYSGEILRLI IS........ .......... 
GosarbHOx1  SWTRE..EKN HCLEETEKSF KYSGDILRLI LS........ .......... 
NelnucHOx1  SWSRE..EKN HCLEETEKSF KYSGEILRLI LS........ .......... 
CicariHOx1  EWTRE..EKN HCLEETEKSF KFSGEILRLI LS........ .......... 
PopeupHOx1  SWTRE..EKN HCLEETEKSF KHSGEILRLI L......... .......... 
MedtruHOx1  EWTRE..EKD HCLEETEKSF KFSGEILRLI LS........ .......... 
PoptreHOx1  GWTRE..EKD HCLEETEKSF KHSGEILRLI LS........ .......... 
AmbtriHOx1  SWSRK..EKN RCLEETEKSF KYSGEILRLI IS........ .......... 
 MoralbHOx  SWTRE..EKN HCLEETEKSF KYSGDILRLI LS........ .......... 
 HelannHOx  NWTRE..EKN HCLEETEKSF KFSGEILRLI LS........ .......... 
GlymaxHOx1  PWSRE..EKD HCLEETEKSF KLSGEILRLI LS........ .......... 
ArathaHOx4  LWTRE..EKN HCLEETEKSF KFYWEIFRYL LS........ .......... 
PhodacHOx1  SWSTE..EKK HCLEETQKSF KYSGELLRLI LS........ .......... 
HorvulHOx1  SWSRE..EKD HCLEETEKSF AYSGDLLRQI FT........ .......... 
ZeamayHOx1  SWSRE..EKD HCLEETEKSF AYSGGLLRHI FT........ .......... 
CamsatHOx4  LWTRE..EKN HCLEETETSF KLYWEIFRYL LP........ .......... 
tactPyrFur  KHGEF..EKE RAREVFKEVS KFELIFWDIA YGGEGNV... .......... 
tactBacCer  GKSEQ..ELA RLEEIFLYSS RFEYLFWDMA YRKEMWGFEE QEHTTIS... 
tactBacWei  GKSEK..ELD RLEEIFLYSS RFEYLFWDMA YRKEMWGFEE QEHTTVS... 
tactBlaSax  G......... .DDAVFAEVV AAETAFWNTA VEAGR..... .......... 
tactBroThe  LSSEA..EKE KMRDAFKRAK EYELAFWEMA YAGEQWPSEK .......... 
tactChrThe  NASEE..VQQ QATAAFLNVA RLEKDFWQMA YTVTSDQ... .......... 
tactGeoObs  PD........ .ADAVFTEVV AAETAFWAMA VEAR...... .......... 
tactKitSet  ELSAA..ERR RVVEHFTTTS RYEWMFWDAA WRGERWPV.. .......... 
tactKriFla  TPE....... .MALAFDRVI RFELAFWDLV HG........ .......... 
tactMycVan  .......... .HDELIAEVL SHEVAFWDMA LTGG...... .......... 
tactNatOcc  ERYPG..EHE AMREAFLTSA KLEYRFWEMA YTREGWEL.. .......... 
tactOscAcu  NASPE..VQK EAEQTVITVA QFEKAFWQMA FNAT...... .......... 
tactPleMin  TACDR..IQK QAESAFIQIA CLEKDFWNMA FDRASRSSAD NPKN...... 
tactRosCas  QASEP..QKA RMRDAFVHSS RLEWMFWDSA YRLEQWMP.. .......... 
tactRubRad  RSDER..TAH RAEAAFLSVA RLERDFWGLA YARVGV.... .......... 
tactRubXyl  EAGEG..ARG RAEEAFVGVA RFERGFWEMA LEGTEENGGR VG........ 
tactTriEry  SASKT..VQS QSEATFLNVA RLEKDFWQMA YNATN..... .......... 
thiaBacCyt  GKTEQ..ELA RLEEIFLYSS RFEYLFWDMA YSKEMWGFED KEHTTVS... 
thiaBacGae  GKSEQ..ELA RLEEIFLYSS RFEYLFWDMA YRKEMWGFED QEHTTVS... 
thiaBacMan  GKTEE..ELK RLEEIFLYSS RFEYLFWDMA YHKEMWGFEE SEHTTIS... 
thiaBacMyc  GKSEK..ELD RLEEIFLYSS RFEYLFWDMA YRKEMWGFEE QEHTTVS... 
thiaBacPan  GKSEQ..EKL RLEEIFLNTS RFEYLFWDMA YRKEMWGFEE QQHSGVL... 
thiaBacThu  GKSEK..ELD RLEEIFLYSS RFEYLFWDMS YRKEMWGFEE QEHTTVS... 
thiaHalSal  SATES..ERE RYRRLFLTSA RYEYAFWDAA WRREEWSV.. .......... 
thiaStrAlb  ALSAA..ERR RAAEHFALTS RYEWMFWDAA WRGERWPV.. .......... 
thiaStrJeo  ELSPL..ERR RAVGHFATTA RYEWMFWDAA WRGEGWPV.. .......... 
thiaStrVit  GLSTA..ERD RAVRCFTTTA RYEWMFWDAA WRQERWPV.. .......... 
tregCanBla  A......... .DDGTFLEVT EAEIAFWQTA LPA....... .......... 
tregKitGri  DLSAA..ERR RVVEHFTTTS RYEWMFWDAA WQGEGWPV.. .......... 
tregMasLam  TATND..IQQ QAEEAFVKVA KFEHNFWQMA FNAG...... .......... 
tregMycAus  .......... .HDELIAEVL SHEVAFWDMA LTGE...... .......... 
tregMycCos  .......... .NDALVDEVL SHEVDFWEMA GA........ .......... 
tregMycHec  TLGPT..EEA RARAHFATTA RYEWMFWDAA WRREAWPV.. .......... 
tregMycIra  .......... .HEQVIAEVL SHEIAFWDMA STTI...... .......... 
tregMycObu  .......... .YADLAREVL EHEIAFWDMA LER....... .......... 
tregMycSme  .......... .HDELVADVL THEVAFWDMA LA........ .......... 
tregNatJeo  ERYPG..ERE AMREGFLTSA KLEYRFWEMA YTREGWEL.. .......... 
tregPyrAby  DYER...... .LREIFITGS KFELAFWEMA WRGGDVF... .......... 
tregPyrHor  KHGEF..EKE KAKIVFREVS NFELLFWDIA YGGE...... .......... 
tregScyMil  EASEE..VQQ QATAAFLNIA RLEKDFWQMA YKVDG..... .......... 
thiaPyrHor  ...HS..GYD RLRRIFITGS KFELAFWEMA WRGGDVF... .......... 
ThiaNatMoo  RYP.G..EHD AMREAFLTSA RLEYRFWEMA YTQEEWGI.. .......... 
tactAerPer  EEG.G..VYS RLKRIFRKAT RYEYMFWDMA WRMEKWPV.. .......... 
tactHalHyd  ..ETK..NFK KLNYHFKNSI KFEYQFFSDV YQRKIWEI.. .......... 
tactPyrArs  ....L..SAE GLWPYFKEAS MYELEFWQAA YEGH...... .......... 
tactPyrCal  ....R..GAD ELWPYFKAAV EYELAFWDAA YRGTS..... .......... 
tactPyrNeu  ....A..PPE ALWPYFRQAS IYELKFWQAA YEGH...... .......... 
tactSphThe  DLSDA..RRA RVRRHFVTCS KYEWMFWDAA WRLEDWPVKG KE........ 
tactStaHel  ..KHI..DYN KLKRIFILSS RYEYMFWDMA YNIEKWPI.. .......... 
tactStaMar  ..EHI..DYN KLKRIFILSS RYEYMFWDMA YNMEKWPV.. .......... 
tactTheSib  ...NT..EFH RLESVFERAS KYEYMFWDMA YKMERWPI.. .......... 
tactTheTen  ....P..RLE EVAGPFRTAS VYELMFWEAA HSGESWPA.. .......... 
tactTheTer  HADDM..EIS RLEKIFITSS RYEWMFWDMA WRQEQWPV.. .......... 
tactTheUzo  ....P..PFD EAWEPFKTAS LYELAFWNAA YSGETWPA.. .......... 
tactVulDis  YLM.R..DFN KLLSIFRQAS MYEYLFWDMA YRQEQWVF.. .......... 
tactVulMou  YLM.R..DFD KLLNIFRQAS VYEYLFWDMA YRQEQWVL.. .......... 
thiaAmyHal  DLPEA..ART RVSDVFDTSS RYELAFWEMA WRGEDWPQIA .......... 
thiaAmyTai  GLPAA..TEQ RLRETFLTSS RYELAFWETA WSRS...... .......... 
thiaBacAlv  TVTEA..DRK RMEQHFIISS QYEYAFWEMA YTLETWTVTR KEKVEHAK.. 
thiaBreAgr  GKNEQ..ELA RLEEYFVNTS KMEYMFWDMA YREEMWPCAI N......... 
thiaCloBut  QFSDT..RIN TLKTIFINCS KYEYMFWDMS YNNGQTYVE. .......... 
thiaGeoKau  AVTEE..DRH RMKRHFLISS EYEYEFWEMA YRLEQWPSAE LAASR..... 
thiaHalKur  AKTDG..GRA RMKELFIISS QYEYMFWEMA YRMEEWPFDI KQSIAAGRE. 
thiaHerCre  EATGA..QRA RAAEHFVATA RYEWMFWDAA WRRESWPL.. .......... 
thiaKitPho  ELSAA..ERR RVVEHFTTTS RYEWMFWDAA WRGETWPV.. .......... 
thiaPaeMas  GCSEE..VYQ RMEDIFVMCS RFELDFWEMA WRLEH..... .......... 
thiaPaePan  GCSEE..VYQ RMEDIFVMCS RFELDFWEMA WRLEH..... .......... 
thiaPseAut  SVSEA..ELA RMRAHFTTTS RYEWMFWDGG YREETWPV.. .......... 
tregMycXen  TLSPS..DEA RARAHFVATA RYEWMFWDAA WRREAWPV.. .......... 
tregPatAme  GLGAA..GRE RFRETWLTGC RYEWRFWDAA WRGETWPV.. .......... 
tregAceBac  ALSPA..QRA ECESLFQRAV ALERGFFDSL YAVAGEPEAS PPSTGEG... 
tregCorTus  RSED...DRK IISDYFGRAV ALELDFFNNS YEQPLEV... .......... 
tregGemRos  SERER..... .CQDFFRRSV ALERAFFDAA YA........ .......... 
tregHerArs  LLDAQ..DQA RCAAMFGRAV ALERAFFDHV YTPLDYP... .......... 
tregOchAnt  AAAEQ..... .CQQFFRRAV ELEKAFFDAA YESRN..... .......... 
tregParDen  EAADQ..... .ARDFFSRAV RLEREFFDDA YAG....... .......... 
tregParPan  EAAEQ..... .ARDFFRRAV TLELAFFDDA YAV....... .......... 
tregParVer  EAAEQ..... .ARDFFRRAV TLELAFFDYV FDA....... .......... 
tregPluGer  THEAL..... .CEDFFRRAI ALEKDFFDSV Y......... .......... 
tregProAcn  Q.EH....IE ELTRFWNAAV DLELAFFDDV PFPVEG.... .......... 
tregProHum  Q.AD....IA ELTRFWDTAV DLELAFFDDV PFPFEGWTSS SKR....... 
tregPseAut  QARD....PR RLARFFAEAV DLELAFFEAA YTG....... .......... 
tregPsePut  QEEAL..... .STDFFLRAV ALELEFFDAV YPQGE..... .......... 
tregStaNov  ASDEA..GQA RAGAFFKRAV ALERAFFDHI YD........ .......... 
tregStrMit  NRED....LT ELQQRWNQAV ALELAFFDIG YDA....... .......... 
tregStrOra  NRED....LT ELQQRWNQAV ALELAFFDIG YEL....... .......... 
tregStrPne  NRED....LT ELQQRWNQAV ALELAFFDID YDV....... .......... 
ThiaBacAqu  SEEE....KA LMKELFMISS IYELQFWEMA YSMEEWPFEY HLMK....NT 
ThiaBacSim  TEED....KA RMKEHFILSS QYEYSFWEMA YRLETWPVHK E......... 
thiaAlkHal  TEAD....RE RMKEHFTISC HYELAFWEMA YNLEKWPAEA E......... 
thiaAmpJil  STAD....RH RMKEHFMISS QYEYLFWEMA YTLEKWPIDY .......... 
thiaAnoFla  SEKE....LE RMKQHFVISS QYEYLFWDMA YKLERWPIEE EDV......Y 
thiaAnoTep  TDTD....RK RMEQHFIISS QYEYSFWEMA YRLETWPIQR KET......T 
thiaBacAci  TEED....RE RMKEHFIISS QYEYSFWEMA FSLEAWPFKE .......... 
thiaBacAlt  PEHV....RA NMKENFVISS YYEYHFWEMA YEKEMWQTAC LD.GVGANGT 
thiaBacAmy  TEEV....RA KMKENFVISS YYEYQFWGMA YRKEGWSDSA IK.EVEECGA 
thiaBacAnt  TESD....RK RMKQHFVISS QYEYSFWEMA YTLEKWPVDT E........V 
thiaBacMar  SGTQ....RA RMKELFLVSS IYELQFWKMA FTLERWPFQE LLA....TTR 
thiaBacMet  TEDI....RA KMKENFVISS YYEYQFWGMA YQKEGWSEKG GK.EVESFGA 
thiaBacMoj  TEEV....RA KMKENFVISS YYEYQFWGMA YRKEGWSDSG VK.EVEGLGA 
thiaBacPum  PEHV....RA NMKENFVISS YYEYHFWEMA YQKEMWQTAC LD.GVGANGT 
thiaBacSia  TEEI....RA KMKENFVISS YYEYQFWGMA YQKEGWSEKG GK.EVESFGA 
thiaBacSon  TAGI....RA KMKENFVISS YYEYQFWNMA HKKEGWSKGG VE.QLE...T 
thiaBacTeq  TKEV....RA KMKENFVISS YYEYQFWGMA YQKEGWSESG IKEEVEECGA 
thiaBacTim  TQAD....RD RMKEHFIISS QYEYSFWEMA YRLEGWPVHN .......... 
thiaBacVal  TEEV....RA KMKENFVISS FYEYQFWGMA NRKEGWSDRG VK.EVEELGA 
thiaBacVie  TLHD....KE RMKENFIMSS IYEWQFWEMA YTLEKWPFQN ALD.AGK.EM 
thiaBacXia  PEHL....RA NMKENFVISS YYEYHFWEMA YEKETWQTAC LD.GVGANGT 
thiaGeoCal  TEAD....RK RMEQHFLISS EYEYEFWEMA YHLETWPSAR KEI.....QA 
thiaGeoThe  TEED....RH RMKRHFLISS EYEYEFWEMA YRLEQWPSAE L......... 
thiaGraHal  TSND....LE RMKEHFVISS NYEYMFWDMA YHLESWDQLL NTK......V 
thiaJeoCam  SEED....RK RWLDHFLISS QYEYAFWEMA YTLEQWPVAH P......... 
thiaPaeEhi  TAQD....RE RMQNHFILSS RYEYMFWDMA YRKETWPV.. .......... 
thiaPaeElg  TAQD....RE RMQNHFILSS RYEYMFWDMA YRKETWPVV. .......... 
thiaPaeGin  TEQD....RE RMQRHFVISS QYEYLFWDMA YRLEAWPTSR .......... 
thiaPaeMuc  SSQD....RE RMKRHFVTSS RYEYMFWDMA YRKETWPV.. .......... 
thiaSalAid  TEEV....RA KMKENFVISS YYEYQFWGMA YRKEGWSDSG VK.EVEGLGA 
thisJeoSol  TEQD....RQ RMARHFLISS QYEYSFWEMA YTLEKWPFPA I......... 
 unkSheDen  TQED....VD SVVAVMENSL VLTARILDDV WKEYQLFQSG ASDRYAFL.. 
tregVibOwe  TEDD....VS SVISVMENSL KLTARILDDV YEEYQKYISG TSNRYEFL.. 
tregPseFlu  DQSD....WD AVATVMETSL RLTGNMLEAV YEQYEAWQNG LAPRYDFLH. 
tregBurGlu  SQED....WD AIGETAEVSL RLTGQMLDEV HREYMKLVSG QPSRYRAVCD 
tregBurGla  TEAD....WE AIGETAEVSL RLTGRMLDEV HHESMKLASG QPSRYSAVRD 
tregXylFas  VPAD....WQ AIAEVMETSL RLTGKMMDEV YVEHHRLIAE RAGRATFLL. 
tregBurOxy  TPAD....QA LVRSTAETTL FLTGQMLEQV AQRHA..... .......... 
tactRalPic  TPND....QA LIRTVAQTTL FLTGQMMEQV AQLHR..... .......... 
tregBurH16  TSAD....QA LVRSTAETTL FLTGQMLEQV AQRHL..... .......... 
tregRalSol  TPSD....QA LVRTVAQTTL FLTGQMLEQV AQLHR..... .......... 
tregPseBra  TEED....RR QIKEVASVTL WLTGQLMEEA LRTYLAGEEG .......... 
tregPseChl  TEEH....RR QIKEVARVTL WLTGQLMEEA LRAYLVSEEG .......... 
thiaBacSub  TEEV....RA KMKENFVISS YYEYQFWGMA YRKEGWSDSA IK.EVEECGA 
      3RM5  PPE....QLD TLVTIYAEVC ELETNFWTAA LEYE...... .......... 
T20pSacCer  PPE....QLD TLVTIYAEVC ELETNFWTAA LEYE...... .......... 
T21pSacCer  PPE....KLD TLVTIYAEVC ELEANFWTAA LEYE...... .......... 
T22pSacCer  PPD....QLD SLVTIFARGC ELETNFWTAA MEYE...... .......... 
pmpkBlaDer  SPS....RME ELIKIFIRAT ELEIGFWDMG LTADKL.... .......... 
pmpkCanAlb  PPNDK..RIE ELVRIFNRVT LLEIDFWDEV LNI....... .......... 
pmpkHisCap  SPT....RME ELIKIFIRAT ELEIGFWDMG LKADQL.... .......... 
pmpkPenSol  SPS....RME ELIKIFVRAT ELEIRFWDMG LGGIRQ.... .......... 
pmpkSclBor  SPN....RIE ELVKIFVHAT KMETGFWDMG SGGKV..... .......... 
pmpkTriInt  SPS....RVE ELVRIFIRAT ELEIRFWDMG LRGE...... .......... 
MMOxMetTri  HNRT..FLNA WTEHYLASSV AALKDF.VGL YAKVEKVAGA TDS..AGVSE 
MMOxMetSpo  HNRT..FLNA WTEHYLARSV TALKDF.VGI YAKVEKVAGA TDR..AGVSE 
MMOxMetSil  HNRT..WLRA WTNKWLQKTA EALHDF.LGI YAKVDKVAGV SDP..AAIKA 
MMOxMetSte  HNRT..WFRA WTEKWLKMTA DSLHDF.LGI YAKVEKVPGL SDK..AGIIA 
MMOxSkeAer  YNRR..FLRV WTGKWLPHTI DALGDF.VAI YQRISLIRGV TDK..ASIEE 
MMOxMetBur  YNRR..MLRA WTDKWLPRTV QALHDF.MGI FENIPEIAGV TSK..DAVEA 
MMOxMetMet  YNNR..LMRA WANKWLPRTV NALKDF.MAI YATIPEIEGV SDK..AAIEA 
MMOxMycRho  HNRA..LMQL WARDWMAKSV TAMAEF.APM FARTSTLRSH ASV..ETVTE 
MMOxMycTY6  KNAA..TINA WLDSWTPRVH EAAKAI.ADV YDVPPLQVAR FDDVL....A 
MMOxMycLen  KNLA..TIND WLDSWTPRIQ EATKTI.AEV YDMPPLQVAR FDEVF....A 
TMOxGemNec  HNRA..LFNG WVRKHAALAD KAAAAL.QPI WSQPHSKPVS FADALAVSHE 
MMOAMetTri  ASAK..FLNT DLNNAFWTQQ KYFTPVLGYL FEYGSKFKVE ......PWVK 
MMOAMet051  AAAK..YLNT DLNNAFWTQQ KYFTPALGYL FEYGSKFKVE ......PWVK 
MMOAMet104  AAAK..YLNT DLNNAFWTQQ KYFTPALGYL FEYGSKFKVE ......PWVK 
MMOAMet11b  AASK..YLNT DLNNAFWTQQ KYFTPVLGMM FEYGSHFKVE ......PWVK 
MMOAMetAci  AAAK..FLNT DLNNAFWTQQ KYFTPALGYL FEYGSKFKVE ......PWVK 
MMOAMetB12  AAQK..YLNT DLNNAFWTQQ KYFTPVLGML FEYGSKFKVE ......PWVK 
MMOAMetB4S  AAAK..FLNT DLNNAFWTQQ KYFTPALGYL FEYGSKFKVE ......PWVK 
MMOAMetCap  ASAK..YLNT DLNNAFWTQQ KYFTPVLGML FEYGSKFKVE ......PWVK 
MMOAMetD15  AAAK..YLNT DLNNAFWTQQ KYFTPALGYL FEYGSKFKVE ......PWVK 
MMOAMetHT1  AASK..YLNT DLNNAFWTQQ KYFTPVLGMM FEYGSHFKVE ......PWVK 
MMOAMetHir  AAAK..YLNT DLNNAFWTQQ KYFTPALGYL FEYGSKFKVE ......PWVK 
MMOAMetJap  AASK..YLNT DLNNAFWTQQ KYFTPVLGML FEYGSKFKVE ......PWVK 
MMOAMetLC1  AASK..YLNT DLNNAFWTQQ KYFTPVLGMM FEYGSHFKVE ......PWVK 
MMOAMetLR1  AAAK..YLNT DLNNAFWTQQ KYFTPALGYL FEYGSKFKVE ......PWVK 
MMOAMetLW4  AAAK..YLNT DLNNAFWTQQ KYFTPALGYL FEYGSKFKVE ......PWVK 
MMOAMetMK1  AASK..YLNT DLNNAFWTQQ KYFTPVLGMM FEYGSHFKVE ......PWVK 
MMOAMetMar  AAAK..YLNT DLNNAFWTQQ KYFTPVLGML FEYGSKFKVE ......PWVK 
MMOAMetMet  AASK..YLNT DLNNAFWTQQ KYFTPVLGMM FEYGSHFKVE ......PWVK 
MMOAMetMiy  AASK..YLNT DLNNAFWTQQ KYFTPVLGMM FEYGSHFKVE ......PWVK 
MMOAMetPW1  AAAK..FLNT DLNNAFWTQQ KYFTPALGYL FEYGSKFKVE ......PWVK 
MMOAMetPal  AAQK..YLNT DLNNAFWTQQ KYFTPVLGML FEYGSKFKVE ......PWVK 
MMOAMetSE1  AAAK..YLNT DLNNAFWTQQ KYFTPALGYL FEYGSKFKVE ......PWVK 
MMOAMetSil  AAQK..YLNT DLNNAFWTQQ KYFTPVLGML FEYGSKFKVE ......PWVK 
MMOAMetSpo  AAAK..YLNT DLNNAFWTQQ KYFTPALGYL FEYGSKFKVE ......PWVK 
MMOAMetSte  AAQK..YLNT DLNNAFWTQQ KYFTPVLGML FEYGSKFKVE ......PWVK 
MMOAMetTun  AAQK..YLNT DLNNAFWTQQ KYFTPVLGML FEYGSKFKVE ......PWVK 
MMOAMycChu  DNMQ..YLQT DLENAFWLQH RFATPIVGAG FEYGAVNKLE ......PWAK 
MMOAMycRho  DNMK..YLQT DLENAFWLQH RFATPIVGAG FEYGAVNRLE ......PWAK 
MMOASkeAer  AAQK..YLNA DLNNAFWTQQ KYFTPVLGML FEYGSKFKVE ......PWVK 
MMOAMetBur  AASK..YLNT DLNNAFWTQQ KYFTPVLGML FEYGSKFKVE ......PWVK 
RDR1Esccol  MAEIAEECKQ ECYDLFVQAA QQEKEWADYL FRDGSMIGL. .NK..DILCQ 
RDR1SalBon  MAEIAEECKQ ECYDLFVQAA QQEKEWADYL FRDGSMIGL. .NK..DILCQ 
RDR1CitRod  MAEIAEECKQ ECYDLFVQAA LQEKEWADYL FRDGSMIGL. .NK..DILCQ 
RDR1CitSed  MAEIAEECKQ ECYDLFVQAA QQEKEWADYL FRDGSMIGL. .NK..DILCQ 
RDR1KluCry  MAEIAEECKQ ECYDLFVQAA VQEKEWADYL FRDGSMIGL. .NK..DILCQ 
RDR1KluAsc  MAEIAEECKQ ECYDLFVQAA VQEKEWADYL FRDGSMIGL. .NK..DILCQ 
RDR1CitYou  MAEIAEECKQ ECYDLFVQAA LQEKEWADYL FRDGSMIGL. .NK..DILCQ 
RDR1CitAma  MAEIAEECKQ ECYDLFVQAA LQEKEWADYL FRDGSMIGL. .NK..DILCQ 
RDR1CitWer  MAEIAEECKQ ECYDLFVQAA LQEKEWADYL FRDGSMIGL. .NK..DILCQ 
RDR1TraOdo  MADIAEECKQ ESYNLFVEAA QQEKEWADYL FRDGSMIGL. .NK..DILCQ 
RDR1EntHor  MAEIAEECKQ ECYDLFVQAA QQEKEWADYL FRDGSMIGL. .NK..DILCQ 
RDR1EntClo  MAEIAEECKQ ECYDLFVLAA QQEKEWADYL FRDGSMIGL. .NK..DILCQ 
RDR1EntLig  MAEIAEECKQ ECYDLFVQAA QQEKEWADYL FRDGSMIGL. .NK..DILCQ 
RDR1KleVar  MAEIAEECKQ ECYDLFVLAA QQEKEWADYL FRDGSMIGL. .NK..DIICQ 
RDR1KlePne  MVEIAEECKQ ECYDLFVLAA QQEKEWADYL FRDGSMIGL. .NK..DILCQ 
RDR1MoeWis  MAEIAAECED ECYRLFVDAA EQEKEWASYL FRDGSMIGL. .NK..DILCQ 
RDR1AerSch  MAEIARECEQ ACFDLFKEAA IQEKEWAEYL FRDGSMIGL. .NK..DILCQ 
RDR1CanSch  MADIAKECQQ QCYDLFVQAA NQEKDWADYL FSGGSMIGL. .NR..DILCQ 
RDR1AerDiv  MAEIARECEQ ACFDLFKEAA IQEKEWAEYL FRDGSMIGL. .NK..DILCQ 
RDR1GilApi  MAEIAKECEQ DCYNLFLQAA NQEKQWAEYL FEGGSMIGL. .NK..DILCQ 
RDR1GalAna  MAEIAEECQQ EAYDLFVAAA EQEKEWANYL FKDGSMIGL. .NK..DILCQ 
RDR1ProAlc  MAEIAAECEE ECYRLFVDAA EQEKEWAEYL FSEGSMIGL. .NK..DILCQ 
RDR1AviPar  MAEIAEECKQ EAYDLFLAAA EQEKEWADYL FKDGSMIGL. .NR..DILVQ 
RDR1AerHyd  MAEIAAECEQ ACFELFKEAA IQEKEWAEYL FQDGSMIGL. .NK..DILCQ 
RDR1AerMed  MAEIAAECEQ ACFDIFKEAA EQEKEWAEYL FQDGSMIGL. .NK..DILCQ 
RDR1AerSan  MAEIAVECEQ ACFEIFKEAA LQEKEWAEYL FQDGSMIGL. .NK..DILCQ 
RDR1AerTec  MAEIAAECEQ ACFDIFKEAA IQEKEWAEYL FQDGSMIGL. .NK..DILCQ 
RDR1AerFin  MAEIAAECEQ ACFDIFKEAA IQEKEWAEYL FQDGSMIGL. .NK..DILCQ 
RDR1SalCos  MAEIAKECEQ ECFDLFKKAA EQEKDWAEYL FRDGSMIGL. .NK..DILCQ 
RDR1AerPis  MAEIAAECEQ ACFEIFKEAA IQEKEWAEYL FQDGSMIGL. .NK..DILCQ 
RDR1AerSal  MAEIAAECEQ ACFEIFKEAA IQEKEWAEYL FQDGSMIGL. .NK..DILCQ 
RDR1PasBet  MAEIAEECKQ EAYDLFLAAA EQEKAWADYL FKDGSMIGL. .NK..DILVQ 
RDR1AerRiv  MAIVAQECEQ ACFDIFKEAA EQEKEWAEYL FQDGSMIGL. .NK..DILCQ 
RDR1EntCal  MADIAKECEQ ECFDLFKEAA EQEKEWAEYL FKDGSMIGL. .NK..DILCQ 
RDR1SalSoc  MAKIAKECEQ ECFDLFKKAA EQEKDWAEYL FRDGSMIGL. .NK..DILCQ 
RDR1AerEnc  MAEIAAECEQ ACFDIFKEAA IQEKEWAEYL FQDGSMIGL. .NK..DILCQ 
RDR1AerAqu  MAEIAAECEQ ACFEIFKEAA IQEKEWAEYL FQDGSMIGL. .NK..DILCQ 
RDR1AerMol  MAVVASECEQ ACFDIFKEAA EQEKEWAEYL FQDGSMIGL. .NK..DILCQ 
RDR1NeiGon  MAEIAAELQD ECFQLFKKAA EQEKEWAAYL FKDGSMIGL. .NK..EILSQ 
RDR1AerSob  MAEIAAECEQ ACFEIFKEAA IQEKEWAEYL FQDGSMIGL. .NK..DILCQ 
RDR1AerPop  MAEIAAECEQ ACFEIFKEAA IQEKEWAEYL FQDGSMIGL. .NK..DILCQ 
RDR1AerFlu  MVEIARECEQ ASFDLFKEAA IQEKEWAEYL FQDGSMIGL. .NK..DILCQ 
RDR1EntNor  MAEIAKECEQ ECFELFKEAA EQEKEWAEYL FKDGSMIGL. .NK..DILCQ 
RDR1NeiMen  MAEIAVELQQ ECFELFKKAA NQEKEWAEYL FKDGSMIGL. .NK..DILCQ 
RDR1NeiLac  MAEIAAELQD ECFRLFKKAA EQEKEWAAYL FKDGSMIGL. .NK..EILSQ 
RDR1PhoGae  MAEIAQECKE ECFAIFRDAA EQEKEWAEYL FKDGSMIGL. .NK..DILCQ 
RDR1TolAue  MAEIARELHD ECFALFKKAA EQEKEWASYL FKDGSMLGL. .NK..DILCQ 
RDR1NeiPol  MAEIAAELQD ECFQLFKKAA EQEKEWAAYL FKDGSMIGL. .NK..EILSQ 
RDR1NeiCin  MAEIAEELQE ECFKLFKKAA EQEKEWAAYL FKDGSMIGL. .NK..EILSQ 
RDR1VibOri  FMQIAEECKQ ECFDLFKEAA EQEKEWAEYL FKDGSMIGL. .NK..DILCQ 
RDR1VibGaz  FIQIAEECKQ ECFDLFKTAA EQEKEWAEYL FKDGSMIGL. .NK..DILCQ 
RDR1VibPac  FIQIAEECKQ ECFDLFKAAA EQEKEWAEYL FKDGSMIGL. .NK..DILSQ 
RDR1AlyCra  MAEIAAELHD ECFQLFITAA EQEKEWAAYL FKDGSMIGL. .NK..DILCQ 
RDR1VibSpl  FMQIAEECKQ ECFDLFKEAA EQEKEWAEYL FKDGSMIGL. .NK..DILCQ 
RDR1ActSui  MAQIAEECKQ EAYELFVAAA EQEKEWAAYL FKDGSMIGL. .NE..DILVK 
RDR1VibCam  FMQIAEEAKQ ECFDLFKEAA EQEKEWAEYL FKDGSMIGL. .NK..DILSQ 
RDR1KinKin  MAEIAAELQD ECFELFKKAA EQEKEWAAYL FKDGSMIGL. .NK..DILCQ 
RDR1VibAzu  FMQIAEEAKQ ECFDLFKQAA EQEKEWAEYL FKDGSMIGL. .NK..DILSQ 
RDR1VibHar  FMQIAEEAKQ DCFDLFKEAA EQEKEWAEYL FKDGSMIGL. .NK..DILSQ 
RDR1KinDen  WAQIAQDLQQ ECFDLFVKAA EQEKEWASYL FKDGSMIGL. .NK..DILCQ 
RDR1AliWod  FIEIAAECEQ ECFDLFKAAA EQEKEWASYL FKDGSMIGL. .NK..DILCQ 
RDR1VibPar  FMQIAEEAKQ DCFDLFKEAA EQEKEWAEYL FKDGSMIGL. .NK..DILSQ 
RDR1PhoIli  MAIIAAECEE ECFNIFKAAA EQEKEWAEYL FKDGSMIGL. .NK..EILCQ 
RDR1VibNat  FMQIAEEAKQ ECFELFKEAA EQEKEWAEYL FKDGSMIGL. .NK..DILSQ 
RDR1VibAlg  FMQIAEEAKQ DCFDLFKEAA EQEKEWAEYL FKDGSMIGL. .NK..DILSQ 
RDR1BasPsi  MAEVAKELEQ DCFDLFKEAA EQEKEWAEYL FHQGSMIGL. .NK..DILCQ 
RDR1KerGyi  FATIAREVEQ QCFDMFRDAA EQEKRWADYL FKDGSMIGL. .NK..DILAQ 
RDR1PhoPho  MAIIAAECEE ECFSIFKAAA EQEKEWAEYL FKDGSMIGL. .NK..EILCQ 
RDR1PelInd  MAFVARDLEE ECFNLFKVAA EQEKEWAAYL FKDGSMIGL. .NK..DILIQ 
RDR1MorCer  MAEIAVELQD ECFKLFKKAA EQEKEWAAYL FKDGSMIGL. .NK..EILAQ 
RDR1OliUre  MVEIAKELEQ ECFDMFKDSA EQEKEWASYL FKDGSMIGL. .NR..DILCK 
RDR1CanTac  MKKISKESEQ ECFDLFKDVA MQEKEWAKYL FYDGSMIGL. .NN..DILSE 
RDR1AlgSag  MQEIASECEE ASIELFREAA EQEKDWAEYL FQDGSMIGL. .NK..DILCQ 
RDR1SheMar  MAEIAAECEQ QAYDLFLKAA EQEKEWAKYL FKDGSMIGM. .NE..NILCQ 
RDR1AliAgr  MAEIAKECEE ESYAIFMRAA EQEKDWAAYL FKDGSMIGL. .NK..DILCQ 
RRR2SalEnt  SAIEREELKL FALDLLMELY DNEIRYTEAL YAETG..... .WV..NDVKA 
RRR2SalBon  STIEREELKL FTLDLLMELY DNEVRYTEDL YAQTG..... .WV..DDVKN 
RRR2CitKos  SESERDELKH FALDLLMELY DNESRYTEEL YAETG..... .WV..ADVNA 
RRR2CitBra  SESAREELKN FALDLLMELY DNEARYTEEL YAQTG..... .WV..DDVKA 
RRR2CitFre  SESAREELKN FAFELLMELY DNEARYTEEL YAETG..... .WV..DDVKA 
RRR2CitSed  PEPTREELKN FALDLLMDLY DNEVRYTEEL YADTG..... .WA..EDVKA 
RRR2CitRod  PDAAREDLKN FALDLLMELY DNEVRYTEEL YADTG..... .HA..EDVQA 
RRR2CitAma  SQSERDELKD FALELLMELY DNEVRYTEEL YADTA..... .WA..EDVNA 
RRR2CitWer  SESAREELKN FALDLLMELY DNEARYTEEL YAETG..... .WV..DDVKA 
RRR2CitS77  TESAREELKN FALDLLMELY DNEARYTEEL YAETD..... .WV..EDVKA 
RRR2CitJT3  SQSERDELKD FALELLMELY DNEVRYTEEL YADTA..... .WA..EDVNA 
RRR2CitCtB  SQSERDELKD FALELLMELY DNEVRYTEEL YADTA..... .WA..EDVNA 
RRR2Cit106  TESAREELKN FALDLLMELY DNEARYTEEL YAETD..... .WV..EDVKA 
RRR2CitYou  SESAREELKN FALDLLMELY DNEAQYTDEL YAETG..... .WA..DDVKA 
RRR2Cit100  SPSTREALQN YALDLLMELY DNEVRYTEEL YAETP..... .WV..EDVKA 

            451                                                500 
HomSapHOx1  .......... .......... .PSRAP.... ..GLRQRASN KVQ.DSAP.. 
PanTroHOx1  .......... .......... .PSRAP.... ..GLRQRASN KVQ.DSAP.. 
PonAbeHOx1  .......... .......... .PSRAP.... ..GLRQRASN KAQ.DSAP.. 
 ClSabHOx1  .......... .......... .PSQAP.... ..GLRQRASN KAQ.DSAP.. 
NomLeuHOX1  .......... .......... .PSRAP.... ..GLRQRASN KVQ.DSAP.. 
MacFasHOx1  .......... .......... .PSQAP.... ..GLRQRASN KAQ.DSAP.. 
RhiRoxHOx1  .......... .......... .PSQAP.... ..GLRQRASN KGQ.DSAP.. 
PapAnuHOx1  .......... .......... .PSQAP.... ..GLRQRASN KAQ.DSAP.. 
MacMulHOx1  .......... .......... .PSQAP.... ..GLRQRASN KAQ.DSAP.. 
GorGorHOx1  .......... .......... .PSRAP.... ..GLRQRASN KVQ.DSAP.. 
CalJacHOx1  .......... .......... .PSQAP.... ..GLRQRASN KVQ.DSTP.. 
SaiBolHOx1  .......... .......... .PSQAP.... ..GLRQRASN KVQ.DSTL.. 
VicPacHOx1  .......... .......... .PSQAP.... ..DLHRRAGS RVQ.GSTP.. 
OryAfeHOx1  .......... .......... .PSATP.... ..GLHRRESR RVQ.EPTA.. 
FelCatHOx1  .......... .......... .PSQAP.... ..GLRRRVGS GAR.DAAP.. 
BubBubHOx1  .......... .......... .PSQAP.... ..ELHRRAGS KAQ.DSAP.. 
PanTigHOx1  .......... .......... .PSQAP.... ..GLRRRXXX SLS.DAAL.. 
OryCunHOx1  .......... .......... .PSQAP.... ..GLRQRTGS RTQ.DSTP.. 
MusPutHox1  .......... .......... .PSQAP.... ..GLRRRAGS RAQ.DSTP.. 
MyoBraHOx1  .......... .......... .PSQP..... ..GLRRRAGS GTQ.GLTP.. 
BosMutHOx1  .......... .......... .PLQAP.... ..ELHRRAGS KAQ.DLAP.. 
CamFerHOx1  .......... .......... .PSQAP.... ..DLHRRAGS RVQ.GSTP.. 
OdoDivHOx1  .......... .......... .PSQAP.... ..GLRRRVGS GVQ.DSTP.. 
NanGalHOx1  .......... .......... .PSEME.... ..GLRQRAGS RVQ.DPPT.. 
TarSyrHOx1  .......... .......... .PSQAP.... ..GLRQRTSS RVQ.DSAS.. 
LipVexHOx1  .......... .......... .PSQAP.... ..GLRRRAGS RAQ.DSAP.. 
LoxAfrHOx1  .......... .......... .PSTTP.... ..RHRRQEGS RAQ.ESTP.. 
EleEdwHOx1  .......... .......... .PPTAP.... ..GLRQRQGS QEQ.APIP.. 
MusPutHOx1  .......... .......... .PSQAP.... ..GLRRRAGS RAQ.DSTP.. 
CerSimHOx1  .......... .......... .PTKAP.... ..GLHRQEGS RAQ.DSTP.. 
EriEurHOx1  .......... .......... .PPQAP.... ..GLHQRTGS RAP.DAAS.. 
DasNovHOx1  .......... .......... .PSEAP.... ..ELRRREGG RVP.DSAP.. 
EquCabHOx1  .......... .......... .PSKAP.... ..ELRRRAGS RAQ.DPTP.. 
ConCriHOx1  .......... .......... .PLQAS.... ..GLRQRPHT SAP.DPTP.. 
EchTelHOx1  .......... .......... .PSTPP.... ..GLQRLAGH RVP.ETTP.. 
MonDomHOx1  .......... .......... .IPKQ..... ..ELRKRAGH TGQ.GLPS.. 
SarHarHOx1  .......... .......... .LPGKQ.... ..ELRKRAGG KVQ.GPTS.. 
ColStrHOx1  .......... .......... .LVQPK.... .AELRTRNVN KAY.EHGRVS 
PseHumHOx1  .......... .......... .PVQPK.... TELLRTRNVN KSH.EHGPAA 
AnaPlaHOx1  .......... .......... .LVQPK.... .ADLRARSVN KSY.EHGPAP 
GalGalHOx1  .......... .......... .AVQPK.... .AELRTRSVN KSH.ENSPAA 
TaeGutHOx1  .......... .......... .PVQPK.... ADLLRTRNIN KSH.EHGPAA 
ChlMacHOx1  .......... .......... .PVQPK.... .AELRTRNIN KSY.EQGSAS 
NesNotHOx1  .......... .......... .PAHLK.... .AELRTRNVN RSC.EHGPAP 
AliMisHOx1  .......... .......... .PAQQK.... .PELRTRNTN RTH.EHASAP 
MelGalHOx1  .......... .......... .AVQLK.... .AELRTRNVN KSH.ENGPAA 
CucCanHOx1  .......... .......... .PGQPK.... .VELRTRNAN KSH.EHGPAP 
TauEryHOx1  .......... .......... .PVQLK.... .AELRTRNFN KSY.EHGPAP 
CheMydHOx1  .......... .......... .PAQQK.... .SELRTRGTS EAH.EQGPAP 
SerCanHOx1  .......... .......... .PVQPQ.... AELLRTRNVN KSR.EHGPAA 
AptForHOx1  .......... .......... .PMQPK.... .AELRTRSVN KSH.EHGSAP 
FulGlaHOx1  .......... .......... .PVQPK.... .AELRTRNVN KSY.EHGPAP 
PelSinHOx1  .......... .......... .PAAQQ.... KPELRTRGTS RTH.EHGPVP 
CorCorHOx1  .......... .......... .PVQPK.... AELLRMRNIN KSH.EHGPAA 
GeoForHOx1  .......... .......... .PVQPQ.... AELLRTRSVN KSH.QHGAAA 
XenTroHOx1  .......... .......... ...EAT.... ..ELRSRG.H KTE.NGSP.. 
PelCriHOx1  .......... .......... .LVQPK.... .AELRTRNVN KSY.EHGPAP 
MesUniHOx1  .......... .......... .PVQPK.... .AELRTRSVN KSY.EHGSAP 
AnoCarHOx1  .......... .......... .LVQPK.... .LELHARRGN TT...HSP.. 
StrAusHOx1  .......... .......... .PVQLK.... .AELRARNAN KSH.EHGPGP 
OpiHoaHOx1  .......... .......... .PVQPK.... .AELRTRNVN KPH.EHGPVP 
HomSapHOx2  .......... .......... .PVHDG.... KGDMRK.... .......... 
DanRerHOx2  .......... .......... .PVHGEM... QGDISQCPYH AAKMAAS... 
PicPubHOx2  .......... .......... .PGHDG.... KGDLRKCPYY ADKLGK.... 
TauEryHOx2  .......... .......... .PVHDG.... KGDLRKCPYY ADKLGG.... 
PhaCarHOx2  .......... .......... .PVHDG.... KGDLRKCPYY ADELAGK... 
ChlMacHOx2  .......... .......... .PVHDG.... KGDLRKCP.. .......... 
HalAlbHOx2  .......... .......... .PVHDG.... KGDLRKCPYY TDKLGK.... 
CucCanHOx2  .......... .......... .PVHDG.... KGDVRKCPYY ADKLGQ.... 
LepDisHOx2  .......... .......... .PVHDG.... TGDLRKCPYY ADKLGK.... 
HalLeuHOx2  .......... .......... .PVHDG.... KGDLRKCPYY TDKLGK.... 
NesNotHOx2  .......... .......... .PVHDG.... KGDLRKCPYY ADKLGK.... 
LoxAfrHOx2  .......... .......... .PVHDG.... KGDLRKCPYY TAKQDKGAL. 
PelCriHOx2  .......... .......... .PVHDG.... KGDLRKCPYY ADKLGK.... 
ApaVitHOx2  .......... .......... .PVHDG.... KGDLRKCPYY .......... 
PseHumHOx2  .......... .......... .PVHDG.... KGDIRKCPYY ADKLGM.... 
NipNipHOx2  .......... .......... .PVHDG.... KGDLRKCPYY ADKLGK.... 
CorBraHOx2  .......... .......... .PVHDG.... KGDIRKCPYY ADKLGT.... 
GeoForHOx2  .......... .......... .PVHDG.... KGDIRKCPYY ADKLGT.... 
MacMulHOx2  .......... .......... .PVHDG.... KGDMRKCPFY AGEQDKGAL. 
MacFasHOx2  .......... .......... .PVHDG.... KGDMRKCPFY AGEQDKGAL. 
TarSyrHOx2  .......... .......... .PVHDG.... KGDVRKCPFY AADQGKGAL. 
JacJacHOx2  .......... .......... .PIHDG.... KGDVRKCPFY AAQQDKGSL. 
SaiBolHOx2  .......... .......... .PVHDG.... KGDMRKCPFY AAEQDKGAL. 
NanGalHOx2  .......... .......... .PMHDG.... KGDVRKCPFY AAQQDKGAL. 
TupChiHOx2  .......... .......... .PVHDG.... KGDVRKCPFY AAEQDKGAL. 
UrsMarHOx2  .......... .......... .PMHDG.... KGDVRKCPYY AAKPDRGAL. 
OtoGarHOx2  .......... .......... .PVHDG.... KGDVRKCPYY IAQQDKGAL. 
CalJacHOx2  .......... .......... .PVHDG.... KGDMRKCPFY AAEQDKGAL. 
OchPriHOx2  .......... .......... .PVHDG.... KGDVRKCPYY AEQV.KGAL. 
VicPacHOx2  .......... .......... .PMHDG.... KGDVRKCPYY AAKQDKGIL. 
OryAfeHOx2  .......... .......... .PVHDG.... KGDIRKCPYY TAQQDKGAL. 
CamDroHOx2  .......... .......... .PMHDG.... KGDVRKCPYY AAKQDKGIL. 
TurTruHOx2  .......... .......... .PVHDG.... KGDVRKCPYY AAKQDKGAL. 
OrcOrcHOx2  .......... .......... .PVHDG.... KGDVRKCPYY AAKQDKGAL. 
LipVexHOx2  .......... .......... .PVHDG.... KGDVRKCPYY AAKQDKGAL. 
CamBacHOx2  .......... .......... .PMHDG.... KGDVRKCPYY AAKQDKGIL. 
GalVarHOx2  .......... .......... .PVHDG.... KGDVRKCPFY AAAQDKGAL. 
FukDamHOx2  .......... .......... .PVHDG.... KGDIRKCPFY TGQQDTGAL. 
PhyCatHOx2  .......... .......... .PVHDG.... KGDVQKCPYY TAKQDKGAL. 
CamFerHOx2  .......... .......... .PMHGG.... KGDVRKCPYY AAKQDKGIL. 
SorAraHOx2  .......... .......... .PVHDG.... KGDIRKCPYY TGA.DKGTL. 
PteAleHOx2  .......... .......... .PVHNG.... KGDVHQCPYY AAKQDKGAL. 
MyoDavHOx2  .......... .......... .PVHNG.... KGDVRKCPYY TANQDKGAL. 
DasNovHOx2  .......... .......... .PMHDG.... KGDVHKCPYY AAEQDKGAL. 
EriEurHOx2  .......... .......... .PVHDG.... KGDIRKCPYY AAQQEGGAL. 
BosMutHOx2  DGLPGH.GRL PTQDGL.... .PVHDG.... KGDLRKCPYY AAQLDKGRP. 
EleEdwHOx2  A......... .......... .PMHDG.... KGDMRKCPYY AVKQDIGAL. 
BubBubHOx2  DGLPAH.SRL PTQDGL.... .PMHDG.... KGDLRKCPYY AAQLDKGAL. 
PanHodHOx2  DGLPAH.SRL PTQDGL.... .PVHDG.... KGDLRKCPYY AAQLDKGAL. 
CheMydHOx2  .......... .......... .PVHDG.... KGDLRKCPYY ATKLGK.... 
ChrPicHOx2  .......... .......... .PVHDG.... KGDLRKCPYY ATKLGK.... 
AllMisHOx2  .......... .......... .PVHDG.... KGDLHKCPYY ATKLGK.... 
ChaPelHOx2  .......... .......... .PAHDG.... KGDIRKCPYY ADKLGT.... 
EgrGarHOx2  .......... .......... .PVHDG.... KGDLRKCPYY ADKLG..... 
PodCriHOx2  .......... .......... .PVHDG.... KGDLRKCPYY ADKLGK.... 
AnaPlaHOx2  .......... .......... .PVHDG.... RGDLRKCPYY ADKLGK.... 
SerCanHOx2  .......... .......... .PVHDG.... KGDIRKCPYY ADKLGT.... 
CalAnnHOx2  .......... .......... .PVHDG.... KGDIRKCPYY ADKLGK.... 
CatAurHOx2  .......... .......... .PVHDG.... KGDLRKCPYY ADKLGK.... 
CorCorHOx2  .......... .......... .PVHDG.... KGDIRKCPYY ADKLGT.... 
MesUniHOx2  .......... .......... .PVHDG.... KGDLRKCPYY ADKLGT.... 
AcaChlHOx2  .......... .......... .PVHDG.... KGDIRKCPYY ADKL...... 
ZonAlbHOx2  .......... .......... .PVHDG.... KGDIRKCPYY ADKLGT.... 
LatChaHOx2  .......... .......... .PVLDG.... KGDIRKCPYY AADLANG... 
OryLatHOx2  .......... .......... .PVHGAM... DGDISKCPYY AAKMAAS... 
TakRubHOx2  .......... .......... .PVHGTL... GGDISKCPYY AAKMAAS... 
OreNilHOx2  .......... .......... .PVHGAM... GGDISKCPYY NAKMAAS... 
NeoBriHOx2  .......... .......... .PVHGAM... GGDISKCPYY NAKMAAS... 
LarCroHOx2  .......... .......... .PVHGAT... GGDINKCPYY AAKMAAS... 
SteParHOx2  .......... .......... .GHSHAEIME GGDINKCPYY AAKMAAS... 
MayZebHOx2  .......... .......... .GHSHAEMME GGDINKCPYY AAKMAVS... 
HapBurHOx2  .......... .......... .GHSHAEMME GGDINKCPYY AAKMAVS... 
PunNyeHOx2  .......... .......... .GHSHAEMME GGDINKCPYY AAKMAVS... 
PoeRetHOx2  .......... .......... .GHGHAELIQ KDDFNKCPYY AAKMAAN... 
XipMacHOx2  .......... .......... .RHGHAELIQ ESDFNKCPYY AAKMAAN... 
NotCorHOx2  .......... .......... .GHSHAEIME GGDINKCPYY AAKMVAS... 
 CordipHOx  .......... .......... .......... .......... .......... 
 CorulcHOx  .......... .......... .......... .......... .......... 
 CormusHOx  .......... .......... .......... .......... .......... 
 CorpseHOx  .......... .......... .......... .......... .......... 
 CorargHOx  .......... .......... .......... .......... .......... 
 CorfreHOx  .......... .......... .......... .......... .......... 
 CordurHOx  .......... .......... .......... .......... .......... 
 CorbovHOx  .......... .......... .......... .......... .......... 
 TurotiHOx  .......... .......... .......... .......... .......... 
 SanguiHOx  .......... .......... .......... .......... .......... 
 MobpelHOx  .......... .......... .......... .......... .......... 
 GoramiHOx  .......... .......... .......... .......... .......... 
 CelfunHOx  .......... .......... .......... .......... .......... 
 RhorhoHOx  .......... .......... .......... .......... .......... 
 ActinaHOx  .......... .......... .......... .......... .......... 
 RuaalbHOx  .......... .......... .......... .......... .......... 
 TimsenHOx  .......... .......... .......... .......... .......... 
 DiealiHOx  .......... .......... .......... .......... .......... 
 MictesHOx  .......... .......... .......... .......... .......... 
 OerturHOx  .......... .......... .......... .......... .......... 
StremegHOx  .......... .......... .......... .......... .......... 
 ProW15HOx  .......... .......... .......... .......... .......... 
 ActmisHOx  .......... .......... .......... .......... .......... 
 NocserHOx  .......... .......... .......... .......... .......... 
 LeixylHOx  .......... .......... .......... .......... .......... 
 TombifHOx  .......... .......... .......... .......... .......... 
 XylcelHOx  .......... .......... .......... .......... .......... 
 StrkatHOx  .......... .......... .......... .......... .......... 
 RensalHOx  .......... .......... .......... .......... .......... 
ArathaHOx1  .......... .......... .......... .......... .......... 
CamsatHOx1  .......... .......... .......... .......... .......... 
BrarapHOx1  .......... .......... .......... .......... .......... 
BrajunHOx1  .......... .......... .......... .......... .......... 
TarhasHOx1  .......... .......... .......... .......... .......... 
SesindHOx1  .......... .......... .......... .......... .......... 
VitvinHOx1  .......... .......... .......... .......... .......... 
BetplaHOx1  .......... .......... .......... .......... .......... 
 SolycHOx1  .......... .......... .......... .......... .......... 
NictomHOx1  .......... .......... .......... .......... .......... 
MaldomHOx1  .......... .......... .......... .......... .......... 
PrumumHOx1  .......... .......... .......... .......... .......... 
ErygutHOx1  .......... .......... .......... .......... .......... 
CucmelHOx1  .......... .......... .......... .......... .......... 
RiccomHOx1  .......... .......... .......... .......... .......... 
NictabHOx1  .......... .......... .......... .......... .......... 
ThecacHOx1  .......... .......... .......... .......... .......... 
CitsinHOx1  .......... .......... .......... .......... .......... 
JatcurHOx1  .......... .......... .......... .......... .......... 
GosarbHOx1  .......... .......... .......... .......... .......... 
NelnucHOx1  .......... .......... .......... .......... .......... 
CicariHOx1  .......... .......... .......... .......... .......... 
PopeupHOx1  .......... .......... .......... .......... .......... 
MedtruHOx1  .......... .......... .......... .......... .......... 
PoptreHOx1  .......... .......... .......... .......... .......... 
AmbtriHOx1  .......... .......... .......... .......... .......... 
 MoralbHOx  .......... .......... .......... .......... .......... 
 HelannHOx  .......... .......... .......... .......... .......... 
GlymaxHOx1  .......... .......... .......... .......... .......... 
ArathaHOx4  .......... .......... .......... .......... .......... 
PhodacHOx1  .......... .......... .......... .......... .......... 
HorvulHOx1  .......... .......... .......... .......... .......... 
ZeamayHOx1  .......... .......... .......... .......... .......... 
CamsatHOx4  .......... .......... .......... .......... .......... 
tactPyrFur  .......... .......... .......... .......... .......... 
tactBacCer  .......... .......... .......... .......... .......... 
tactBacWei  .......... .......... .......... .......... .......... 
tactBlaSax  .......... .......... .......... .......... .......... 
tactBroThe  .......... .......... .......... .......... .......... 
tactChrThe  .......... .......... .......... .......... .......... 
tactGeoObs  .......... .......... .......... .......... .......... 
tactKitSet  .......... .......... .......... .......... .......... 
tactKriFla  .......... .......... .......... .......... .......... 
tactMycVan  .......... .......... .......... .......... .......... 
tactNatOcc  .......... .......... .......... .......... .......... 
tactOscAcu  .......... .......... .......... .......... .......... 
tactPleMin  .......... .......... .......... .......... .......... 
tactRosCas  .......... .......... .......... .......... .......... 
tactRubRad  .......... .......... .......... .......... .......... 
tactRubXyl  .......... .......... .......... .......... .......... 
tactTriEry  .......... .......... .......... .......... .......... 
thiaBacCyt  .......... .......... .......... .......... .......... 
thiaBacGae  .......... .......... .......... .......... .......... 
thiaBacMan  .......... .......... .......... .......... .......... 
thiaBacMyc  .......... .......... .......... .......... .......... 
thiaBacPan  .......... .......... .......... .......... .......... 
thiaBacThu  .......... .......... .......... .......... .......... 
thiaHalSal  .......... .......... .......... .......... .......... 
thiaStrAlb  .......... .......... .......... .......... .......... 
thiaStrJeo  .......... .......... .......... .......... .......... 
thiaStrVit  .......... .......... .......... .......... .......... 
tregCanBla  .......... .......... .......... .......... .......... 
tregKitGri  .......... .......... .......... .......... .......... 
tregMasLam  .......... .......... .......... .......... .......... 
tregMycAus  .......... .......... .......... .......... .......... 
tregMycCos  .......... .......... .......... .......... .......... 
tregMycHec  .......... .......... .......... .......... .......... 
tregMycIra  .......... .......... .......... .......... .......... 
tregMycObu  .......... .......... .......... .......... .......... 
tregMycSme  .......... .......... .......... .......... .......... 
tregNatJeo  .......... .......... .......... .......... .......... 
tregPyrAby  .......... .......... .......... .......... .......... 
tregPyrHor  .......... .......... .......... .......... .......... 
tregScyMil  .......... .......... .......... .......... .......... 
thiaPyrHor  .......... .......... .......... .......... .......... 
ThiaNatMoo  .......... .......... .......... .......... .......... 
tactAerPer  .......... .......... .......... .......... .......... 
tactHalHyd  .......... .......... .......... .......... .......... 
tactPyrArs  .......... .......... .......... .......... .......... 
tactPyrCal  .......... .......... .......... .......... .......... 
tactPyrNeu  .......... .......... .......... .......... .......... 
tactSphThe  .......... .......... .......... .......... .......... 
tactStaHel  .......... .......... .......... .......... .......... 
tactStaMar  .......... .......... .......... .......... .......... 
tactTheSib  .......... .......... .......... .......... .......... 
tactTheTen  .......... .......... .......... .......... .......... 
tactTheTer  .......... .......... .......... .......... .......... 
tactTheUzo  .......... .......... .......... .......... .......... 
tactVulDis  .......... .......... .......... .......... .......... 
tactVulMou  .......... .......... .......... .......... .......... 
thiaAmyHal  .......... .......... .......... .......... .......... 
thiaAmyTai  .......... .......... .......... .......... .......... 
thiaBacAlv  .......... .......... .......... .......... .......... 
thiaBreAgr  .......... .......... .......... .......... .......... 
thiaCloBut  .......... .......... .......... .......... .......... 
thiaGeoKau  .......... .......... .......... .......... .......... 
thiaHalKur  .......... .......... .......... .......... .......... 
thiaHerCre  .......... .......... .......... .......... .......... 
thiaKitPho  .......... .......... .......... .......... .......... 
thiaPaeMas  .......... .......... .......... .......... .......... 
thiaPaePan  .......... .......... .......... .......... .......... 
thiaPseAut  .......... .......... .......... .......... .......... 
tregMycXen  .......... .......... .......... .......... .......... 
tregPatAme  .......... .......... .......... .......... .......... 
tregAceBac  .......... .......... .......... .......... .......... 
tregCorTus  .......... .......... .......... .......... .......... 
tregGemRos  .......... .......... .......... .......... .......... 
tregHerArs  .......... .......... .......... .......... .......... 
tregOchAnt  .......... .......... .......... .......... .......... 
tregParDen  .......... .......... .......... .......... .......... 
tregParPan  .......... .......... .......... .......... .......... 
tregParVer  .......... .......... .......... .......... .......... 
tregPluGer  .......... .......... .......... .......... .......... 
tregProAcn  .......... .......... .......... .......... .......... 
tregProHum  .......... .......... .......... .......... .......... 
tregPseAut  .......... .......... .......... .......... .......... 
tregPsePut  .......... .......... .......... .......... .......... 
tregStaNov  .......... .......... .......... .......... .......... 
tregStrMit  .......... .......... .......... .......... .......... 
tregStrOra  .......... .......... .......... .......... .......... 
tregStrPne  .......... .......... .......... .......... .......... 
ThiaBacAqu  GKQVK..... .......... .......... .......... .......... 
ThiaBacSim  .TLEV..... .......... .......... .......... .......... 
thiaAlkHal  .KLKS..... .......... .......... .......... .......... 
thiaAmpJil  ..LNI..... .......... .......... .......... .......... 
thiaAnoFla  ANERA..... .......... .......... .......... .......... 
thiaAnoTep  ENASI..... .......... .......... .......... .......... 
thiaBacAci  .GQTV..... .......... .......... .......... .......... 
thiaBacAlt  PRSDK..... .......... .......... .......... .......... 
thiaBacAmy  SRHNG..... .......... .......... .......... .......... 
thiaBacAnt  KDVIR..... .......... .......... .......... .......... 
thiaBacMar  TGAGA..... .......... .......... .......... .......... 
thiaBacMet  A.RGN..... .......... .......... .......... .......... 
thiaBacMoj  A.RHN..... .......... .......... .......... .......... 
thiaBacPum  PRSDK..... .......... .......... .......... .......... 
thiaBacSia  A.RRN..... .......... .......... .......... .......... 
thiaBacSon  SRDHR..... .......... .......... .......... .......... 
thiaBacTeq  SRHNG..... .......... .......... .......... .......... 
thiaBacTim  .QIIV..... .......... .......... .......... .......... 
thiaBacVal  S.RHN..... .......... .......... .......... .......... 
thiaBacVie  SEHHV..... .......... .......... .......... .......... 
thiaBacXia  PRSDK..... .......... .......... .......... .......... 
thiaGeoCal  YVHND..... .......... .......... .......... .......... 
thiaGeoThe  .AASR..... .......... .......... .......... .......... 
thiaGraHal  GGTNE..... .......... .......... .......... .......... 
thiaJeoCam  SFSKK..... .......... .......... .......... .......... 
thiaPaeEhi  .......... .......... .......... .......... .......... 
thiaPaeElg  .......... .......... .......... .......... .......... 
thiaPaeGin  .......... .......... .......... .......... .......... 
thiaPaeMuc  .......... .......... .......... .......... .......... 
thiaSalAid  A.RHN..... .......... .......... .......... .......... 
thisJeoSol  .VFQK..... .......... .......... .......... .......... 
 unkSheDen  ..RDNA.... .......... .......... .......... .......... 
tregVibOwe  ....RK.... .......... .......... .......... .......... 
tregPseFlu  .ALDNS.... .......... .......... .......... .......... 
tregBurGlu  ALFPNR.... .......... .......... .......... .......... 
tregBurGla  ALFAGR.... .......... .......... .......... .......... 
tregXylFas  ..TLES.... .......... .......... .......... .......... 
tregBurOxy  .......... .......... .......... .......... .......... 
tactRalPic  .......... .......... .......... .......... .......... 
tregBurH16  .......... .......... .......... .......... .......... 
tregRalSol  .......... .......... .......... .......... .......... 
tregPseBra  .LREAC.... .......... .......... .......... .......... 
tregPseChl  .LREAS.... .......... .......... .......... .......... 
thiaBacSub  SRHNG..... .......... .......... .......... .......... 
      3RM5  .......... .......... .......... .......... .......... 
T20pSacCer  .......... .......... .......... .......... .......... 
T21pSacCer  .......... .......... .......... .......... .......... 
T22pSacCer  .......... .......... .......... .......... .......... 
pmpkBlaDer  .......... .......... .......... .......... .......... 
pmpkCanAlb  .......... .......... .......... .......... .......... 
pmpkHisCap  .......... .......... .......... .......... .......... 
pmpkPenSol  .......... .......... .......... .......... .......... 
pmpkSclBor  .......... .......... .......... .......... .......... 
pmpkTriInt  .......... .......... .......... .......... .......... 
MMOxMetTri  ALQRVF.GDW KIDYADK... ..IG..FRVD .VDQKVDAVL AGYKN..... 
MMOxMetSpo  ALQRVF.GDW KVDYADK... ..IG..FNID .VDQKVDAVL AGFKN..... 
MMOxMetSil  AVGRVV.NDW VEDYAKK... ..ID..FKVD .AGQLIASIT RDVK...... 
MMOxMetSte  AVSRVV.NDW VEDYAKK... ..ID..FKVD .ADQLVASIT RDVK...... 
MMOxSkeAer  SVERVI.CDW AQDYADR... ..ID..FKVD .RSRLTSQIV SRIGQ..... 
MMOxMetBur  ALARVL.DDW QTDYADK... ..IS..YKFN .KAEIIKNIM KGYK...... 
MMOxMetMet  ALIRVF.ADW KRDFADP... ..IH..YKVD .TAALVKTVL SGLK...... 
MMOxMycRho  AANIVV.GDW ARRYAPV... ..FG..LDVD .VDDLVKVVT GGFAKSGA.. 
MMOxMycTY6  VAQRN..... QQELVAG... ..LD..LKVG .TAA...... .......... 
MMOxMycLen  AALRN..... QQALVAD... ..LD..LKAG .VAA...... .......... 
TMOxGemNec  RLAQIL.GE. .......... ........VG .LSH...... .......... 
MMOAMetTri  TWNRWVYEDW GGIWIGRLGK YGVE..SPAS .LRDAKRDAY WAHHDLALAA 
MMOAMet051  TWNRWVYEDW GGIWIGRLGK YGVE..SPRS .LRDAKVDAY WAHHDLALAA 
MMOAMet104  TWNRWVYEDW GGIWIGRLGK YGVE..SPRS .LRDAKVDAY WAHHDLALAA 
MMOAMet11b  TWNRWVYEDW GGIWIGRLGK YGVE..SPRS .LRDAKKDAY WAHHDLFLIA 
MMOAMetAci  TWNRWVYEDW GGIWIGRLGK YGVE..SPRS .LRDAKVDAY WAHHDLALAA 
MMOAMetB12  TWNRWVYEDW GGIWIGRLAK YGVN..SPPS .LRDAKKDAY WAHHDLFLLA 
MMOAMetB4S  TWNRWVYEDW GGIWIGRLGK YGVE..SPRS .LRDAKTDAY WAHHDLALAA 
MMOAMetCap  TWNRWVYEDW GGIWIGRLGK YGVE..SPRS .LKDAKQDAY WAHHDLYLLA 
MMOAMetD15  TWNRWVYEDW GGIWIGRLGK YGVE..SPRS .LRDAKTDAY WAHHDLALAA 
MMOAMetHT1  TWNRWVYEDW GGIWIGRLGK YGVQ..SPAS .LRDAKKDAY WAHHDLFMIA 
MMOAMetHir  TWNRWVYEDW GGIWIGRLGK YGVE..SPRS .LRDAKVDAY WAHHDLALAA 
MMOAMetJap  TWNRWVYEDW GGIWIGRLGK YGVE..SPRS .LRDAKKDAY WAHHDLFLLA 
MMOAMetLC1  TWNRWVYEDW GGIWIGRLGK YGVE..SPRS .LRDAKKDAY WAHHDLFLIA 
MMOAMetLR1  TWNRWVYEDW GGIWIGRLGK YGVE..SPRS .LRDAKVDAY WAHHDLALAA 
MMOAMetLW4  TWNRWVYEDW GGIWIGRLGK YGVE..SPRS .LRDAKTDAY WAHHDLALAA 
MMOAMetMK1  TWNRWVYEDW GGIWIGRLGK YGVE..SPRS .LRDAKKDAY WAHHDLFLIA 
MMOAMetMar  TWNRWVYEDW GGIWIGRLGK YGVE..SPRS .LRDAKRDAY WAHHDLFMLA 
MMOAMetMet  TWNRWVYEDW GGIWIGRLGK YGVE..SPRS .LRDAKKDAY WAHHDLFLIA 
MMOAMetMiy  TWNRWVYEDW GGIWIGRLGK YGVQ..SPAS .LRDAKKDAY WAHHDLFMIA 
MMOAMetPW1  TWNRWVYEDW GGIWIGRLGK YGVE..SPRS .LRDAKTDAY WAHHDLALAA 
MMOAMetPal  TWNRWVYEDW GGIWIGRLAK YGVN..SPPS .LRDAKKDAY WAHHDLFLLA 
MMOAMetSE1  TWNRWVYEDW GGIWIGRLGK YGVE..SPRS .LRDAKVDAY WAHHDLALAA 
MMOAMetSil  TWNRWVYEDW GGIWIGRLAK YGVN..SPPS .LRDAKKDAY WAHHDLFLLA 
MMOAMetSpo  TWNRWVYEDW GGIWIGRLGK YGVE..SPRS .LRDAKTDAY WAHHDLALAA 
MMOAMetSte  TWNRWVYEDW GGIWIGRLAK YGVN..SPPS .LRDAKKDAY WAHHDLFLLA 
MMOAMetTun  TWNRWVYEDW GGIWIGRLAK YGVN..SPPS .LRDAKKDAY WAHHDLFLLA 
MMOAMycChu  VWDRWVYEDW GGIWLGRLEK FGVK..SPAN .LADAKRQAY WGHHYTYAVA 
MMOAMycRho  VWDRWVYEDW GGIWLGRLGK FGVK..SPLN .LSDAKRQAY WGHHYTYLLA 
MMOASkeAer  TWNRWVYEDW GGIWIGRLGK YGIV..SPPS .LRDAKQDAY WAHHDLALIA 
MMOAMetBur  TWNRWVYEDW GGIWIGRLGK YGVE..SPRS .LRDAKKDAY WAHHDLFLLA 
RDR1Esccol  YVEYIT.NIR MQAVGLD... ......LPFQ .TR..SNPIP WINTWLVSDN 
RDR1SalBon  YVEYIT.NIR MQAVGLD... ......LPFQ .TR..SNPIP WINTWLVSDN 
RDR1CitRod  YVEYIT.NIR MQAVGLD... ......LPFQ .TR..SNPIP WINTWLVSDN 
RDR1CitSed  YVEYIT.NIR MQAVGLD... ......LPFQ .TR..SNPIP WINTWLVSDN 
RDR1KluCry  YVEYIT.NIR MQAVGLD... ......LPFQ .TR..SNPIP WINTWLVSDN 
RDR1KluAsc  YVEYIT.NIR MQAVGLD... ......LPFQ .TR..SNPIP WINTWLVSDN 
RDR1CitYou  YVEYIT.NIR MQAVGLD... ......LPFQ .TR..SNPIP WINTWLVSDN 
RDR1CitAma  YVEYIT.NIR MQAVGLD... ......LPFQ .TR..SNPIP WINTWLVSDN 
RDR1CitWer  YVEYIT.NIR MQAVGLD... ......LPFQ .TR..SNPIP WINTWLVSDN 
RDR1TraOdo  YVEYIT.NIR MQAVGLD... ......LPFQ .TR..SNPIP WINTWLVSDN 
RDR1EntHor  YVEYIT.NIR MQAVGLD... ......LPFQ .TR..SNPIP WINTWLVSDN 
RDR1EntClo  YVEYIT.NIR MQAVGLD... ......LPFQ .TR..SNPIP WINTWLVSDN 
RDR1EntLig  YVEYIT.NIR MQAVGLD... ......LPFQ .TR..SNPIP WINTWLVSDN 
RDR1KleVar  YVEYIT.NIR MQAVGLD... ......LPFQ .TR..SNPIP WINTWLVSDN 
RDR1KlePne  YVEYIT.NIR MQAVGLD... ......LPFQ .TR..SNPIP WINTWLVSDN 
RDR1MoeWis  YVEYIT.NIR MQAVGLK... ......LPFE .GR..SNPIP WINSWLVSDN 
RDR1AerSch  YVEYIT.NLR MSAVGLQ... ......PAFA .AK..QNPIP WINTWLSSDN 
RDR1CanSch  YIEYIT.NIR MQAVGLP... ......LPFA .TR..SNPIP WINNWLVSDN 
RDR1AerDiv  YVEYIT.NLR MSAVGLQ... ......PAFA .AK..QNPIP WINTWLSSDN 
RDR1GilApi  YVEYIT.NIR MQAVGLK... ......LPFE .AK..SNPIP WINNWLVSDN 
RDR1GalAna  YVEYIT.NIR MQAVGLP... ......LPFT .TR..SNPIP WINAWLVSDN 
RDR1ProAlc  YVEYIT.NIR MQAVGLK... ......LPFE .AR..SNPIP WINAWLVSDN 
RDR1AviPar  YVEYIT.NIR MQAVGLP... ......LPFE .AR..SNPIP WINAWLVSDN 
RDR1AerHyd  YVEYIT.NLR MNAVGLQ... ......PAFA GAK..QNPIP WINTWLSSDN 
RDR1AerMed  YVEYIT.NLR MSAVGLQ... ......PAFI GAK..QNPIP WINTWLSSDN 
RDR1AerSan  YVEYIT.NLR MAAVGLQ... ......PAFA GTK..QNPIP WINTWLSSDN 
RDR1AerTec  YVEYIT.NLR MHAVGLQ... ......PAFV GAK..QNPIP WINTWLSSDN 
RDR1AerFin  YVEYIT.NLR MSAVGLQ... ......PAFA GTK..QNPIP WINTWLSSDN 
RDR1SalCos  YVEYIT.NLR MSAVGLA... ......PAYD DAT..QNPIP WINAWLSSDN 
RDR1AerPis  YVEYIT.NLR MNAVGLQ... ......PAFA GAK..QNPIP WINTWLSSDN 
RDR1AerSal  YVEYIT.NLR MNAVGLQ... ......PAFA GAK..QNPIP WINTWLSSDN 
RDR1PasBet  YVEYIT.NIR MQAVGLP... ......LPFE .AR..SNPIP WINAWLVSDN 
RDR1AerRiv  YVEYIT.NLR MAAVGLP... ......SAFS GAK..QNPIP WINTWLSSDN 
RDR1EntCal  YVEYIT.NLR MSAVGLK... ......PAYA NAS..QNPIP WINAWLSSDN 
RDR1SalSoc  YVEYIT.NLR MSAVGLA... ......PAYD DAT..QNPIP WINAWLSSDN 
RDR1AerEnc  YVEYIT.NLR MAAVGLQ... ......PAFI GAK..QNPIP WINTWLSSDN 
RDR1AerAqu  YVEYIT.NLR MSAVGLQ... ......PAFA GAK..QNPIP WINTWLSSDN 
RDR1AerMol  YVEYIT.NLR MAAVGLP... ......SAFS GAK..QNPIP WINTWLSSDN 
RDR1NeiGon  YVEYIT.NLR MQAVGLS... ......AGFE GAN..QNPIP WINAWLSSDN 
RDR1AerSob  YVEYIT.NLR MAAVSLQ... ......PAFA GAK..QNPIP WINTWLSSDN 
RDR1AerPop  YVEYIT.NLR MSAVGLQ... ......SAFA GAK..QNPIP WINTWLSSDN 
RDR1AerFlu  YVEYIT.NLR MAAVGLQ... ......PAFE GAK..QNPIP WINTWLSSDN 
RDR1EntNor  YVEYIT.NLR MAAVGLK... ......SAYP GAS..QNPIP WINAWLSSDN 
RDR1NeiMen  YVEYIT.NHR MIAVGLD... ......PAFP ASN..QNPIP WINAWLSSDN 
RDR1NeiLac  YVEYIT.NLR MQAVGLP... ......AGFE GAN..QNPIP WINAWLSSDN 
RDR1PhoGae  YVEYIT.NLR MAAVGLE... ......HAYP GAT..QNPIP WINSWLSSDN 
RDR1TolAue  YVEFIT.NVR MQGVGLP... ......LAFD ADR..QNPLP WINTWLNSDN 
RDR1NeiPol  YVEYIT.NLR MQAVGLP... ......AGFE GAN..QNPIP WINAWLSSDN 
RDR1NeiCin  YVEYIT.NLR MQAVGLP... ......IGFE GAN..QNPIP WINAWLSSDN 
RDR1VibOri  YVEYIT.NIR MQAVGLG... ......AAYP EAT..SNPIP WINAWLSSDN 
RDR1VibGaz  YVEYIT.NIR MQAVGLD... ......VAYP EAV..NNPIP WINAWLSSDN 
RDR1VibPac  YVEYIT.NIR MQAVGLG... ......TAYP EAT..SNPIP WINAWLSSDN 
RDR1AlyCra  YVEYIT.NHR MMAVGLP... ......QAFP KAL..QNPIP WINAWLSSDN 
RDR1VibSpl  YVEYIT.NIR MQAVGLG... ......TAYP EAT..SNPIP WINAWLSSDN 
RDR1ActSui  YVEYIT.NIR MQAVGLP... ......RPFA .TA..SNPIP WINAWLVSDN 
RDR1VibCam  YVEYIT.NIR MQAVGLP... ......AAYP EAT..SNPIP WINAWLSSDN 
RDR1KinKin  YVEYIT.NHR MLAVGLQ... ......AAFP QAT..QNPIP WINAWLSSDN 
RDR1VibAzu  YVEYIT.NIR MQAVGLP... ......AAYP EAT..SNPIP WINAWLSSDN 
RDR1VibHar  YVEYIT.NIR MQAVGLP... ......AAYP EAT..SNPIP WINAWLSSDN 
RDR1KinDen  YVEYIT.NHR MLAVGLP... ......VAFP KST..QNPIP WINAWLSSDN 
RDR1AliWod  YVEYIT.NLR MKAVGLN... ......SAYE GAT..QNPIP WINSWLSSDN 
RDR1VibPar  YVEYIT.NIR MQAVGLP... ......AAYP EAT..TNPIP WINAWLSSDN 
RDR1PhoIli  YVEYIT.NLR MAAVGLR... ......SAYD GAN..QNPIP WINSWLSSDN 
RDR1VibNat  YVEYIT.NIR MQAVGLP... ......AAYP EAT..SNPIP WINAWLSSDN 
RDR1VibAlg  YVEYIT.NIR MQAVGLP... ......AAYP EAT..TNPIP WINAWLSSDN 
RDR1BasPsi  YVEYIT.NLR MQAVGLK... ......PAFP QAL..QNPIP WINAWLSSDN 
RDR1KerGyi  YVEYIT.NIR MSAVGLK... ......PAFP NAK..NNPIP WINTWLASDT 
RDR1PhoPho  YVEYIT.NLR MAAVGLR... ......SAYD GAN..QNPIP WINSWLSSDN 
RDR1PelInd  YVEYIT.NIR MQAVGLA... ......PAFP GAS..QNPIP WINAWLTSDN 
RDR1MorCer  YVEYIT.NLR MQAVGLP... ......AGFE GAT..QNPIP WINAWLSSDN 
RDR1OliUre  YVEYIT.NSR MAAVGLK... ......PAFE GAT..QNPIP WINAWLSSDN 
RDR1CanTac  YIEYVT.NIR MNAIGLK... ......LPFK .TR..SNPIP WINTWLVSDN 
RDR1AlgSag  YVEYIT.NSR ITALGFE... ......PIFE .QK..SNPIP WINAWLVSDN 
RDR1SheMar  YVEYIT.NQR MKSVNLA... ......EPYT .QT..SNPLP WMKNWLESDA 
RDR1AliAgr  YVEFIT.NSR MQAVGLK... ......PRFA .TT..QNPIP WINTWLVSDN 
RRR2SalEnt  FLCYNA.NKA LMNLGYE... ......ALFP PEM..ADVNP AILAALSPNA 
RRR2SalBon  FLCYNA.NKA LMNLGYE... ......ALFP PEM..ANVNP AILAALSPNA 
RRR2CitKos  FLCYNA.NKA LMNLGYE... ......ALFP AEM..AEVNP TILAALSPNA 
RRR2CitBra  FLCYNA.NKA LMNLGYE... ......ALFP PEM..AEVNP AILAALSPNA 
RRR2CitFre  FLCYNA.NKA LMNLGYE... ......ALFP PEM..AEVNP AILAALSPNA 
RRR2CitSed  FLCYNA.NKA LMNLGYD... ......ALFP AEM..AEVNP AILAALSPNA 
RRR2CitRod  FLCYNA.NKA MMNLGYE... ......ALFP AEM..AEVNP AILAALSPNA 
RRR2CitAma  FLCYNA.NKA LMNLGYE... ......ALFP AEM..AEVNP AILAALSPNA 
RRR2CitWer  FLCYNA.NKA LMNLGYE... ......ALFP PEM..AEVNP AILAALSPNA 
RRR2CitS77  FLCYNA.NKA LMNLGYE... ......ALFP AEM..ADVNP AILAALSPNA 
RRR2CitJT3  FLCYNA.NKA LMNLGYE... ......ALFP AEM..AEVNP AILAALSPNA 
RRR2CitCtB  FLCYNA.NKA LMNLGYE... ......ALFP AEM..AEVNP AILAALSPNA 
RRR2Cit106  FLCYNA.NKA LMNLGYE... ......ALFP AEM..ADVNP AILAALSPNA 
RRR2CitYou  FLCYNA.NKA LMNLGYE... ......ALFP PEM..AEVNP AILAALSPNA 
RRR2Cit100  FLCYNA.NKA LMNLGYE... ......ALFP AEM..ADVNP AILAALSPNA 

            501                                                550 
HomSapHOx1  .VETPRGKPP .LNTRSQAPL LRWVLTLSFL VATVAVGLYA M......... 
PanTroHOx1  .VETPRGKPP .LNTRSQAPL LRWVLTLSFL VATVAVGLYA M......... 
PonAbeHOx1  .VETPRGKTP .LNTHSQAPL LRWVLTLSFL VATVAVGLYA M......... 
 ClSabHOx1  .VETPRGKPQ .LNTRSQAPL LRWVLTFSFL VATVAVGLYA M......... 
NomLeuHOX1  .VETPRGKPL .LNTRSQAPL LRWVLTLSFL VATVAVGLYA M......... 
MacFasHOx1  .VETPRGKPQ .LNTRSQAPL LRWILTFSFL VATVAVGLYA M......... 
RhiRoxHOx1  .VETPRGKPP .LNARSQAPL LRWVLTLSFL VATVAVGLYA M......... 
PapAnuHOx1  .VETPRGKPQ .LNTRSQAPL LRWILTFSFL VATVAVGLYA M......... 
MacMulHOx1  .VETPRGKPQ .LNTRSQAPL LRWILMFSFL VATVAVGLYA M......... 
GorGorHOx1  .VETPRGKPP .LNTHSQAPL LRWVLTLSFL VATVAVGLYA M......... 
CalJacHOx1  .VETPREKPP .LNTSSQAPL LRWVLTLSFL VATVAVGLYA M......... 
SaiBolHOx1  .VETPRGKPL .LNTSSQAPL LRWVLTLSFL VATVAVGLYA M......... 
VicPacHOx1  .TETSGAKPQ .PSILSQVPL IRWILTLSFL VATVAVGLYA M......... 
OryAfeHOx1  .PETPRGKPK .LNILSQAPL IRWVLTLSFL VATVAVGLYA M......... 
FelCatHOx1  .AETPRGKPQ .PNLLSQAPL LRWVLTLSFV VATVAVGLYV M......... 
BubBubHOx1  .TKASRGKPQ .PSVLSQAPL LRWVLTLSFL VATVAVGLYA M......... 
PanTigHOx1  .TETPRGKPQ .PNLLSQAPL LRWVLTLSFV VATVAVGLYV M......... 
OryCunHOx1  .VEPPRGKSQ .LSSLSQPPL LRWVLTLSFL VATVAMGLYA M......... 
MusPutHox1  .TEPPRGKLQ .LNVLSQAPL LRWVLTLSFL VATVAMGLYV M......... 
MyoBraHOx1  .TETPRGK.. .PSVFSQAPL IRWVLTLSFL VATVAMGLYA M......... 
BosMutHOx1  .TKASRGKPQ .PSVLSQAPL LRWVLTLSFL VATVAVGLYA M......... 
CamFerHOx1  .TETSRAKPQ .PSILSQVPL VRWILTLSFL VATVAVGLYA M......... 
OdoDivHOx1  .TETPRGKPQ .LSLLSQAPL LRWVLTLSFL VATVAVGLYV M......... 
NanGalHOx1  LAETPRGKLQ LSTNLSQAPL LRWVLTLSFL VATVAVGIYA M......... 
TarSyrHOx1  .LETPRGKPQ .PSVLSRAPL LRWVLTLSFL VATVAVGLYA M......... 
LipVexHOx1  .TEASRGKPQ .LSILSQVPL MRWVLTFSFL VATVAVGLYT L......... 
LoxAfrHOx1  .SKTPRGKAQ .LNILSQAPL LRWVLTLSFV VATVAVGLYA I......... 
EleEdwHOx1  .TETSRGKPQ .LNILSRAPL IRWVLTLSFL VATVAVGLYA M......... 
MusPutHOx1  .TEPPRGKLQ .LNVLSQAPL LRWVLTLSFL VATVAMGLYV M......... 
CerSimHOx1  .TETPGGKLP .LNILSQVPL VQWVLTLSFL VATVAVGLYA M......... 
EriEurHOx1  .LETSRGQAK .ASAHTQSPL LRWILTLSFL VATFAMGLYA M......... 
DasNovHOx1  .RETPRGKPQ .PNILSRAPL VRWILTLSFL VATVAVGLYA M......... 
EquCabHOx1  .SETPGGKLP .LSILSPVPL LRWVLTLSFL VATVAVGLYA M......... 
ConCriHOx1  .VEASRGKAQ .LSLLPQTPL LRWVLTLSFL VATVAVGLYA I......... 
EchTelHOx1  .TEVPRGKAA .LSLLPQSPV FRWVLTLSFL VATVAVGLYA I......... 
MonDomHOx1  .TETPSQKPQ .QKHLSHSPV LRWVLTLSFI VATVAVGFYA M......... 
SarHarHOx1  .TET...APQ .RSLLSHSPL LRWILTLSIM .ATVAVGFYA M......... 
ColStrHOx1  GKESERTKSR GTDMIPTTPL VRWILALSFL AMTVAVGLFA M......... 
PseHumHOx1  GKESERTKMR STDSTPTTSL VRWIMALSFL AMTVAVGLFA M......... 
AnaPlaHOx1  GKESERTSRS QTDLVGTSPL VRWILALGFI VTTVAVGLFA M......... 
GalGalHOx1  GKESERTSRM QADMLTTSPL VRWLLALGFI ATTVAVGLFA M......... 
TaeGutHOx1  GKEGERTKMR NTDTTPTTSL MRWIVALSFL AMTVAVGLFA M......... 
ChlMacHOx1  GKESERTNRR HTDMIPTTSL VRWILALSFL AMTVAVGLFA M......... 
NesNotHOx1  GKESERANRR HTDMMPTTPL VRWILALGFL AMTVAVGLFA M......... 
AliMisHOx1  MKDDGKAKMR HTDLLLSTPL VRWILALSFI VTTVAVGFFA M......... 
MelGalHOx1  GKESERTSRM QADMLTTSPL VRWILALGFI ATTVAVGLFA K......... 
CucCanHOx1  GKESERTKKR HTNMIPTTPL VRWILALSFL ATTVAVGLFA M......... 
TauEryHOx1  GKESERTNRR HTDMMPTTPL VRWILALGFL AMTVAMGLFA M......... 
CheMydHOx1  VKEGEKTSMK HTDMLPSTPL ARWILVLSFL VTTVAVGLFA M......... 
SerCanHOx1  GKESEKTKMR STDTIATTSL VRWIVALSCL VMTVAVGLFA M......... 
AptForHOx1  GKESERTNKR HTDMMPTTPL VRWILAIGFL ATTVAVALFA M......... 
FulGlaHOx1  GKESERTNRR HTDMMPTTPL MRWILALSFL ATTVAVGLFA M......... 
PelSinHOx1  VKEGEKTSLT HTGMLPSTPL VRWILAFSFL VTTVAVGLFA M......... 
CorCorHOx1  GKESERTKMR NTDTTPTTSL VRWIVALSFL AMTVAVGLFA M......... 
GeoForHOx1  GKESERTKLR HTDTAGTPSL LRWVVALSCL AMTVAVGLFA M......... 
XenTroHOx1  .AKTENRENN GSSEEQPTTF LRWLLIAGCA LITL.MGLYI F......... 
PelCriHOx1  GKESERTDRR HTDTMLTTPL VRWILALGVL ATTVAVALFA M......... 
MesUniHOx1  GKENERTNRR HRDMMPTTPL VRWILALSFL ATTVAVGLFA L......... 
AnoCarHOx1  .KESDRERMT HKNMLPSTPL LRWTLALFFM AATIAVGLYA M......... 
StrAusHOx1  GKEREKTNMR HTEMLPTTPL VRWILALSFL ATTVAVGLFA M......... 
OpiHoaHOx1  GKESERTNRR HRDMMPTTPL VRWILALGFL ATTVAVGLFA M......... 
HomSapHOx2  .......... .......... .......... .......... .......... 
DanRerHOx2  ..GGSSYVCQ IAKTVLKNPS GQVLLAAWIA ALAGLAAWYL M......... 
PicPubHOx2  ..AGPSCPYH AAAALAKQPL VQLILAACVA AAAGAAAWYL M......... 
TauEryHOx2  ..S......R ATTELPRPY. .......... .......... .......... 
PhaCarHOx2  ..AGAGCPYH AAVALAKQPL AQLILAACL. ..AVAAGGYV M......... 
ChlMacHOx2  .......... .......... .......... .......... .......... 
HalAlbHOx2  ..AGPGCPYH AAMALAKQPL GTLILAA... .......... .......... 
CucCanHOx2  ..MGPSCPYH AAVALVKQPL VQLILAACIA VAAGAAAWYV M......... 
LepDisHOx2  ..AGPGCPYH AAAALAKQ.. ...PRAACVA VAAGAAAWYL M......... 
HalLeuHOx2  ..AGPGCPYH AAMALAKQPL VQLILAACVA VAAGAAAWYI M......... 
NesNotHOx2  ..AGPSCPFH GAMALAKQPL VQLMLAACVA VVAGAAAWYI M......... 
LoxAfrHOx2  ..EGSICPFR TAVAVLRMPS LQLILAASVA LAAGLLACYY L......... 
PelCriHOx2  ..AGPGCPCH AAVALAKQPL VQLILAACVA VAAGAAVWYI M......... 
ApaVitHOx2  .......... ......ADKL GRWR...... .ATASVG... .......... 
PseHumHOx2  ..ASPSCPFH AAVGLARQPL VQLVLAACMA VAAGAAAWYI L......... 
NipNipHOx2  ..AGPGCPCH AAVALAKQPL VQLILAACVA VAAGAAAWYI M......... 
CorBraHOx2  ..AGPGCPFH AAVGLGREPL VQLVLAACVA VAAGAAAWYI L......... 
GeoForHOx2  ..ASPSCPFQ AAVGLARQPL VQLVLAACMA VAAGAAAWYI L......... 
MacMulHOx2  ..EGSSCPFR TAMAVLRKPS LQFILAAGMA LAAGLLAWYY M......... 
MacFasHOx2  ..EGSSCPFR TAMAVLRKPS LQFILAAGMA LAAGLLAWYY M......... 
TarSyrHOx2  ..EGSSCPFQ TAMAVLRKPS FQFILAAGVA LAAGLLAWYY M......... 
JacJacHOx2  ..EGSSCPFR TAMAVLRKPS LQFILAASVA LFAGLIAWYY M......... 
SaiBolHOx2  ..EATSCPFR TAMAVLRKPS LQFILATGVA LAAGFLAWYY M......... 
NanGalHOx2  ..EGSSCPFW TAMAVLRKPS LQFILAASVA LAAGLLAWYY M......... 
TupChiHOx2  ..EGSSCPFR TAMAVLRKPS LQFILAAGVA LAAGLLAWYY M......... 
UrsMarHOx2  ..EGSSCPFR TALAVLSKPS LQFILAAGVA LVAGLLAWYY M......... 
OtoGarHOx2  ..EGSSCPFR TAMAILRKPS LQFILAIGVA LAAGFSAWYY M......... 
CalJacHOx2  ..EASSCPFR TAMAVLRKPS LQFILATGVA LAAGFLAWYY L......... 
OchPriHOx2  ..GGSSCPFG AAMALLRKPS FQVILAAGVA LAAGLLAWYY M......... 
VicPacHOx2  ..EGSSCPFR TALAVLSKPS LQFILATSVA LAAGLLAWYY M......... 
OryAfeHOx2  ..VGSSCPFQ TAMAALRMPS LQLVLAATMA LAAGLLAWYY L......... 
CamDroHOx2  ..EGSSCPFR TALAVLSRPT LQFILATSVA LAAGLLAWYY M......... 
TurTruHOx2  ..EGSSCPFR TVLAVLSKPS LQFILAASVA LAAGLLAWYY M......... 
OrcOrcHOx2  ..EGSSCPFR TVLAVLSKPS LQFILAASVA LAAGLLAWYY M......... 
LipVexHOx2  ..EGSSCPFR TVLAVLSKPS LQFILAASVA LAAGLLAWYY M......... 
CamBacHOx2  ..EGSSCPFR TALAVLSRPT LQFILATSVA LAAGLLAWYY M......... 
GalVarHOx2  ..VGSNCPFR TPMAVLRKPS LQFILAASVA LAAGLLAWYY M......... 
FukDamHOx2  ..EGNSCPFQ TAMTVLRKPS LQLILATSVA LAAGLLAWYY M......... 
PhyCatHOx2  ..EGSSCPFR TVLAVLSKPS LQFILAASVA LAAGLLAWYY M......... 
CamFerHOx2  ..EGSSCPFR TALAVLSRPT LQFILATSVA LAAGLLAWYY M......... 
SorAraHOx2  ..EGSSCPFR TTMAVLSQPS FQFFLAASVA LAASLLAWYY M......... 
PteAleHOx2  ..EGSICPFR TALAMLSKPS FQFILATSVA LAAGLLAWYY M......... 
MyoDavHOx2  ..EGRSCPVG TAIAVLSKPS LQFILAASVA LAAGLLAWYY M......... 
DasNovHOx2  ..EGRSCPIR TATAALRNPN LQLVLAASVA LAAGLLAWYY L......... 
EriEurHOx2  ..KDSGCPFQ CTLSVLRKPG LQLVVAAGVA LVAGLLAWYY M......... 
BosMutHOx2  ..RVFCAPGT ASRAVLRRPG LQFLLAASVA LAAGLLAWYS M......... 
EleEdwHOx2  ..EGSNCPFQ TARVTLRMPS LQFILAASMA LVAGLLAWYY L......... 
BubBubHOx2  ..EGSSCPFG AALAMLRRPG LQFLLAASVA LAAGLLAWYS M......... 
PanHodHOx2  ..EGSSCPFG AALAVLRRPG LQFLLAASVA LAAGLLAWYS M......... 
CheMydHOx2  ..GDSGCPYH VAMAMLKQPT IQFVLAACIA LAAGVAAWYV M......... 
ChrPicHOx2  ..GDPGCPYH IGMAMLKQPT LQFVLAACIA LAAGIATWYV M......... 
AllMisHOx2  ..GDASCLYH IAMAVLKQPT MQFILAACIA MAAGVAAWYV M......... 
ChaPelHOx2  ..AGPACPYH VAVALAKQPL VQLVLAA... .......... .......... 
EgrGarHOx2  .......... .......... .......... .......... .......... 
PodCriHOx2  ..AGPGCPCH AALALVKQPL VQLILAACVA VAAGAVAWYV M......... 
AnaPlaHOx2  ..AAPGCPYH AAMAMAKQPL VQLILAACVA VAAGAAAWYM M......... 
SerCanHOx2  ..ASPSCPFH AAVGLARQPL VQLVLAACMA VAAGAAAWYI L......... 
CalAnnHOx2  ..AGPGCPYH TAVALAKQPL VQLILVSCMA VVAGAAAWYL L......... 
CatAurHOx2  ..AGPGCPCH AAVALAKQPL VQLILAACVA VAAGAAAWYL M......... 
CorCorHOx2  ..AGPGCPF. .......... .......... .......... .......... 
MesUniHOx2  ..VGPGCPYH AGVALAKQPL VQLILAACVA VAAGVAAWYI M......... 
AcaChlHOx2  ...GPSCPYH TALGLARQPL VQLVVAACVA VVAGAAAWYL L......... 
ZonAlbHOx2  ..AGPSCPFH AAVGLARQPL VQLVLAACMA MAAGAAAWYI L......... 
LatChaHOx2  ..ESSGCPYH AAMMMLKQPS LQFVLAVSVA VVAAAVGWYL I......... 
OryLatHOx2  ..GGTAYMCQ MAMVVLRHPT GQVLFATWFA ALAGLAAWYL M......... 
TakRubHOx2  ..GGTAYVGQ LAMAVLRHPT GQVLFATWFA ALAGLAAWYL M......... 
OreNilHOx2  ..GGTAYVRQ LAMAALRHPT GQVLFATWFA ALAGLVAWYL M......... 
NeoBriHOx2  ..GGTAYVRQ LAMAALRHPT GQVLFATWFA ALAGLVAWYL M......... 
LarCroHOx2  ..GGTAYACQ LAMAVLRHPT GQVLFATWFA ALAGLAAWYL M......... 
SteParHOx2  ..GNPTYACQ LAMMLLRHPP CQVALAAWVA VLAGFAAWYF I......... 
MayZebHOx2  ..GNPTHACQ LAMTLLRHLP CQVVLAAWMA ALAGFTAWYF M......... 
HapBurHOx2  ..GNPTHACQ LAMTLLRHPP CQVVLAAWMA ALAGFTAWYF M......... 
PunNyeHOx2  ..GNPTHACQ LAMTLLRHPP CQVVLAAWMA ALAGFTAWYF M......... 
PoeRetHOx2  ..GNPTYALQ LAKTLVGHLP CQVALAAWVA IFAGFTAWYL L......... 
XipMacHOx2  ..GNPTYAFQ LAKTLVGHLP CQVALAAWVA IFAGFTAWYL L......... 
NotCorHOx2  ..GNPTYACQ LAMTLLTHPP CQWALAAWVA LLAGFTAWYL L......... 
 CordipHOx  .......... .......... .......... .......... .......... 
 CorulcHOx  .......... .......... .......... .......... .......... 
 CormusHOx  .......... .......... .......... .......... .......... 
 CorpseHOx  .......... .......... .......... .......... .......... 
 CorargHOx  .......... .......... .......... .......... .......... 
 CorfreHOx  .......... .......... .......... .......... .......... 
 CordurHOx  .......... .......... .......... .......... .......... 
 CorbovHOx  .......... .......... .......... .......... .......... 
 TurotiHOx  .......... .......... .......... .......... .......... 
 SanguiHOx  .......... .......... .......... .......... .......... 
 MobpelHOx  .......... .......... .......... .......... .......... 
 GoramiHOx  .......... .......... .......... .......... .......... 
 CelfunHOx  .......... .......... .......... .......... .......... 
 RhorhoHOx  .......... .......... .......... .......... .......... 
 ActinaHOx  .......... .......... .......... .......... .......... 
 RuaalbHOx  .......... .......... .......... .......... .......... 
 TimsenHOx  .......... .......... .......... .......... .......... 
 DiealiHOx  .......... .......... .......... .......... .......... 
 MictesHOx  .......... .......... .......... .......... .......... 
 OerturHOx  .......... .......... .......... .......... .......... 
StremegHOx  .......... .......... .......... .......... .......... 
 ProW15HOx  .......... .......... .......... .......... .......... 
 ActmisHOx  .......... .......... .......... .......... .......... 
 NocserHOx  .......... .......... .......... .......... .......... 
 LeixylHOx  .......... .......... .......... .......... .......... 
 TombifHOx  .......... .......... .......... .......... .......... 
 XylcelHOx  .......... .......... .......... .......... .......... 
 StrkatHOx  .......... .......... .......... .......... .......... 
 RensalHOx  .......... .......... .......... .......... .......... 
ArathaHOx1  .......... .......... .......... .......... .......... 
CamsatHOx1  .......... .......... .......... .......... .......... 
BrarapHOx1  .......... .......... .......... .......... .......... 
BrajunHOx1  .......... .......... .......... .......... .......... 
TarhasHOx1  .......... .......... .......... .......... .......... 
SesindHOx1  .......... .......... .......... .......... .......... 
VitvinHOx1  .......... .......... .......... .......... .......... 
BetplaHOx1  .......... .......... .......... .......... .......... 
 SolycHOx1  .......... .......... .......... .......... .......... 
NictomHOx1  .......... .......... .......... .......... .......... 
MaldomHOx1  .......... .......... .......... .......... .......... 
PrumumHOx1  .......... .......... .......... .......... .......... 
ErygutHOx1  .......... .......... .......... .......... .......... 
CucmelHOx1  .......... .......... .......... .......... .......... 
RiccomHOx1  .......... .......... .......... .......... .......... 
NictabHOx1  .......... .......... .......... .......... .......... 
ThecacHOx1  .......... .......... .......... .......... .......... 
CitsinHOx1  .......... .......... .......... .......... .......... 
JatcurHOx1  .......... .......... .......... .......... .......... 
GosarbHOx1  .......... .......... .......... .......... .......... 
NelnucHOx1  .......... .......... .......... .......... .......... 
CicariHOx1  .......... .......... .......... .......... .......... 
PopeupHOx1  .......... .......... .......... .......... .......... 
MedtruHOx1  .......... .......... .......... .......... .......... 
PoptreHOx1  .......... .......... .......... .......... .......... 
AmbtriHOx1  .......... .......... .......... .......... .......... 
 MoralbHOx  .......... .......... .......... .......... .......... 
 HelannHOx  .......... .......... .......... .......... .......... 
GlymaxHOx1  .......... .......... .......... .......... .......... 
ArathaHOx4  .......... .......... .......... .......... .......... 
PhodacHOx1  .......... .......... .......... .......... .......... 
HorvulHOx1  .......... .......... .......... .......... .......... 
ZeamayHOx1  .......... .......... .......... .......... .......... 
CamsatHOx4  .......... .......... .......... .......... .......... 
tactPyrFur  .......... .......... .......... .......... .......... 
tactBacCer  .......... .......... .......... .......... .......... 
tactBacWei  .......... .......... .......... .......... .......... 
tactBlaSax  .......... .......... .......... .......... .......... 
tactBroThe  .......... .......... .......... .......... .......... 
tactChrThe  .......... .......... .......... .......... .......... 
tactGeoObs  .......... .......... .......... .......... .......... 
tactKitSet  .......... .......... .......... .......... .......... 
tactKriFla  .......... .......... .......... .......... .......... 
tactMycVan  .......... .......... .......... .......... .......... 
tactNatOcc  .......... .......... .......... .......... .......... 
tactOscAcu  .......... .......... .......... .......... .......... 
tactPleMin  .......... .......... .......... .......... .......... 
tactRosCas  .......... .......... .......... .......... .......... 
tactRubRad  .......... .......... .......... .......... .......... 
tactRubXyl  .......... .......... .......... .......... .......... 
tactTriEry  .......... .......... .......... .......... .......... 
thiaBacCyt  .......... .......... .......... .......... .......... 
thiaBacGae  .......... .......... .......... .......... .......... 
thiaBacMan  .......... .......... .......... .......... .......... 
thiaBacMyc  .......... .......... .......... .......... .......... 
thiaBacPan  .......... .......... .......... .......... .......... 
thiaBacThu  .......... .......... .......... .......... .......... 
thiaHalSal  .......... .......... .......... .......... .......... 
thiaStrAlb  .......... .......... .......... .......... .......... 
thiaStrJeo  .......... .......... .......... .......... .......... 
thiaStrVit  .......... .......... .......... .......... .......... 
tregCanBla  .......... .......... .......... .......... .......... 
tregKitGri  .......... .......... .......... .......... .......... 
tregMasLam  .......... .......... .......... .......... .......... 
tregMycAus  .......... .......... .......... .......... .......... 
tregMycCos  .......... .......... .......... .......... .......... 
tregMycHec  .......... .......... .......... .......... .......... 
tregMycIra  .......... .......... .......... .......... .......... 
tregMycObu  .......... .......... .......... .......... .......... 
tregMycSme  .......... .......... .......... .......... .......... 
tregNatJeo  .......... .......... .......... .......... .......... 
tregPyrAby  .......... .......... .......... .......... .......... 
tregPyrHor  .......... .......... .......... .......... .......... 
tregScyMil  .......... .......... .......... .......... .......... 
thiaPyrHor  .......... .......... .......... .......... .......... 
ThiaNatMoo  .......... .......... .......... .......... .......... 
tactAerPer  .......... .......... .......... .......... .......... 
tactHalHyd  .......... .......... .......... .......... .......... 
tactPyrArs  .......... .......... .......... .......... .......... 
tactPyrCal  .......... .......... .......... .......... .......... 
tactPyrNeu  .......... .......... .......... .......... .......... 
tactSphThe  .......... .......... .......... .......... .......... 
tactStaHel  .......... .......... .......... .......... .......... 
tactStaMar  .......... .......... .......... .......... .......... 
tactTheSib  .......... .......... .......... .......... .......... 
tactTheTen  .......... .......... .......... .......... .......... 
tactTheTer  .......... .......... .......... .......... .......... 
tactTheUzo  .......... .......... .......... .......... .......... 
tactVulDis  .......... .......... .......... .......... .......... 
tactVulMou  .......... .......... .......... .......... .......... 
thiaAmyHal  .......... .......... .......... .......... .......... 
thiaAmyTai  .......... .......... .......... .......... .......... 
thiaBacAlv  .......... .......... .......... .......... .......... 
thiaBreAgr  .......... .......... .......... .......... .......... 
thiaCloBut  .......... .......... .......... .......... .......... 
thiaGeoKau  .......... .......... .......... .......... .......... 
thiaHalKur  .......... .......... .......... .......... .......... 
thiaHerCre  .......... .......... .......... .......... .......... 
thiaKitPho  .......... .......... .......... .......... .......... 
thiaPaeMas  .......... .......... .......... .......... .......... 
thiaPaePan  .......... .......... .......... .......... .......... 
thiaPseAut  .......... .......... .......... .......... .......... 
tregMycXen  .......... .......... .......... .......... .......... 
tregPatAme  .......... .......... .......... .......... .......... 
tregAceBac  .......... .......... .......... .......... .......... 
tregCorTus  .......... .......... .......... .......... .......... 
tregGemRos  .......... .......... .......... .......... .......... 
tregHerArs  .......... .......... .......... .......... .......... 
tregOchAnt  .......... .......... .......... .......... .......... 
tregParDen  .......... .......... .......... .......... .......... 
tregParPan  .......... .......... .......... .......... .......... 
tregParVer  .......... .......... .......... .......... .......... 
tregPluGer  .......... .......... .......... .......... .......... 
tregProAcn  .......... .......... .......... .......... .......... 
tregProHum  .......... .......... .......... .......... .......... 
tregPseAut  .......... .......... .......... .......... .......... 
tregPsePut  .......... .......... .......... .......... .......... 
tregStaNov  .......... .......... .......... .......... .......... 
tregStrMit  .......... .......... .......... .......... .......... 
tregStrOra  .......... .......... .......... .......... .......... 
tregStrPne  .......... .......... .......... .......... .......... 
ThiaBacAqu  .......... .......... .......... .......... .......... 
ThiaBacSim  .......... .......... .......... .......... .......... 
thiaAlkHal  .......... .......... .......... .......... .......... 
thiaAmpJil  .......... .......... .......... .......... .......... 
thiaAnoFla  .......... .......... .......... .......... .......... 
thiaAnoTep  .......... .......... .......... .......... .......... 
thiaBacAci  .......... .......... .......... .......... .......... 
thiaBacAlt  .......... .......... .......... .......... .......... 
thiaBacAmy  .......... .......... .......... .......... .......... 
thiaBacAnt  .......... .......... .......... .......... .......... 
thiaBacMar  .......... .......... .......... .......... .......... 
thiaBacMet  .......... .......... .......... .......... .......... 
thiaBacMoj  .......... .......... .......... .......... .......... 
thiaBacPum  .......... .......... .......... .......... .......... 
thiaBacSia  .......... .......... .......... .......... .......... 
thiaBacSon  .......... .......... .......... .......... .......... 
thiaBacTeq  .......... .......... .......... .......... .......... 
thiaBacTim  .......... .......... .......... .......... .......... 
thiaBacVal  .......... .......... .......... .......... .......... 
thiaBacVie  .......... .......... .......... .......... .......... 
thiaBacXia  .......... .......... .......... .......... .......... 
thiaGeoCal  .......... .......... .......... .......... .......... 
thiaGeoThe  .......... .......... .......... .......... .......... 
thiaGraHal  .......... .......... .......... .......... .......... 
thiaJeoCam  .......... .......... .......... .......... .......... 
thiaPaeEhi  .......... .......... .......... .......... .......... 
thiaPaeElg  .......... .......... .......... .......... .......... 
thiaPaeGin  .......... .......... .......... .......... .......... 
thiaPaeMuc  .......... .......... .......... .......... .......... 
thiaSalAid  .......... .......... .......... .......... .......... 
thisJeoSol  .......... .......... .......... .......... .......... 
 unkSheDen  .......... .......... .......... .......... .......... 
tregVibOwe  .......... .......... .......... .......... .......... 
tregPseFlu  .......... .......... .......... .......... .......... 
tregBurGlu  .......... .......... .......... .......... .......... 
tregBurGla  .......... .......... .......... .......... .......... 
tregXylFas  .......... .......... .......... .......... .......... 
tregBurOxy  .......... .......... .......... .......... .......... 
tactRalPic  .......... .......... .......... .......... .......... 
tregBurH16  .......... .......... .......... .......... .......... 
tregRalSol  .......... .......... .......... .......... .......... 
tregPseBra  .......... .......... .......... .......... .......... 
tregPseChl  .......... .......... .......... .......... .......... 
thiaBacSub  .......... .......... .......... .......... .......... 
      3RM5  .......... .......... .......... .......... .......... 
T20pSacCer  .......... .......... .......... .......... .......... 
T21pSacCer  .......... .......... .......... .......... .......... 
T22pSacCer  .......... .......... .......... .......... .......... 
pmpkBlaDer  .......... .......... .......... .......... .......... 
pmpkCanAlb  .......... .......... .......... .......... .......... 
pmpkHisCap  .......... .......... .......... .......... .......... 
pmpkPenSol  .......... .......... .......... .......... .......... 
pmpkSclBor  .......... .......... .......... .......... .......... 
pmpkTriInt  .......... .......... .......... .......... .......... 
MMOxMetTri  .......... .......... .......... .......... .......... 
MMOxMetSpo  .......... .......... .......... .......... .......... 
MMOxMetSil  .......... .......... .......... .......... .......... 
MMOxMetSte  .......... .......... .......... .......... .......... 
MMOxSkeAer  .......... .......... .......... .......... .......... 
MMOxMetBur  .......... .......... .......... .......... .......... 
MMOxMetMet  .......... .......... .......... .......... .......... 
MMOxMycRho  .......... .......... .......... .......... .......... 
MMOxMycTY6  .......... .......... .......... .......... .......... 
MMOxMycLen  .......... .......... .......... .......... .......... 
TMOxGemNec  .......... .......... .......... .......... .......... 
MMOAMetTri  YAMWPLGFAR LALPDEEDQA WFEANYPGWA DHYGKIFNEW KKLGYEDPKS 
MMOAMet051  YALWPLGFSR LSLPDEEDQA WFEANYPGWA DHYGKIYNEW KKLGYEDPKS 
MMOAMet104  YALWPLGFSR LSLPDEEDQA WFEANYPGWA DHYGKIYNEW KKLGYEDPKS 
MMOAMet11b  YALWPTGFFR LSLPTQEEAE WYEANYPGWY DMYGKVYDEW RARGCEDPSS 
MMOAMetAci  YAMWPLGFAR LALPDEEDQA WFEANYPGWA DHYGKIYNEW KKLGYEDPKS 
MMOAMetB12  YALWPTGFFR LSLPDEEDME WFEANYPGWD AHYGKILREW KALGCEDPKS 
MMOAMetB4S  YALWPLGFAR LALPDEEDQE WFEANYPGWA DHYGKIYNEW KKLGYEDPKS 
MMOAMetCap  YALWPTGFFR LALPDQEEME WFEANYPGWY DHYGKIYEEW RARGCEDPSS 
MMOAMetD15  YALWPLGFAR LALPDEEDQA WFEANYPGWA DHYGKIYNEW KKLGYEDPKS 
MMOAMetHT1  YALWPTGFFR LTLPTAEEAE WYEANHPGWY DMYGKVYEEW KARGCEDPNS 
MMOAMetHir  YALWPLGFSR LSLPDEEDQA WFEANYPGWA DHYGKIYNEW KKLGYEDPKS 
MMOAMetJap  YALWPTGFFR LSLPTQEEMD WYEANYPGWY DHYGKIYEEW RARGCEDPNS 
MMOAMetLC1  YALWPTGFFR LSLPTQEEAE WYEANYPGWY DMYGKVYDEW RARGCEDPNS 
MMOAMetLR1  YALWPLGFSR MSLPDEEDQA WFEANYPGWA DHYGKIYNEW KKLGYEDPKS 
MMOAMetLW4  YALWPLGFAR LALPDEEDQE WFEANYPGWA DHYGKIYNEW KKLGYEDPKS 
MMOAMetMK1  YALWPTGFFR LSLPTQEEAE WYEANYPGWY DMYGKVYDEW RARGCEDPSS 
MMOAMetMar  YALWPTGFFR LSLPDAEEMQ WFEENYPGWY DHYGKIYEEW RARGCEDPSS 
MMOAMetMet  YALWPTGFFR LSLPTPEEAE WYEANYPGWY DMYGKVYDEW RARGCEDPNS 
MMOAMetMiy  YALWPTGFFR LTLPTAEEAE WYEANYPGWY DMYGKVYEEW KARGCEDPNS 
MMOAMetPW1  YALWPLGFAR LALPDEEDQE WFEANYPGWA DHYGKIYNEW KKLGYEDPKS 
MMOAMetPal  YALWPTGFFR LSLPDEEDME WFEANYPGWD AHYGKILREW KALGCEDPSS 
MMOAMetSE1  YALWPLGFSR LSLPDEEDQA WFEANYPGWA DHYGKIYNEW KKLGYEDPKS 
MMOAMetSil  YALWPTGFFR LSLPDEEDME WFEANYPGWD AHYGKILREW KALGCEDPKS 
MMOAMetSpo  YALWPLGFAR LALPDEEDQE WFEANYPGWA DHYGKIYNEW KKLGYEDPKS 
MMOAMetSte  YALWPTGFFR LSLPDEEDME WFEANYPGWD EHYGKILREW KALGCEDPKS 
MMOAMetTun  YALWPTGFFR LSLPDEEDME WFESNYPGWD AHYGKILREW KALGCEDPTS 
MMOAMycChu  YAVWPLLGFR MDPPNARDME WFENNYPGWH SEVGHMWDSW REMGLADPAN 
MMOAMycRho  YALWPLMGFR MDPPNARDME WFENNYPGWH SQVGRVWDAF SEIELTNPAN 
MMOASkeAer  YALWPTGFFR LALPDEEEMA WFEANYPGWY DHYGKIYREW KDLGCEDPRS 
MMOAMetBur  YALWPTGFFR LSLPTQEEMD WYEANYPGWY DHYGKIYQEW RARGCEDPNS 
RDR1Esccol  VQVAPQEVEV SSYLVGQIDS EVDTDDLSNF QL........ .......... 
RDR1SalBon  VQVAPQEVEV SSYLVGQIDS EVDTDDLSNF QL........ .......... 
RDR1CitRod  VQVAPQEVEV SSYLVGQIDS EVDTDDLSNF QL........ .......... 
RDR1CitSed  VQVAPQEVEV SSYLVGQIDS EVDTDDLSNF QL........ .......... 
RDR1KluCry  VQVAPQEVEV SSYLVGQIDA EVDTDDLSNF QL........ .......... 
RDR1KluAsc  VQVAPQEVEV SSYLVGQIDS EVNTDDLSDF QL........ .......... 
RDR1CitYou  VQVAPQEVEV SSYLVGQIDS EVDTDDLSNF QL........ .......... 
RDR1CitAma  VQVAPQEVEV SSYLVGQIDS EVDTDDLSNF QL........ .......... 
RDR1CitWer  VQVAPQEVEV SSYLVGQIDS EVDTDDLSNF QL........ .......... 
RDR1TraOdo  VQVAPQEVEV SSYLVGQIDS EVDTDDLSSF QL........ .......... 
RDR1EntHor  VQVAPQEVEV SSYLVGQIDS EVNTDDLSDF QL........ .......... 
RDR1EntClo  VQVAPQEVEV SSYLVGQIDS EVNTDDLSDF QL........ .......... 
RDR1EntLig  VQVAPQEVEV SSYLVGQIDA EVDTDDLSSF QL........ .......... 
RDR1KleVar  VQVAPQEVEV SSYLVGQIDS EVDADDLSNF QL........ .......... 
RDR1KlePne  VQVAPQEVEV SSYLVGQIDS EVDADDLSNF QL........ .......... 
RDR1MoeWis  VQVAPQEVEV SSYLVGQIDS EVNTDDLSDF EL........ .......... 
RDR1AerSch  VQVAPQEVEV SSYLVGQIDS EVSHEDLGDF EL........ .......... 
RDR1CanSch  VQVAPQESEI SSYLVGQIDA AVSEDDLSGF EL........ .......... 
RDR1AerDiv  VQVAPQEVEV SSYLVGQIDS EVSHEDLGDF EL........ .......... 
RDR1GilApi  VQVAPQEAEM SSYLVGQIDS EINEDDLSDF TL........ .......... 
RDR1GalAna  VQVAPQEVEV SSYLVGQIDS KVDVDDFEDF KL........ .......... 
RDR1ProAlc  VQVAPQEVEV SSYLVGQIDA EVNTDDLSDF EL........ .......... 
RDR1AviPar  VQAAPQEVEV SSYLVGQIDA KVDTNDFDDF DL........ .......... 
RDR1AerHyd  VQVAPQEVEV SSYLVGQIDS EVNAEDLGDF EL........ .......... 
RDR1AerMed  VQVAPQEVEV SSYLVGQIDS EVHADDLGDF EL........ .......... 
RDR1AerSan  VQVAPQEVEV SSYLVGQIDS EVHADDLGDF EL........ .......... 
RDR1AerTec  VQVAPQEVEV SSYLVGQIDS EVHADDLGDF EL........ .......... 
RDR1AerFin  VQVAPQEVEV SSYLVGQIDS EMNADDLGDF EL........ .......... 
RDR1SalCos  VQVAPQEAEI SSYLVGQIDN EVSVEDFGDF EL........ .......... 
RDR1AerPis  VQVAPQEVEV SSYLVGQIDS EVHADDLGDF EL........ .......... 
RDR1AerSal  VQVAPQEVEV SSYLVGQIDS EVHADDLGDF EL........ .......... 
RDR1PasBet  VQVAPQEVEI SSYLIGQIDS KVDTNDFGDF DL........ .......... 
RDR1AerRiv  VQVAPQEVEV SSYLVGQIDS EVSHEDLGDF EL........ .......... 
RDR1EntCal  VQVAPQEAEI SSYLVGQIDN DMNIDDLGDF EL........ .......... 
RDR1SalSoc  VQVAPQEAEI SSYLVGQIDN EVSVEDFGDF EL........ .......... 
RDR1AerEnc  VQVAPQEVEV SSYLVGQIDS EVHADDLGDF EL........ .......... 
RDR1AerAqu  VQVAPQEVEV SSYLVGQIDS EVHADDLGDF EL........ .......... 
RDR1AerMol  VQVAPQEVEV SSYLVGQIDS EVSHEDLGDF EL........ .......... 
RDR1NeiGon  VQVAPQEVEI SSYLIGQIDS EVNTDDLGDF EL........ .......... 
RDR1AerSob  VQVAPQEVEV SSYLVGQIDS EMHADDLGDF EL........ .......... 
RDR1AerPop  VQVAPQEVEV SSYLVGQIDS EVHADDLGDF EL........ .......... 
RDR1AerFlu  VQVAPQEVEV SSYLVGQIDS EVNADDLGDF EL........ .......... 
RDR1EntNor  VQVAPQEAEI SSYLVGQIDN DVDMDDLGDF EL........ .......... 
RDR1NeiMen  VQVAPQEVEI SSYLIGQIDA EIDADDLDGF EL........ .......... 
RDR1NeiLac  VQVAPQEVEI SSYLIGQIDS EVNTDDLGDF EL........ .......... 
RDR1PhoGae  VQVAPQEAEI SSYLVGQIDN DVSADDLGDF EL........ .......... 
RDR1TolAue  VQVAPQEVEI SSYLVGQIDA EINTGDLDGF EL........ .......... 
RDR1NeiPol  VQVAPQEVEI SSYLIGQIDS EVNTDDLGDF EL........ .......... 
RDR1NeiCin  VQVAPQEVEI SSYLIGQIDS EVSTDDLGDF EL........ .......... 
RDR1VibOri  VQVAPQEAEI SSYLVGQIDS DVRADDFKDF EL........ .......... 
RDR1VibGaz  VQVAPQEAEI SSYLVGQIDN QVNLDDFEGF EL........ .......... 
RDR1VibPac  VQVAPQEAEI SSYLVGQIDS DVRADDFKDF EL........ .......... 
RDR1AlyCra  VQVAPQEVEI SSYLIGQIDA EVKAEDLEDF EL........ .......... 
RDR1VibSpl  VQVAPQEAEI SSYLVGQIDN EVKADDFEGF EL........ .......... 
RDR1ActSui  VQVAPQEVEV SSYLVGQIDA KVDTNDFDSF EL........ .......... 
RDR1VibCam  VQVAPQEAEI SSYLVGQIDN EVSADDFEGF EL........ .......... 
RDR1KinKin  VQVAPQEVEI SSYLIGQIDA EVKAEDLEDF EL........ .......... 
RDR1VibAzu  VQVAPQEAEI SSYLVGQIDN EVSADDFEGF EL........ .......... 
RDR1VibHar  VQVAPQEAEI SSYLVGQIDN EVSADDFEGF KL........ .......... 
RDR1KinDen  VQVAPQEVEI SSYLIGQIDA EVKTEDLEDF EL........ .......... 
RDR1AliWod  VQVAPQEAEI SSYLVGQIDN DIDADDLGDF EL........ .......... 
RDR1VibPar  VQVAPQEAEI SSYLVGQIDN EVRADDFEGF EL........ .......... 
RDR1PhoIli  VQVAPQEAEI SSYLVGQIDN DISADDLGDF EL........ .......... 
RDR1VibNat  VQVAPQEAEI SSYLVGQIDN EVSADDFEGF EL........ .......... 
RDR1VibAlg  VQVAPQEAEI SSYLVGQIDN EVRADDFEGF EL........ .......... 
RDR1BasPsi  VQVAPQEVEI SSYLVGQIDS EVNSDDLSDF EL........ .......... 
RDR1KerGyi  VQVAPQEVEL SSYLVGQIDA EVSADDLNDF EL........ .......... 
RDR1PhoPho  VQVAPQEAEI SSYLVGQIDN DISADDLGDF EL........ .......... 
RDR1PelInd  VQVAPQEVEI SSYLVGQIDA EVNTDDLGDF DL........ .......... 
RDR1MorCer  VQVAPQEVEI SSYLIGQIDS EVSADDLGDF EL........ .......... 
RDR1OliUre  VQVAPQEVEI SSYLIGQIDA EINPDDLSGF EL........ .......... 
RDR1CanTac  VQMAPQEVEV SSYLVGQIDS SIKKDDFKSF KL........ .......... 
RDR1AlgSag  VQVAPQEAEI SSYLVGQIDS EIDASDFGEF DL........ .......... 
RDR1SheMar  VQVAPQEVEV SSYLVGQIDA KVDASEFADF DL........ .......... 
RDR1AliAgr  VQVAPQESEI SSYLVGQIDN EVDTADFGDF DL........ .......... 
RRR2SalEnt  DENHDFFSGS GSSYVMGKTV ETEDEDWNF. .......... .......... 
RRR2SalBon  DENHDFFSGS GSSYVMGKAV ETEDEDWNF. .......... .......... 
RRR2CitKos  DENHDFFSGS GSSYVMGKAI ETEDEDWNF. .......... .......... 
RRR2CitBra  DENHDFFSGS GSSYVMGKAV ETEDDDWNF. .......... .......... 
RRR2CitFre  DENHDFFSGS GSSYVMGKAV ETEDDDWNF. .......... .......... 
RRR2CitSed  DENHDFFSGS GSSYVMGKAV ETEDEDWNF. .......... .......... 
RRR2CitRod  DENHDFFSGS GSSYVMGKAV ETEDEDWNF. .......... .......... 
RRR2CitAma  DENHDFFSGS GSSYVMGKAV ETEDEDWNF. .......... .......... 
RRR2CitWer  DENHDFFSGS GSSYVMGKAV ETEDDDWNF. .......... .......... 
RRR2CitS77  DENHDFFSGS GSSYVMGKAV ETEDDDWNF. .......... .......... 
RRR2CitJT3  DENHDFFSGS GSSYVMGKAV ETEDEDWNF. .......... .......... 
RRR2CitCtB  DENHDFFSGS GSSYVMGKAV ETEDEDWNF. .......... .......... 
RRR2Cit106  DENHDFFSGS GSSYVMGKAV ETEDDDWNF. .......... .......... 
RRR2CitYou  EENHDFFSGS GSSYVMGKAV ETEDDDWNF. .......... .......... 
RRR2Cit100  DENHDFFSGS GSSYVMGKAV ETEDDDWNF. .......... .......... 

            551                                                600 
HomSapHOx1  .......... .......... .......... .......... .......... 
PanTroHOx1  .......... .......... .......... .......... .......... 
PonAbeHOx1  .......... .......... .......... .......... .......... 
 ClSabHOx1  .......... .......... .......... .......... .......... 
NomLeuHOX1  .......... .......... .......... .......... .......... 
MacFasHOx1  .......... .......... .......... .......... .......... 
RhiRoxHOx1  .......... .......... .......... .......... .......... 
PapAnuHOx1  .......... .......... .......... .......... .......... 
MacMulHOx1  .......... .......... .......... .......... .......... 
GorGorHOx1  .......... .......... .......... .......... .......... 
CalJacHOx1  .......... .......... .......... .......... .......... 
SaiBolHOx1  .......... .......... .......... .......... .......... 
VicPacHOx1  .......... .......... .......... .......... .......... 
OryAfeHOx1  .......... .......... .......... .......... .......... 
FelCatHOx1  .......... .......... .......... .......... .......... 
BubBubHOx1  .......... .......... .......... .......... .......... 
PanTigHOx1  .......... .......... .......... .......... .......... 
OryCunHOx1  .......... .......... .......... .......... .......... 
MusPutHox1  .......... .......... .......... .......... .......... 
MyoBraHOx1  .......... .......... .......... .......... .......... 
BosMutHOx1  .......... .......... .......... .......... .......... 
CamFerHOx1  .......... .......... .......... .......... .......... 
OdoDivHOx1  .......... .......... .......... .......... .......... 
NanGalHOx1  .......... .......... .......... .......... .......... 
TarSyrHOx1  .......... .......... .......... .......... .......... 
LipVexHOx1  .......... .......... .......... .......... .......... 
LoxAfrHOx1  .......... .......... .......... .......... .......... 
EleEdwHOx1  .......... .......... .......... .......... .......... 
MusPutHOx1  .......... .......... .......... .......... .......... 
CerSimHOx1  .......... .......... .......... .......... .......... 
EriEurHOx1  .......... .......... .......... .......... .......... 
DasNovHOx1  .......... .......... .......... .......... .......... 
EquCabHOx1  .......... .......... .......... .......... .......... 
ConCriHOx1  .......... .......... .......... .......... .......... 
EchTelHOx1  .......... .......... .......... .......... .......... 
MonDomHOx1  .......... .......... .......... .......... .......... 
SarHarHOx1  .......... .......... .......... .......... .......... 
ColStrHOx1  .......... .......... .......... .......... .......... 
PseHumHOx1  .......... .......... .......... .......... .......... 
AnaPlaHOx1  .......... .......... .......... .......... .......... 
GalGalHOx1  .......... .......... .......... .......... .......... 
TaeGutHOx1  .......... .......... .......... .......... .......... 
ChlMacHOx1  .......... .......... .......... .......... .......... 
NesNotHOx1  .......... .......... .......... .......... .......... 
AliMisHOx1  .......... .......... .......... .......... .......... 
MelGalHOx1  .......... .......... .......... .......... .......... 
CucCanHOx1  .......... .......... .......... .......... .......... 
TauEryHOx1  .......... .......... .......... .......... .......... 
CheMydHOx1  .......... .......... .......... .......... .......... 
SerCanHOx1  .......... .......... .......... .......... .......... 
AptForHOx1  .......... .......... .......... .......... .......... 
FulGlaHOx1  .......... .......... .......... .......... .......... 
PelSinHOx1  .......... .......... .......... .......... .......... 
CorCorHOx1  .......... .......... .......... .......... .......... 
GeoForHOx1  .......... .......... .......... .......... .......... 
XenTroHOx1  .......... .......... .......... .......... .......... 
PelCriHOx1  .......... .......... .......... .......... .......... 
MesUniHOx1  .......... .......... .......... .......... .......... 
AnoCarHOx1  .......... .......... .......... .......... .......... 
StrAusHOx1  .......... .......... .......... .......... .......... 
OpiHoaHOx1  .......... .......... .......... .......... .......... 
HomSapHOx2  .......... .......... .......... .......... .......... 
DanRerHOx2  .......... .......... .......... .......... .......... 
PicPubHOx2  .......... .......... .......... .......... .......... 
TauEryHOx2  .......... .......... .......... .......... .......... 
PhaCarHOx2  .......... .......... .......... .......... .......... 
ChlMacHOx2  .......... .......... .......... .......... .......... 
HalAlbHOx2  .......... .......... .......... .......... .......... 
CucCanHOx2  .......... .......... .......... .......... .......... 
LepDisHOx2  .......... .......... .......... .......... .......... 
HalLeuHOx2  .......... .......... .......... .......... .......... 
NesNotHOx2  .......... .......... .......... .......... .......... 
LoxAfrHOx2  .......... .......... .......... .......... .......... 
PelCriHOx2  .......... .......... .......... .......... .......... 
ApaVitHOx2  .......... .......... .......... .......... .......... 
PseHumHOx2  .......... .......... .......... .......... .......... 
NipNipHOx2  .......... .......... .......... .......... .......... 
CorBraHOx2  .......... .......... .......... .......... .......... 
GeoForHOx2  .......... .......... .......... .......... .......... 
MacMulHOx2  .......... .......... .......... .......... .......... 
MacFasHOx2  .......... .......... .......... .......... .......... 
TarSyrHOx2  .......... .......... .......... .......... .......... 
JacJacHOx2  .......... .......... .......... .......... .......... 
SaiBolHOx2  .......... .......... .......... .......... .......... 
NanGalHOx2  .......... .......... .......... .......... .......... 
TupChiHOx2  .......... .......... .......... .......... .......... 
UrsMarHOx2  .......... .......... .......... .......... .......... 
OtoGarHOx2  .......... .......... .......... .......... .......... 
CalJacHOx2  .......... .......... .......... .......... .......... 
OchPriHOx2  .......... .......... .......... .......... .......... 
VicPacHOx2  .......... .......... .......... .......... .......... 
OryAfeHOx2  .......... .......... .......... .......... .......... 
CamDroHOx2  .......... .......... .......... .......... .......... 
TurTruHOx2  .......... .......... .......... .......... .......... 
OrcOrcHOx2  .......... .......... .......... .......... .......... 
LipVexHOx2  .......... .......... .......... .......... .......... 
CamBacHOx2  .......... .......... .......... .......... .......... 
GalVarHOx2  .......... .......... .......... .......... .......... 
FukDamHOx2  .......... .......... .......... .......... .......... 
PhyCatHOx2  .......... .......... .......... .......... .......... 
CamFerHOx2  .......... .......... .......... .......... .......... 
SorAraHOx2  .......... .......... .......... .......... .......... 
PteAleHOx2  .......... .......... .......... .......... .......... 
MyoDavHOx2  .......... .......... .......... .......... .......... 
DasNovHOx2  .......... .......... .......... .......... .......... 
EriEurHOx2  .......... .......... .......... .......... .......... 
BosMutHOx2  .......... .......... .......... .......... .......... 
EleEdwHOx2  .......... .......... .......... .......... .......... 
BubBubHOx2  .......... .......... .......... .......... .......... 
PanHodHOx2  .......... .......... .......... .......... .......... 
CheMydHOx2  .......... .......... .......... .......... .......... 
ChrPicHOx2  .......... .......... .......... .......... .......... 
AllMisHOx2  .......... .......... .......... .......... .......... 
ChaPelHOx2  .......... .......... .......... .......... .......... 
EgrGarHOx2  .......... .......... .......... .......... .......... 
PodCriHOx2  .......... .......... .......... .......... .......... 
AnaPlaHOx2  .......... .......... .......... .......... .......... 
SerCanHOx2  .......... .......... .......... .......... .......... 
CalAnnHOx2  .......... .......... .......... .......... .......... 
CatAurHOx2  .......... .......... .......... .......... .......... 
CorCorHOx2  .......... .......... .......... .......... .......... 
MesUniHOx2  .......... .......... .......... .......... .......... 
AcaChlHOx2  .......... .......... .......... .......... .......... 
ZonAlbHOx2  .......... .......... .......... .......... .......... 
LatChaHOx2  .......... .......... .......... .......... .......... 
OryLatHOx2  .......... .......... .......... .......... .......... 
TakRubHOx2  .......... .......... .......... .......... .......... 
OreNilHOx2  .......... .......... .......... .......... .......... 
NeoBriHOx2  .......... .......... .......... .......... .......... 
LarCroHOx2  .......... .......... .......... .......... .......... 
SteParHOx2  .......... .......... .......... .......... .......... 
MayZebHOx2  .......... .......... .......... .......... .......... 
HapBurHOx2  .......... .......... .......... .......... .......... 
PunNyeHOx2  .......... .......... .......... .......... .......... 
PoeRetHOx2  .......... .......... .......... .......... .......... 
XipMacHOx2  .......... .......... .......... .......... .......... 
NotCorHOx2  .......... .......... .......... .......... .......... 
 CordipHOx  .......... .......... .......... .......... .......... 
 CorulcHOx  .......... .......... .......... .......... .......... 
 CormusHOx  .......... .......... .......... .......... .......... 
 CorpseHOx  .......... .......... .......... .......... .......... 
 CorargHOx  .......... .......... .......... .......... .......... 
 CorfreHOx  .......... .......... .......... .......... .......... 
 CordurHOx  .......... .......... .......... .......... .......... 
 CorbovHOx  .......... .......... .......... .......... .......... 
 TurotiHOx  .......... .......... .......... .......... .......... 
 SanguiHOx  .......... .......... .......... .......... .......... 
 MobpelHOx  .......... .......... .......... .......... .......... 
 GoramiHOx  .......... .......... .......... .......... .......... 
 CelfunHOx  .......... .......... .......... .......... .......... 
 RhorhoHOx  .......... .......... .......... .......... .......... 
 ActinaHOx  .......... .......... .......... .......... .......... 
 RuaalbHOx  .......... .......... .......... .......... .......... 
 TimsenHOx  .......... .......... .......... .......... .......... 
 DiealiHOx  .......... .......... .......... .......... .......... 
 MictesHOx  .......... .......... .......... .......... .......... 
 OerturHOx  .......... .......... .......... .......... .......... 
StremegHOx  .......... .......... .......... .......... .......... 
 ProW15HOx  .......... .......... .......... .......... .......... 
 ActmisHOx  .......... .......... .......... .......... .......... 
 NocserHOx  .......... .......... .......... .......... .......... 
 LeixylHOx  .......... .......... .......... .......... .......... 
 TombifHOx  .......... .......... .......... .......... .......... 
 XylcelHOx  .......... .......... .......... .......... .......... 
 StrkatHOx  .......... .......... .......... .......... .......... 
 RensalHOx  .......... .......... .......... .......... .......... 
ArathaHOx1  .......... .......... .......... .......... .......... 
CamsatHOx1  .......... .......... .......... .......... .......... 
BrarapHOx1  .......... .......... .......... .......... .......... 
BrajunHOx1  .......... .......... .......... .......... .......... 
TarhasHOx1  .......... .......... .......... .......... .......... 
SesindHOx1  .......... .......... .......... .......... .......... 
VitvinHOx1  .......... .......... .......... .......... .......... 
BetplaHOx1  .......... .......... .......... .......... .......... 
 SolycHOx1  .......... .......... .......... .......... .......... 
NictomHOx1  .......... .......... .......... .......... .......... 
MaldomHOx1  .......... .......... .......... .......... .......... 
PrumumHOx1  .......... .......... .......... .......... .......... 
ErygutHOx1  .......... .......... .......... .......... .......... 
CucmelHOx1  .......... .......... .......... .......... .......... 
RiccomHOx1  .......... .......... .......... .......... .......... 
NictabHOx1  .......... .......... .......... .......... .......... 
ThecacHOx1  .......... .......... .......... .......... .......... 
CitsinHOx1  .......... .......... .......... .......... .......... 
JatcurHOx1  .......... .......... .......... .......... .......... 
GosarbHOx1  .......... .......... .......... .......... .......... 
NelnucHOx1  .......... .......... .......... .......... .......... 
CicariHOx1  .......... .......... .......... .......... .......... 
PopeupHOx1  .......... .......... .......... .......... .......... 
MedtruHOx1  .......... .......... .......... .......... .......... 
PoptreHOx1  .......... .......... .......... .......... .......... 
AmbtriHOx1  .......... .......... .......... .......... .......... 
 MoralbHOx  .......... .......... .......... .......... .......... 
 HelannHOx  .......... .......... .......... .......... .......... 
GlymaxHOx1  .......... .......... .......... .......... .......... 
ArathaHOx4  .......... .......... .......... .......... .......... 
PhodacHOx1  .......... .......... .......... .......... .......... 
HorvulHOx1  .......... .......... .......... .......... .......... 
ZeamayHOx1  .......... .......... .......... .......... .......... 
CamsatHOx4  .......... .......... .......... .......... .......... 
tactPyrFur  .......... .......... .......... .......... .......... 
tactBacCer  .......... .......... .......... .......... .......... 
tactBacWei  .......... .......... .......... .......... .......... 
tactBlaSax  .......... .......... .......... .......... .......... 
tactBroThe  .......... .......... .......... .......... .......... 
tactChrThe  .......... .......... .......... .......... .......... 
tactGeoObs  .......... .......... .......... .......... .......... 
tactKitSet  .......... .......... .......... .......... .......... 
tactKriFla  .......... .......... .......... .......... .......... 
tactMycVan  .......... .......... .......... .......... .......... 
tactNatOcc  .......... .......... .......... .......... .......... 
tactOscAcu  .......... .......... .......... .......... .......... 
tactPleMin  .......... .......... .......... .......... .......... 
tactRosCas  .......... .......... .......... .......... .......... 
tactRubRad  .......... .......... .......... .......... .......... 
tactRubXyl  .......... .......... .......... .......... .......... 
tactTriEry  .......... .......... .......... .......... .......... 
thiaBacCyt  .......... .......... .......... .......... .......... 
thiaBacGae  .......... .......... .......... .......... .......... 
thiaBacMan  .......... .......... .......... .......... .......... 
thiaBacMyc  .......... .......... .......... .......... .......... 
thiaBacPan  .......... .......... .......... .......... .......... 
thiaBacThu  .......... .......... .......... .......... .......... 
thiaHalSal  .......... .......... .......... .......... .......... 
thiaStrAlb  .......... .......... .......... .......... .......... 
thiaStrJeo  .......... .......... .......... .......... .......... 
thiaStrVit  .......... .......... .......... .......... .......... 
tregCanBla  .......... .......... .......... .......... .......... 
tregKitGri  .......... .......... .......... .......... .......... 
tregMasLam  .......... .......... .......... .......... .......... 
tregMycAus  .......... .......... .......... .......... .......... 
tregMycCos  .......... .......... .......... .......... ..........
[truncated: 73,557 more chars]
