# Supplementary material for: In silico analysis of heme oxygenase structural homologues identifies group‐specific conservations
Source: FEBS Open Bio. 2017 Sep 4;7(10):1480–98. doi: 10.1002/2211-5463.12275 (PMC5623701; doi:10.1002/2211-5463.12275)
Supplement: Supplementary file 3 — Table S1. Complete GEnt results of HOs. [file FEB4-7-1480-s003.txt]

Table S1. Complete GEnt results of HOs.
Index	Family Res	Family Ent	Group Ent	Group Res
142	w	2.8	17.164	h
184	y	1.812	16.526	y
322	h	2.012	15.654	h
327	c	1.497	13.071	r
188	e	1.065	12.683	e
383	y	1.449	12.348	y
325	y	1.924	12.334	y
371	y	1.094	12.15	d
368	y	2.156	11.907	y
146	e	0.875	11.718	e
229	d	1.376	11.111	d
329	w	1.351	11.068	f
370	f	1.152	10.836	w
183	y	1.146	10.706	t
376	f	1.147	10.457	a
335	g	1.264	10.367	g
431	y	1.303	10.352	d
426	w	1.784	9.944	l
323	a	1.016	9.691	h
330	g	1.247	9.668	g
367	w	2.534	9.565	f
222	r	1.433	9.338	r
227	y	0.958	9.282	e
373	r	0.782	9.08	i
149	h	1.339	9.026	t
226	l	1.14	8.961	l
326	t	1.281	8.907	t
319	c	1.416	8.86	f
328	y	2.522	8.847	y
338	c	0.916	8.785	v
365	a	0.621	8.772	l
218	e	0.783	8.542	l
333	y	1.422	8.441	s
187	l	1.548	8.438	l
206	y	1.021	8.344	y
334	s	0.95	8.324	s
138	w	1.532	8.251	t
380	k	1.265	8.205	k
216	p	1.1	8.128	p
231	f	0.66	8.083	e
337	q	1.194	8.061	q
384	r	1.418	8.058	r
207	w	1.091	8.047	f
223	h	1.419	8.01	k
271	r	1.1	7.915	r
230	m	0.924	7.641	m
379	h	1.823	7.578	f
261	c	1.247	7.427	c
192	a	1.077	7.361	e
186	a	0.997	7.332	a
336	g	1.899	7.321	g
205	e	0.543	7.27	f
165	k	0.916	7.127	k
196	w	0.667	7.104	d
232	y	1.034	7.038	w
179	q	1.417	7.033	s
191	m	0.784	6.599	i
190	e	0.793	6.541	e
381	q	1.102	6.315	q
273	h	0.94	6.289	h
189	r	1.194	6.145	e
353	l	0.692	6.086	w
321	m	1.54	5.956	c
220	h	1.02	5.952	h
268	y	2.802	5.889	y
154	y	0.919	5.749	n
172	i	0.438	5.612	g
175	y	0.613	5.585	l
176	y	1.225	5.555	g
320	v	1.3	5.432	v
180	d	1.399	5.404	s
429	m	1.344	5.385	e
265	t	1.167	5.38	g
387	m	1.764	5.343	m
145	a	0.955	5.228	d
135	f	0.835	5.184	g
269	v	1.142	5.109	v
181	y	1.563	5.106	w
166	g	2.197	5.101	w
169	w	0.887	5.041	k
167	t	0.775	5.024	q
382	w	0.629	4.958	l
139	k	0.869	4.74	m
144	d	1.067	4.616	w
177	m	1.064	4.595	t
168	h	1.097	4.52	p
178	v	0.697	4.493	a
340	l	1.053	4.487	i
275	v	0.963	4.453	c
201	a	0.767	4.38	a
386	r	1.197	4.319	r
225	a	0.767	4.295	a
430	l	1.693	4.277	i
234	y	1.183	4.048	h
378	q	0.639	4.047	p
264	a	0.838	4.038	a
152	m	1.268	3.882	m
140	p	1.174	3.873	e
377	q	0.706	3.705	t
153	k	0.949	3.64	k
366	e	0.843	3.533	a
217	f	0.603	3.521	t
151	f	2.423	3.467	g
385	h	0.928	3.417	s
372	n	0.863	3.28	n
228	k	0.784	3.186	k
274	h	0.823	2.959	y
182	h	1.494	2.926	f
390	a	0.532	2.905	a
141	v	0.603	2.877	a
272	i	1.998	2.75	l
174	k	1.104	2.684	l
143	d	0.642	2.629	t
148	n	1.043	2.416	n
391	l	1.276	2.352	l
267	k	0.867	2.238	h
173	f	3.064	2.095	y
369	k	0.436	2.049	m
428	e	1.143	1.718	r
266	q	0.809	1.594	h
270	e	0.772	1.487	d
185	s	0.836	1.286	e
263	p	1.361	0.835	s
171	h	1.64	0.775	e
