# Supplementary material for: In silico analysis of heme oxygenase structural homologues identifies group‐specific conservations
Source: FEBS Open Bio. 2017 Sep 4;7(10):1480–98. doi: 10.1002/2211-5463.12275 (PMC5623701; doi:10.1002/2211-5463.12275)
Supplement: Supplementary file 4 — Table S2. Complete GEnt results of thiaminases. [file FEB4-7-1480-s004.txt]

Table S3. Complete GEnt results of MMOHs.
Index	Family Res	Family Ent	Group Ent	Group Res
265	t	1.167	15.658	w
142	w	2.8	14.411	l
268	y	2.802	14.148	m
184	y	1.812	13.946	e
185	s	0.836	13.513	y
229	d	1.376	11.619	f
365	a	0.621	11.396	p
168	h	1.097	11.257	w
169	w	0.887	11.067	w
183	y	1.146	10.025	g
227	y	0.958	9.732	c
188	e	1.065	9.666	i
327	c	1.497	9.641	g
384	r	1.418	9.62	y
173	f	3.064	9.578	m
336	g	1.899	9.459	r
166	g	2.197	9.415	h
196	w	0.667	9.223	w
334	s	0.95	8.893	f
181	y	1.563	8.813	e
179	q	1.417	8.695	f
205	e	0.543	8.496	k
271	r	1.1	8.303	v
335	g	1.264	8.273	l
330	g	1.247	8.226	c
139	k	0.869	8.2	f
269	v	1.142	8.16	k
178	v	0.697	8.151	n
333	y	1.422	8.083	q
261	c	1.247	7.949	g
272	i	1.998	7.884	f
226	l	1.14	7.672	q
370	f	1.152	7.635	q
151	f	2.423	7.595	l
218	e	0.783	7.389	d
264	a	0.838	7.344	l
383	y	1.449	6.846	g
367	w	2.534	6.837	v
186	a	0.997	6.814	n
328	y	2.522	6.779	d
321	m	1.54	6.725	w
320	v	1.3	6.717	s
220	h	1.02	6.69	m
366	e	0.843	6.628	f
207	w	1.091	6.584	g
140	p	1.174	6.56	g
152	m	1.268	6.422	g
206	y	1.021	6.409	n
177	m	1.064	6.314	w
337	q	1.194	6.279	v
138	w	1.532	6.269	q
386	r	1.197	6.245	t
329	w	1.351	6.232	p
326	t	1.281	6.175	v
338	c	0.916	6.154	a
225	a	0.767	6.065	h
325	y	1.924	6.063	m
372	n	0.863	6.05	e
428	e	1.143	5.976	m
387	m	1.764	5.904	v
165	k	0.916	5.872	v
231	f	0.66	5.838	n
381	q	1.102	5.819	a
378	q	0.639	5.716	r
187	l	1.548	5.689	a
322	h	2.012	5.689	n
275	v	0.963	5.517	g
267	k	0.867	5.471	g
377	q	0.706	5.219	l
149	h	1.339	5.174	r
371	y	1.094	4.973	m
373	r	0.782	4.928	t
191	m	0.784	4.831	t
175	y	0.613	4.759	v
153	k	0.949	4.595	f
379	h	1.823	4.556	t
146	e	0.875	4.554	l
385	h	0.928	4.545	q
189	r	1.194	4.526	a
148	n	1.043	4.502	t
180	d	1.399	4.457	w
340	l	1.053	4.399	f
167	t	0.775	4.308	y
141	v	0.603	4.233	f
380	k	1.265	4.2	m
143	d	0.642	3.972	l
172	i	0.438	3.906	t
216	p	1.1	3.899	v
274	h	0.823	3.893	d
382	w	0.629	3.812	n
135	f	0.835	3.725	y
182	h	1.494	3.712	v
390	a	0.532	3.684	c
217	f	0.603	3.653	l
369	k	0.436	3.633	w
190	e	0.793	3.576	g
154	y	0.919	3.508	m
266	q	0.809	3.501	p
228	k	0.784	3.496	g
353	l	0.692	3.468	m
176	y	1.225	3.461	i
273	h	0.94	3.443	g
426	w	1.784	3.339	a
223	h	1.419	3.336	c
431	y	1.303	3.296	f
145	a	0.955	3.166	g
368	y	2.156	2.838	t
144	d	1.067	2.806	n
323	a	1.016	2.689	c
192	a	1.077	2.616	m
270	e	0.772	2.571	w
232	y	1.034	2.543	l
263	p	1.361	2.536	p
230	m	0.924	2.421	v
319	c	1.416	2.363	c
222	r	1.433	2.233	d
391	l	1.276	2.093	i
201	a	0.767	2.006	s
174	k	1.104	1.861	g
430	l	1.693	1.853	m
376	f	1.147	1.819	r
429	m	1.344	1.713	p
171	h	1.64	1.617	i
234	y	1.183	1.204	f
