# Supplementary material for: In silico analysis of heme oxygenase structural homologues identifies group‐specific conservations
Source: FEBS Open Bio. 2017 Sep 4;7(10):1480–98. doi: 10.1002/2211-5463.12275 (PMC5623701; doi:10.1002/2211-5463.12275)
Supplement: Supplementary file 5 — Table S3. Complete GEnt results of MMOHs. [file FEB4-7-1480-s005.txt]

Table S2. Complete GEnt results of Thiaminases.
Index	Family Res	Family Ent	Group Ent	Group Res
142	w	2.8	17.993	w
184	y	1.812	14.133	l
180	d	1.399	12.746	d
371	y	1.094	12.734	w
183	y	1.146	11.989	y
430	l	1.693	11.192	a
367	w	2.534	11.161	w
149	h	1.339	10.376	h
329	w	1.351	10.339	w
223	h	1.419	10.216	e
222	r	1.433	10.035	a
376	f	1.147	9.959	f
327	c	1.497	9.798	c
380	k	1.265	9.451	c
188	e	1.065	9.191	a
187	l	1.548	8.99	y
176	y	1.225	8.892	w
426	w	1.784	8.778	f
335	g	1.264	8.243	w
383	y	1.449	8.217	q
179	q	1.417	8.166	e
146	e	0.875	8.101	f
334	s	0.95	7.996	e
322	h	2.012	7.493	y
271	r	1.1	7.48	f
370	f	1.152	7.346	h
338	c	0.916	7.168	w
326	t	1.281	7.115	w
373	r	0.782	7.094	g
138	w	1.532	6.937	h
227	y	0.958	6.73	h
232	y	1.034	6.722	d
230	m	0.924	6.69	d
186	a	0.997	6.169	h
175	y	0.613	6.023	y
191	m	0.784	5.935	q
365	a	0.621	5.736	w
207	w	1.091	5.529	k
229	d	1.376	5.484	r
172	i	0.438	5.437	c
190	e	0.793	5.396	f
272	i	1.998	5.37	m
196	w	0.667	5.3	y
192	a	1.077	5.161	c
201	a	0.767	5.094	f
337	q	1.194	4.971	e
231	f	0.66	4.957	c
261	c	1.247	4.948	r
167	t	0.775	4.936	t
273	h	0.94	4.845	y
431	y	1.303	4.833	w
353	l	0.692	4.701	h
267	k	0.867	4.625	a
139	k	0.869	4.596	d
165	k	0.916	4.516	q
384	r	1.418	4.456	i
168	h	1.097	4.428	l
368	y	2.156	4.403	a
178	v	0.697	4.396	l
216	p	1.1	4.322	c
265	t	1.167	4.273	c
325	y	1.924	4.242	w
336	g	1.899	4.22	w
323	a	1.016	4.185	i
218	e	0.783	4.182	g
319	c	1.416	4.171	g
269	v	1.142	4.146	c
174	k	1.104	4.144	r
177	m	1.064	4.144	v
226	l	1.14	4.106	w
135	f	0.835	4.054	h
205	e	0.543	4.023	t
429	m	1.344	3.998	i
154	y	0.919	3.99	h
378	q	0.639	3.939	d
220	h	1.02	3.902	y
206	y	1.021	3.87	m
169	w	0.887	3.801	p
152	m	1.268	3.639	w
382	w	0.629	3.629	e
330	g	1.247	3.608	s
268	y	2.802	3.525	l
166	g	2.197	3.513	r
275	v	0.963	3.452	a
181	y	1.563	3.399	s
381	q	1.102	3.397	e
234	y	1.183	3.327	q
379	h	1.823	3.29	w
144	d	1.067	3.288	a
274	h	0.823	3.287	w
369	k	0.436	3.261	e
225	a	0.767	3.25	l
390	a	0.532	3.16	w
189	r	1.194	3.103	m
217	f	0.603	3.102	q
266	q	0.809	3.08	y
264	a	0.838	3.05	t
151	f	2.423	3.048	m
141	v	0.603	3.021	w
321	m	1.54	3.012	t
372	n	0.863	2.967	r
145	a	0.955	2.958	f
182	h	1.494	2.947	r
386	r	1.197	2.755	c
387	m	1.764	2.623	a
143	d	0.642	2.546	r
263	p	1.361	2.527	w
228	k	0.784	2.483	l
340	l	1.053	2.326	h
270	e	0.772	2.324	s
366	e	0.843	2.17	m
171	h	1.64	2.169	s
185	s	0.836	2.169	i
385	h	0.928	2.01	n
328	y	2.522	1.953	m
333	y	1.422	1.932	w
377	q	0.706	1.883	r
153	k	0.949	1.747	q
391	l	1.276	1.683	c
320	v	1.3	1.672	q
148	n	1.043	1.626	e
140	p	1.174	1.312	h
428	e	1.143	1.255	q
173	f	3.064	0.265	l
