# Supplementary material for: In silico analysis of heme oxygenase structural homologues identifies group‐specific conservations
Source: FEBS Open Bio. 2017 Sep 4;7(10):1480–98. doi: 10.1002/2211-5463.12275 (PMC5623701; doi:10.1002/2211-5463.12275)
Supplement: Supplementary file 6 — Table S4. Complete GEnt results of RNRs. [file FEB4-7-1480-s006.txt]

Table S4. Complete GEnt results of RNRs.
Index	Family Res	Family Ent	Group Ent	Group Res
138	w	1.532	20.487	w
268	y	2.802	18.774	r
336	g	1.899	17.436	f
426	w	1.784	17	w
184	y	1.812	16.747	d
142	w	2.8	15.901	e
135	f	0.835	15.455	f
187	l	1.548	14.911	q
179	q	1.417	14.36	y
181	y	1.563	14.134	t
327	c	1.497	13.93	l
207	w	1.091	13.605	w
154	y	0.919	13.345	w
165	k	0.916	13.118	l
373	r	0.782	13.078	r
151	f	2.423	13.061	r
183	y	1.146	13.053	l
217	f	0.603	13.053	f
367	w	2.534	12.83	i
275	v	0.963	12.741	y
186	a	0.997	12.726	i
205	e	0.543	12.66	e
338	c	0.916	12.638	c
168	h	1.097	12.315	h
196	w	0.667	12.229	m
340	l	1.053	12.178	s
191	m	0.784	11.892	p
265	t	1.167	11.871	i
378	q	0.639	11.833	l
222	r	1.433	11.729	i
321	m	1.54	11.55	m
149	h	1.339	11.5	d
176	y	1.225	11.38	n
261	c	1.247	11.201	n
226	l	1.14	11.097	s
325	y	1.924	10.985	n
225	a	0.767	10.769	r
141	v	0.603	10.681	e
383	y	1.449	10.564	t
188	e	1.065	10.544	g
371	y	1.094	10.515	i
353	l	0.692	10.48	g
337	q	1.194	10.456	w
384	r	1.418	10.348	q
385	h	0.928	10.319	h
227	y	0.958	10.281	y
166	g	2.197	9.922	p
169	w	0.887	9.884	e
143	d	0.642	9.782	v
376	f	1.147	9.468	e
330	g	1.247	9.352	f
271	r	1.1	9.308	d
174	k	1.104	9.2	i
328	y	2.522	9.086	e
319	c	1.416	9.051	k
232	y	1.034	8.995	r
379	h	1.823	8.955	h
146	e	0.875	8.878	s
175	y	0.613	8.821	s
382	w	0.629	8.807	g
178	v	0.697	8.743	k
171	h	1.64	8.681	h
329	w	1.351	8.657	a
333	y	1.422	8.638	y
365	a	0.621	8.554	a
230	m	0.924	8.527	i
228	k	0.784	8.449	t
390	a	0.532	8.279	l
220	h	1.02	8.222	t
223	h	1.419	8.137	h
152	m	1.268	8.094	p
229	d	1.376	8.042	h
140	p	1.174	8.014	p
269	v	1.142	7.904	a
381	q	1.102	7.856	y
380	k	1.265	7.842	g
231	f	0.66	7.836	i
145	a	0.955	7.636	v
139	k	0.869	7.61	l
372	n	0.863	7.487	i
334	s	0.95	7.462	v
386	r	1.197	7.337	m
218	e	0.783	7.298	s
234	y	1.183	7.289	i
192	a	1.077	7.278	n
182	h	1.494	7.218	l
323	a	1.016	7.168	v
335	g	1.264	7.165	s
206	y	1.021	7	t
322	h	2.012	6.844	c
144	d	1.067	6.76	p
368	y	2.156	6.733	i
264	a	0.838	6.718	q
366	e	0.843	6.648	k
190	e	0.793	6.618	s
180	d	1.399	6.572	q
201	a	0.767	6.469	i
369	k	0.436	6.43	r
153	k	0.949	6.407	d
172	i	0.438	6.352	i
429	m	1.344	6.352	y
377	q	0.706	6.35	a
326	t	1.281	6.322	f
370	f	1.152	6.075	l
431	y	1.303	5.916	f
273	h	0.94	5.537	s
189	r	1.194	5.515	i
177	m	1.064	5.258	f
216	p	1.1	5.247	s
272	i	1.998	4.975	i
320	v	1.3	4.506	k
167	t	0.775	4.25	d
430	l	1.693	3.425	l
185	s	0.836	3.41	s
387	m	1.764	3.387	y
391	l	1.276	3.105	m
274	h	0.823	3.015	c
266	q	0.809	2.623	i
173	f	3.064	2.448	t
263	p	1.361	2.444	n
148	n	1.043	2.049	r
267	k	0.867	1.923	l
270	e	0.772	1.476	g
428	e	1.143	1.117	k
